# Supplementary material for: Integrated System Built for Small-Molecule Semiconductors via High-Throughput Approaches
Source: J Am Chem Soc. 2023 Jul 19;145(30):16517–25. doi: 10.1021/jacs.3c03271 (PMC10401720; doi:10.1021/jacs.3c03271)
Supplement: Supplementary file 2 — ja3c03271_si_002.xlsx [file ja3c03271_si_002.xlsx]

## Sheet: summary
sample name-1	Sample name-2	concentration in DMF( mol/L)	excitation wavelength	Absorbance of excitation wavelength	emission wavelength peak	emission wavelength peak intensity
1	A1B1	1e-05	375	0.7379	500	61754
2	A2B1	1e-05	363	0.6277	512	51148
3	A3B1	1e-05	378	0.6219	450	1524
4	A4B1	1e-05	380	0.5887	530	36897
5	A5B1	1e-05	340	0.5491	484	26674
6	A6B1	1e-05	347	0.5598	448	2956
7	A7B1	1e-05	360	0.2422	430	208
8	A8B1	1e-05	407	0.5325	544	20289
9	A9B1	1e-05	352	0.5553	488	36229
10	A10B1	1e-05	361	0.6789	496	58848
11	A11B1	1e-05	353	0.4784	512	19430
12	A12B1	1e-05	382	0.4304	452	9369
13	A13B1	1e-05	382	0.7798	522	61070
14	A14B1	1e-05	367	0.6844	526	49090
15	A15B1	1e-05	368	0.8653	528	54589
16	A16B1	1e-05	320	0.8069	388	3071
17	A17B1	1e-05	361	0.6593	538	28741
18	A18B1	1e-05	357	0.5022	454	461
19	A19B1	1e-05	429	0.6262	540	32243
20	A20B1	1e-05	388	0.5827	578	12806
21	A21B1	1e-05	480	0.3565	812	251
22	A22B1	1e-05	391	0.5866	574	8898
23	A23B1	1e-05	385	0.3759	594	8128
24	A24B1	1e-05	350	0.5597	454	27371
25	A25B1	1e-05	320	0.7033	475	19637
26	A26B1	5e-06	345	0.6595	594	1535
27	A27B1	5e-06	367	0.4529	450	9998
28	A28B1	5e-06	350	0.5459	450	1141
29	A29B1	5e-06	473	0.5016	780	844
30	A30B1	1e-05	368	0.7053	450	56791
31	A1B2	1e-05	320	0.9759	380	22718
32	A2B2	1e-05	350	0.6968	410	26597
33	A3B2	1e-05	336	0.4341	380	8967
34	A6B2	1e-05	336	0.8338	380	4336
35	A7B2	1e-05	335	0.9493	380	20822
36	A8B2	1e-05	350	0.3675	454	3029
37	A10B2	1e-05	350	0.4671	390	27956
38	A11B2	1e-05	338	0.4233	410	12442
39	A12B2	1e-05	350	0.3872	460	2189
40	A13B2	5e-06	371	0.3915	422	45995
41	A14B2	1e-05	320	0.4258	386	1695
42	A15B2	1e-05	359	0.3446	414	29825
43	A17B2	1e-05	350	0.6764	398	37296
44	A18B2	5e-06	337	0.5659	380	23390
45	A19B2	1e-05	412	0.2713	480	6094
46	A20B2	1e-05	369	0.2503	442	3128
47	A21B2	1e-05	450	0.3043	594	40640
48	A22B2	1e-05	350	0.4013	378	5062
49	A23B2	1e-05	379	0.5359	462	40392
50	A24B2	1e-05	320	0.4374	544	122
51	A27B2	1e-05	320	0.4868	378	1510
52	A28B2	1e-05	433	0.3906	574	52421
53	A29B2	1e-05	469	0.4201	524	66280
54	A30B2	5e-06	381	0.6185	468	50948
55	A31B2	5e-06	320	0.7873	382	9996
56	A32B2	5e-06	334	0.7131	380	21294
57	A33B2	5e-06	336	0.7651	378	30852
58	A30B3	1e-05	399	0.7735	530	44122
59	A31B3	1e-05	320	0.7283	440	2669
60	A32B3	5e-06	374	0.6479	434	64307
61	A33B3	5e-06	334	0.8956	384	30768
62	A30B4	1e-05	360	0.4806	460	42598
63	A31B4	1e-05	320	0.5606	378	8834
64	A32B4	5e-06	320	0.74	384	50997
65	A33B4	1e-05	320	0.76	374	21350
66	A30B5	1e-05	360	0.6342	458	57186
67	A31B5	1e-05	320	0.618	368	28236
68	A32B5	5e-06	340	0.6947	388	68445
69	A33B5	1e-05	320	1.0053	366	84063
70	A30B6	1e-05	389	0.7443	496	34417
71	A31B6	1e-05	320	1.0982	392	37734
72	A32B6	2.5e-06	373	0.4127	430	47772
73	A33B6	5e-06	334	0.6515	380	67611
74	A30B7	1e-05	340	0.668	430	28974
75	A31B7	1e-05	300	0.7862	356	867
76	A32B7	1e-05	300	1.6845	368	26787
77	A33B7	1e-05	300	1.644	366	28272
78	A30B8	1e-05	361	0.7037	454	60671
79	A31B8	1e-05	300	1.0669	372	8635
80	A32B8	5e-06	342	0.4739	384	52261
81	A33B8	1e-05	320	1.1968	364	83635
82	A30B9	5e-06	320	1.2233	378	82692
83	A31B9	1e-05	320	0.4423	356	8425
84	A32B9	1e-05	320	0.9946	380	71819
85	A33B9	1e-05	320	0.6884	376	47601
86	A30B10	1e-05	371	0.4828	490	42248
87	A31B10	1e-05	320	1.0935	378	69414
88	A32B10	5e-06	350	0.4539	434	61192
89	A33B10	1e-05	320	0.3896	382	2499
90	A30B11	1e-05	360	0.2738	440	5890
91	A31B11	1e-05	320	0.5566	372	6509
92	A32B11	1e-05	320	1.5253	376	94866
93	A33B11	1e-05	320	0.5277	370	6730
94	A30B12	1e-05	366	0.898	440	65106
95	A31B12	1e-05	360	0.4916	432	49873
96	A32B12	5e-06	374	0.5814	468	60114
97	A33B12	1e-05	348	0.5814	462	53470
98	A30B13	1e-05	346	0.466	438	31301
99	A31B13	1e-05	300	0.8178	354	1966
100	A32B13	5e-06	330	0.5502	378	66997
101	A33B13	1e-05	280	2.9481	368	46459
102	A1087B3	1e-05	405	0.5952	506	47351
103	A1090B3	1e-05	402	0.4424	538	28331
104	A1106B3	1e-05	400	0.3404	522	18384
105	A30B770	1e-05	400	0.349	530	18004
106	A1087B770	1e-05	370	0.394	434	24823
107	A1090B770	1e-05	370	0.3725	440	20782
108	A1106B770	1e-05	370	0.366	440	18495
109	A30B772	1e-05	411	0.3294	602	1950
110	A525B386	1e-05	300	0.7954	380	741
111	A1058B3	1e-05	360	0.3617	442	23695
112	A1104B1	1e-05	425	0.297	548	1788
113	A1058B6	1e-05	360	0.5207	422	38596
114	A51B12	1e-05	360	0.398	440	28041
115	A1021B1	1e-05	414	0.469	456	5759
116	A1103B1	1e-05	370	0.3101	454	6669
117	A52B1	1e-05	370	0.2786	450	9481
118	A359B3	1e-05	363	0.489	450	41237
119	A1090B1	1e-05	356	0.7027	444	64373
120	A1047B3	1e-05	320	0.5654	372	5301
121	A1058B12	1e-05	360	0.6892	420	42141
122	A30B771	1e-05	433	0.69	586	1295
123	A1106B771	1e-05	425	0.434	558	2010
124	A30B773	1e-05	447	0.24	654	316
125	A30B769	1e-05	381	0.4023	480	29442

## Sheet: UV-Vis
samples	1	2	3	4	5	6	7	8	9	10	11	12	13	14	15	16	17	18	19	20	21	22	23	24	25	26	27	28	29	30	31	32	33	34	35	36	37	38	39	40	41	42	43	44	45	46	47	48	49
264	0.5239	0.4883	0.5702	0.562	0.5676	0.5709	0.6172	0.5654	0.53	0.4496	0.3922	0.4138	0.4584	0.3578	0.4543	0.4141	0.4156	0.5669	0.555	0.5702	0.4433	0.489	0.4219	0.4904	0.4509	0.5226	0.5585	0.566	0.4875	0.519	0.4482	0.4249	0.4831	0.4139	0.4435	0.4245	0.4491	0.4804	0.4925	0.5598	0.4172	0.454	0.3733	0.4946	0.4526	0.4088	0.4798	0.489	0.5157
265	1.3503	1.2203	1.3091	1.2719	1.3493	1.2788	1.3428	1.3109	1.2378	1.3458	1.1353	1.1812	1.1339	1.1335	1.1027	1.1596	1.1051	1.3103	1.4298	1.2793	1.1761	1.1553	1.2064	1.1286	1.2422	1.233	1.1541	1.2091	1.1611	1.2405	1.2049	1.184	1.1837	1.2367	1.1768	1.2138	1.2056	1.2098	1.2744	1.3024	1.2748	1.2758	1.3363	1.2418	1.2099	1.1771	1.272	1.1552	1.2329
266	1.8499	1.8064	1.7275	1.6496	1.6896	1.8062	1.7632	1.6872	1.7225	1.8568	1.629	1.5744	1.6631	1.6024	1.6284	1.5979	1.5688	1.6876	1.8474	1.8067	1.59	1.6055	1.6012	1.651	1.8042	1.5997	1.597	1.6603	1.6609	1.688	1.6744	1.6612	1.7554	1.7192	1.717	1.7292	1.6859	1.6568	1.7672	1.6836	1.6014	1.6037	1.679	1.626	1.6925	1.6245	1.6843	1.6557	1.7974
267	1.8959	1.8393	1.9561	1.9175	1.8676	1.8942	1.839	1.9176	1.8055	1.8878	1.7898	1.8293	1.8098	1.7622	1.7816	1.8368	1.7594	1.9513	1.9193	1.9559	1.8269	1.8112	1.7851	1.7888	1.9168	1.8082	1.8277	1.8611	1.8948	1.9894	1.9117	1.9541	1.9161	1.9839	1.9818	1.9257	1.9497	1.8569	1.9221	1.7624	1.9541	1.892	1.9805	1.8343	1.9213	1.8839	1.9162	2.0665	2.0158
268	2.1939	2.106	2.2301	2.1033	2.0617	2.1103	1.9536	2.1052	2.0988	2.1296	2.0172	2.0544	2.1089	2.083	2.0801	1.9919	2.0082	2.131	2.253	2.162	2.0717	2.03	1.99	2.0581	2.106	2.1833	2.0714	2.1628	2.1942	2.1054	2.0943	2.0564	2.0554	2.1563	2.0756	2.0364	2.0098	2.0309	2.0824	2.0101	2.0492	2.0181	2.0724	2.0603	2.0346	2.0043	2.0122	2.054	2.0066
269	2.1416	2.0731	2.1804	2.0337	2.0668	2.0543	2.0894	2.0878	2.0502	2.1176	2.0371	2.044	2.104	2.0182	2.0853	2.0521	2.0181	2.1202	2.0801	2.089	2.1145	2.0067	2.0365	2.0377	2.1537	2.0812	2.0991	2.1759	2.194	2.0609	2.161	2.0871	2.0562	2.149	2.1718	2.0392	2.0631	2.0525	2.0731	2.048	2.0646	2.0793	2.0448	2.0249	2.0355	2.0447	2.0619	2.047	2.1671
270	2.181	2.1501	2.3175	2.1112	2.0891	2.1475	2.0755	2.1447	2.0882	2.1338	2.0802	2.0883	2.1355	2.0894	2.1754	2.1186	2.1045	2.2095	2.1399	2.1499	2.1394	2.118	2.0964	2.1436	2.1704	2.1564	2.1711	2.2899	2.2169	2.1468	2.1545	2.1298	2.0785	2.1599	2.1763	2.1124	2.0565	2.0484	2.0384	2.0941	2.0756	2.0728	2.0954	2.0593	2.0646	2.0446	2.072	2.1274	2.2266
271	2.1993	2.1455	2.2939	2.1196	2.1189	2.1641	2.074	2.1455	2.1347	2.1684	2.1072	2.1329	2.2216	2.1045	2.2229	2.1569	2.1178	2.1669	2.1655	2.1264	2.189	2.1243	2.1464	2.1706	2.2557	2.175	2.181	2.3476	2.2541	2.1388	2.1974	2.13	2.0992	2.2065	2.2261	2.0637	2.043	2.0299	2.0815	2.0606	2.0804	2.0721	2.1059	2.0924	2.0565	2.0576	2.0611	2.0958	2.2117
272	2.1644	2.1169	2.3102	2.119	2.0781	2.1767	2.023	2.1269	2.1003	2.1087	2.0806	2.1061	2.2147	2.1059	2.2034	2.152	2.1025	2.1348	2.1413	2.1213	2.1712	2.1254	2.1073	2.164	2.2043	2.1517	2.1441	2.2957	2.2435	2.0907	2.14	2.0822	2.0236	2.1619	2.1585	2.0303	2.0006	2.0003	2.0434	2.0116	2.0337	2.0501	2.0547	2.038	2.0002	1.9869	2.0254	2.0279	2.1867
273	2.1202	2.0852	2.2929	2.0532	2.0281	2.1129	1.9762	2.074	2.0438	2.0658	2.0363	2.0657	2.185	2.0658	2.1847	2.1222	2.0754	2.0984	2.0763	2.0657	2.1318	2.0605	2.0527	2.1195	2.2115	2.1092	2.0889	2.3093	2.2089	2.066	2.1422	2.0757	2.0102	2.1434	2.1598	1.9907	1.9907	1.969	2.0309	1.9657	1.9985	2.0092	2.0219	1.9963	1.9921	1.9863	1.9941	1.9967	2.1545
274	2.0506	2.0147	2.205	1.9846	1.9803	2.0519	1.9215	2.011	1.9843	2.0081	1.971	2.0271	2.1365	2.034	2.1089	2.0791	2.0059	2.0414	2.0212	2.0091	2.057	2.0039	2.0027	2.0819	2.0926	2.0464	2.0258	2.2385	2.1163	1.9901	2.0278	1.9879	1.925	2.0575	2.0637	1.9105	1.8837	1.8955	1.9299	1.9031	1.9208	1.9201	1.9515	1.9284	1.9075	1.9062	1.8997	1.9109	2.1089
275	2.0111	1.9662	2.1979	1.9335	1.9176	2.0037	1.8548	1.9594	1.9424	1.9634	1.9192	1.9741	2.0951	1.9923	2.0934	2.0303	1.9649	1.9848	1.9589	1.9565	2.0228	1.9581	1.9571	2.0333	2.0492	1.9948	1.9733	2.2117	2.0511	1.9516	1.9666	1.9326	1.8521	1.9976	2.0073	1.8467	1.8287	1.8131	1.8744	1.8439	1.8516	1.8514	1.8772	1.8584	1.8331	1.8307	1.8525	1.8572	2.0248
276	1.9512	1.9001	2.1353	1.8561	1.8355	1.9358	1.7626	1.8879	1.8461	1.8819	1.8495	1.8874	2.0281	1.9107	2.0104	1.9673	1.8811	1.9048	1.8835	1.8785	1.9593	1.8866	1.8808	1.9791	1.9479	1.9197	1.8946	2.1549	2.0007	1.8604	1.8747	1.842	1.7696	1.8991	1.9126	1.7593	1.7427	1.7235	1.7819	1.7496	1.7648	1.7717	1.7917	1.7722	1.7525	1.7392	1.7594	1.7728	1.9523
277	1.878	1.8204	2.0595	1.7751	1.7613	1.8669	1.6778	1.8087	1.7657	1.8071	1.7751	1.8341	1.9623	1.8415	1.9498	1.9162	1.815	1.8231	1.8094	1.8003	1.8877	1.8045	1.8128	1.9189	1.8751	1.8641	1.8327	2.1251	1.9377	1.7922	1.7934	1.755	1.6867	1.8275	1.832	1.6742	1.6632	1.6486	1.7033	1.6738	1.6941	1.6859	1.709	1.7042	1.6745	1.6596	1.6798	1.6918	1.8699
278	1.7861	1.7358	1.9816	1.7001	1.6813	1.7879	1.6209	1.7315	1.6884	1.7544	1.7031	1.7562	1.8931	1.7593	1.8753	1.854	1.742	1.7488	1.7291	1.7214	1.8086	1.7665	1.7762	1.8735	1.7905	1.7728	1.7541	2.0735	1.8487	1.749	1.741	1.7007	1.6359	1.7468	1.769	1.6277	1.6119	1.6002	1.643	1.6153	1.6432	1.6288	1.6552	1.6066	1.6178	1.6111	1.6022	1.638	1.8186
279	1.7293	1.6814	1.921	1.6452	1.6253	1.7326	1.5261	1.6668	1.6266	1.6707	1.6479	1.6961	1.8444	1.707	1.8185	1.8081	1.6813	1.6918	1.6719	1.668	1.7499	1.6666	1.6847	1.7961	1.7332	1.712	1.6994	2.0025	1.7922	1.6648	1.6526	1.6127	1.5437	1.6928	1.6727	1.5365	1.5171	1.5056	1.5519	1.5202	1.5458	1.5385	1.5672	1.5469	1.5269	1.5167	1.5445	1.5432	1.7255
280	1.658	1.6153	1.8501	1.5723	1.5599	1.6759	1.4417	1.5999	1.5579	1.6027	1.5802	1.6317	1.7708	1.6412	1.7564	1.7565	1.6162	1.6211	1.6082	1.6027	1.6889	1.5992	1.6169	1.7319	1.6524	1.6426	1.6325	1.955	1.7354	1.5997	1.5775	1.538	1.4698	1.6211	1.6005	1.4633	1.4458	1.4367	1.4781	1.4432	1.4701	1.4654	1.4883	1.4755	1.4557	1.439	1.4767	1.4673	1.6525
281	1.5836	1.5395	1.7669	1.4998	1.487	1.6037	1.3562	1.5227	1.4845	1.5297	1.5044	1.5583	1.6961	1.5691	1.6829	1.6924	1.5463	1.5417	1.5312	1.5242	1.6147	1.5222	1.5419	1.6672	1.5756	1.5621	1.5664	1.9004	1.6605	1.5328	1.5002	1.4599	1.3912	1.5456	1.5165	1.3852	1.3662	1.358	1.3965	1.3596	1.3918	1.3844	1.4142	1.4002	1.3751	1.3619	1.3984	1.3915	1.5755
282	1.5272	1.4897	1.7122	1.4478	1.4347	1.5536	1.2944	1.4698	1.4306	1.4793	1.4536	1.504	1.6435	1.5181	1.6295	1.6524	1.4971	1.4855	1.4797	1.4737	1.5618	1.467	1.4864	1.6215	1.5141	1.5065	1.5168	1.8592	1.6083	1.4847	1.4481	1.4005	1.3328	1.4878	1.4598	1.3259	1.3123	1.3031	1.3371	1.3022	1.3319	1.3263	1.3594	1.343	1.3136	1.3058	1.3446	1.3327	1.5225
283	1.4629	1.425	1.6364	1.3823	1.3725	1.4923	1.2196	1.4045	1.3663	1.4138	1.3908	1.441	1.5761	1.453	1.5672	1.5994	1.4327	1.4195	1.415	1.4087	1.5007	1.4012	1.4207	1.5609	1.4437	1.4329	1.4506	1.8066	1.5418	1.4187	1.3811	1.3328	1.2618	1.419	1.3932	1.2554	1.241	1.2338	1.2608	1.2267	1.2569	1.2539	1.2875	1.2763	1.2428	1.2325	1.2747	1.259	1.4489
284	1.4225	1.3898	1.5958	1.3452	1.3389	1.4564	1.1774	1.3688	1.3293	1.3793	1.3515	1.4057	1.5334	1.4139	1.5283	1.5675	1.3946	1.3764	1.3812	1.3715	1.4639	1.3613	1.3782	1.5253	1.4077	1.3924	1.4194	1.7763	1.5086	1.388	1.3443	1.2949	1.222	1.3838	1.353	1.2172	1.2027	1.1951	1.2199	1.1866	1.2175	1.2151	1.2501	1.2394	1.2004	1.192	1.2373	1.2196	1.4105
285	1.3324	1.3031	1.4952	1.2564	1.2519	1.3726	1.081	1.2767	1.2429	1.294	1.2667	1.318	1.4403	1.3249	1.4361	1.498	1.3102	1.2834	1.296	1.2892	1.3826	1.2696	1.2906	1.4449	1.3176	1.2958	1.3323	1.7071	1.4229	1.3072	1.2624	1.2057	1.1323	1.2962	1.2678	1.1256	1.1095	1.1033	1.1304	1.093	1.1216	1.1212	1.1632	1.1502	1.1076	1.0988	1.1501	1.129	1.32
286	1.2975	1.2694	1.4542	1.2224	1.2179	1.3383	1.0464	1.243	1.2082	1.259	1.2279	1.2808	1.403	1.2875	1.4002	1.4663	1.2715	1.2437	1.2634	1.2504	1.3473	1.2292	1.2533	1.4097	1.2831	1.2595	1.3059	1.6835	1.3958	1.2778	1.2354	1.1742	1.0985	1.2659	1.2374	1.0916	1.0774	1.0721	1.0941	1.0555	1.089	1.0892	1.1284	1.1182	1.0726	1.0643	1.1158	1.0919	1.2843
287	1.2362	1.2121	1.3896	1.1641	1.164	1.2813	0.9794	1.1823	1.1519	1.2031	1.1702	1.2231	1.3405	1.228	1.3513	1.4212	1.2157	1.1922	1.2086	1.1922	1.2939	1.1816	1.2055	1.3584	1.2211	1.1931	1.2454	1.634	1.3347	1.2192	1.1765	1.1084	1.0358	1.203	1.1763	1.0247	1.0113	1.0082	1.0298	0.9928	1.0185	1.0227	1.0651	1.0585	1.0071	0.9977	1.0559	1.0293	1.22
288	1.1957	1.1709	1.3414	1.1213	1.1235	1.2433	0.9384	1.1415	1.1111	1.1636	1.1298	1.1825	1.2962	1.1866	1.3154	1.388	1.174	1.1553	1.1713	1.1526	1.2591	1.1455	1.1682	1.3204	1.1786	1.1446	1.2056	1.6028	1.2947	1.1832	1.1415	1.0688	0.9942	1.1648	1.1394	0.9844	0.9705	0.966	0.9878	0.9512	0.9753	0.981	1.026	1.0184	0.9649	0.9554	1.0161	0.9894	1.1764
289	1.1278	1.1046	1.2651	1.054	1.0604	1.1772	0.8684	1.074	1.0458	1.0987	1.0646	1.116	1.2243	1.1176	1.2193	1.3321	1.1094	1.0531	1.1058	1.0899	1.1986	1.0455	1.0753	1.2573	1.1134	1.0676	1.1399	1.5448	1.2281	1.1201	1.0811	1.0032	0.9259	1.1005	1.0774	0.9146	0.9015	0.9001	0.9184	0.8808	0.9027	0.9118	0.9607	0.9527	0.8959	0.8842	0.9522	0.9201	1.1036
290	1.0779	1.0532	1.2065	1.0051	1.0111	1.126	0.8178	1.0219	0.9993	1.047	1.0123	1.0638	1.1691	1.0639	1.1674	1.2906	1.0566	0.9999	1.0582	1.0361	1.1511	0.9936	1.0221	1.2095	1.0631	1.0069	1.0918	1.507	1.1811	1.0744	1.0359	0.9561	0.8755	1.0531	1.033	0.8979	0.8504	0.8481	0.866	0.8266	0.8469	0.8611	0.9127	0.9061	0.841	0.8303	0.9021	0.8688	1.0489
291	1.0258	1.0043	1.1515	0.9516	0.9624	1.0751	0.766	0.9723	0.9491	0.9993	0.9622	1.0145	1.1136	1.0126	1.1221	1.2478	1.0067	0.9529	1.0121	0.9887	1.1086	0.9493	0.9796	1.1609	1.0139	0.9503	1.0437	1.4702	1.1332	1.0273	0.9939	0.906	0.8255	1.0064	0.9876	0.8103	0.7994	0.797	0.8142	0.7772	0.7938	0.8091	0.8659	0.8581	0.7894	0.7777	0.8552	0.818	0.9934
292	0.9843	0.9783	1.1239	0.9121	0.9241	1.0349	0.7238	0.9312	0.9099	0.9592	0.9224	0.9725	1.0708	0.9711	1.0742	1.2155	0.9648	0.9042	0.9861	0.9479	1.0734	0.9003	0.9461	1.1225	0.9733	0.9032	1.0031	1.4384	1.0938	0.988	0.9606	0.8817	0.785	0.9691	0.9532	0.769	0.758	0.7571	0.7729	0.7353	0.7493	0.7804	0.8277	0.8201	0.7448	0.7347	0.816	0.777	0.949
293	0.9439	0.9105	1.0499	0.87	0.886	0.9948	0.6829	0.8897	0.8707	0.919	0.8811	0.9304	1.0311	0.9274	1.0309	1.1824	0.9247	0.858	0.924	0.9083	1.039	0.8555	0.8977	1.0829	0.9333	0.8577	0.9644	1.4093	1.0565	0.9507	0.9294	0.8184	0.7458	0.9345	0.9229	0.7299	0.7187	0.7189	0.7337	0.6953	0.7087	0.7144	0.7913	0.784	0.7059	0.6938	0.7791	0.7393	0.9069
294	0.9015	0.8815	1.0215	0.8267	0.8463	0.9535	0.6417	0.8476	0.8299	0.8761	0.8401	0.8873	0.9857	0.8842	0.9867	1.1485	0.8821	0.8125	0.8973	0.8668	1.0032	0.8123	0.856	1.0444	0.8925	0.8109	0.9244	1.3783	1.0178	0.9127	0.8978	0.7907	0.7053	0.8985	0.8888	0.6884	0.6789	0.6766	0.6927	0.6546	0.6657	0.6852	0.7531	0.7469	0.6631	0.651	0.7423	0.6967	0.8613
295	0.8631	0.8511	0.9899	0.7896	0.8114	0.9152	0.6032	0.8088	0.7937	0.8419	0.8041	0.8493	0.9499	0.8455	0.9467	1.1159	0.8442	0.7741	0.868	0.8313	0.9742	0.7716	0.8167	1.0083	0.8578	0.7695	0.8895	1.3499	0.9827	0.8773	0.8706	0.7648	0.6696	0.8674	0.8611	0.6507	0.6431	0.6414	0.6559	0.619	0.6265	0.6539	0.7188	0.7145	0.6247	0.6132	0.707	0.6623	0.8198
296	0.8268	0.8062	0.945	0.752	0.7779	0.8788	0.569	0.7737	0.7599	0.8052	0.7672	0.8134	0.914	0.8089	0.9132	1.087	0.8074	0.7381	0.8267	0.7943	0.9452	0.7379	0.7813	0.9726	0.8248	0.7316	0.8559	1.3245	0.9497	0.8456	0.8483	0.7258	0.6378	0.8408	0.838	0.6184	0.6102	0.6088	0.6243	0.5848	0.5924	0.6114	0.689	0.6848	0.5903	0.5791	0.6757	0.6294	0.7845
297	0.7941	0.7691	0.9089	0.7189	0.7471	0.8447	0.5365	0.7407	0.7288	0.7743	0.7357	0.7788	0.879	0.7746	0.8747	1.0598	0.7744	0.6998	0.7919	0.7618	0.918	0.6996	0.748	0.9411	0.7935	0.6983	0.8235	1.3031	0.9207	0.8144	0.8291	0.6939	0.6089	0.8161	0.8191	0.5865	0.5807	0.5781	0.593	0.5542	0.5596	0.5737	0.6621	0.6581	0.5588	0.5462	0.6488	0.6003	0.7482
298	0.76	0.7405	0.8824	0.6843	0.7156	0.8092	0.5039	0.707	0.6961	0.7412	0.7023	0.7428	0.8439	0.7391	0.8443	1.031	0.7391	0.6688	0.7657	0.7283	0.8915	0.6686	0.7123	0.9064	0.7616	0.6632	0.7919	1.2805	0.8885	0.7821	0.8095	0.6703	0.5772	0.7907	0.7982	0.5544	0.5501	0.5468	0.5607	0.5217	0.5261	0.5441	0.6322	0.6319	0.5263	0.5118	0.6197	0.5683	0.7103
299	0.7327	0.7172	0.8601	0.6573	0.6904	0.7809	0.4769	0.6799	0.6709	0.7152	0.6751	0.7145	0.8142	0.7117	0.8185	1.0096	0.7123	0.644	0.7421	0.7007	0.8707	0.6439	0.6845	0.8806	0.7361	0.6365	0.7657	1.2623	0.864	0.7573	0.7968	0.6512	0.5533	0.7726	0.7848	0.5287	0.5261	0.5226	0.5366	0.4948	0.5008	0.521	0.611	0.6107	0.5001	0.4865	0.5987	0.5447	0.6802
300	0.6912	0.6778	0.8224	0.6169	0.654	0.7395	0.4489	0.6378	0.6334	0.6777	0.6229	0.6735	0.7714	0.6706	0.777	0.982	0.6714	0.6008	0.7027	0.661	0.8403	0.6012	0.6536	0.8396	0.7024	0.5976	0.7375	1.236	0.8268	0.7212	0.7781	0.6199	0.5191	0.7486	0.7658	0.5016	0.4908	0.4887	0.5016	0.4583	0.4637	0.482	0.5803	0.5822	0.464	0.4499	0.5691	0.5108	0.6341
301	0.6617	0.6416	0.791	0.5876	0.627	0.7088	0.415	0.608	0.6052	0.6484	0.6045	0.6427	0.7387	0.6407	0.7403	0.9528	0.6405	0.5642	0.6678	0.6314	0.818	0.5651	0.6187	0.8102	0.6757	0.5688	0.7029	1.218	0.7984	0.694	0.7651	0.5914	0.4936	0.7296	0.7518	0.4687	0.4659	0.4623	0.4756	0.43	0.4358	0.4474	0.5562	0.5597	0.4359	0.4231	0.5487	0.4846	0.5958
302	0.6354	0.6181	0.7703	0.5611	0.6036	0.6822	0.3863	0.581	0.5807	0.6247	0.5819	0.6152	0.7107	0.6147	0.7132	0.9268	0.6151	0.5387	0.6425	0.6054	0.8001	0.5379	0.587	0.7847	0.654	0.5445	0.6741	1.2035	0.7692	0.6655	0.7543	0.5734	0.4738	0.7158	0.7408	0.4422	0.4452	0.4406	0.4539	0.4062	0.4136	0.4218	0.5374	0.5374	0.4133	0.3945	0.5276	0.4598	0.5618
303	0.6121	0.5925	0.7486	0.5337	0.5805	0.652	0.3628	0.5529	0.5613	0.6	0.5572	0.587	0.6822	0.5876	0.6877	0.9057	0.5883	0.5125	0.6163	0.5793	0.784	0.5132	0.5612	0.7564	0.6308	0.5185	0.6494	1.187	0.7478	0.6449	0.7429	0.5543	0.4497	0.6999	0.7307	0.4193	0.4227	0.4189	0.4349	0.382	0.388	0.3977	0.5177	0.5224	0.3889	0.3731	0.5129	0.4412	0.5247
304	0.5747	0.5664	0.7253	0.5069	0.5551	0.6237	0.3379	0.524	0.5256	0.5743	0.5307	0.5569	0.653	0.5599	0.6582	0.8826	0.5597	0.4848	0.5882	0.5522	0.7579	0.4842	0.5343	0.7259	0.6061	0.4933	0.6222	1.1693	0.7203	0.62	0.7295	0.5336	0.4272	0.6854	0.7113	0.3948	0.4006	0.3954	0.4037	0.3577	0.3625	0.3706	0.4974	0.5026	0.3636	0.348	0.4942	0.4186	0.4846
305	0.5511	0.5378	0.7015	0.4759	0.5277	0.5892	0.3135	0.4895	0.5042	0.5448	0.5034	0.5242	0.6216	0.5283	0.6293	0.8577	0.5271	0.4562	0.5588	0.5204	0.7425	0.4553	0.5059	0.6923	0.582	0.4661	0.5952	1.1511	0.6888	0.5916	0.7171	0.5156	0.4032	0.6704	0.7022	0.3723	0.3767	0.3722	0.385	0.3318	0.3352	0.3443	0.4766	0.4815	0.3364	0.3214	0.4755	0.3937	0.4412
306	0.5284	0.5161	0.6835	0.4551	0.5089	0.566	0.2934	0.4671	0.4851	0.526	0.4828	0.5013	0.5997	0.5073	0.6055	0.8376	0.5057	0.4336	0.5349	0.4986	0.7284	0.432	0.4822	0.6673	0.5637	0.4492	0.575	1.1366	0.6669	0.5706	0.7081	0.5011	0.3853	0.6597	0.693	0.3531	0.3607	0.3552	0.3667	0.3148	0.3162	0.3241	0.4621	0.4674	0.3186	0.3018	0.4632	0.3763	0.4109
307	0.4994	0.4884	0.6601	0.427	0.4842	0.5361	0.2699	0.437	0.4589	0.4997	0.4562	0.4717	0.5725	0.4793	0.5775	0.8121	0.4771	0.4071	0.5037	0.4711	0.71	0.4046	0.4542	0.6344	0.5428	0.4275	0.5465	1.1181	0.6385	0.5452	0.6984	0.4842	0.3643	0.6499	0.6826	0.331	0.341	0.335	0.3448	0.2942	0.2935	0.299	0.4439	0.4494	0.2953	0.2791	0.4481	0.3549	0.3731
308	0.4799	0.4701	0.6438	0.4092	0.4682	0.5161	0.2539	0.4175	0.4417	0.4826	0.438	0.4523	0.5527	0.461	0.5568	0.7933	0.458	0.3886	0.4833	0.4527	0.6973	0.3852	0.4338	0.6134	0.5284	0.4153	0.5287	1.1071	0.6175	0.528	0.6928	0.4737	0.3509	0.6433	0.6772	0.3173	0.3282	0.322	0.3307	0.2807	0.2774	0.2822	0.4318	0.4379	0.2796	0.263	0.4382	0.3415	0.348
309	0.4541	0.4453	0.624	0.3886	0.4499	0.4944	0.2334	0.3946	0.4195	0.4641	0.4151	0.4293	0.5296	0.4404	0.532	0.7696	0.4382	0.3651	0.4547	0.4316	0.6808	0.3603	0.4084	0.5896	0.5128	0.4013	0.5032	1.0912	0.5946	0.5092	0.6885	0.4594	0.3359	0.6363	0.6712	0.2983	0.314	0.3076	0.3126	0.2648	0.261	0.2611	0.4184	0.4263	0.2633	0.2453	0.4281	0.327	0.3225
310	0.4339	0.4253	0.6076	0.3702	0.4347	0.4739	0.2172	0.374	0.4015	0.4469	0.3951	0.409	0.5056	0.4219	0.5101	0.7473	0.4196	0.3464	0.4306	0.412	0.668	0.3399	0.3872	0.5673	0.5	0.39	0.4823	1.0766	0.5728	0.4913	0.6877	0.45	0.3237	0.6329	0.6705	0.2834	0.3022	0.2953	0.2975	0.2504	0.2456	0.2448	0.4085	0.4174	0.2486	0.231	0.4192	0.3148	0.2999
311	0.4227	0.4142	0.5989	0.3601	0.4257	0.4636	0.2088	0.3629	0.392	0.4375	0.3851	0.3984	0.491	0.4116	0.4994	0.735	0.4111	0.3366	0.417	0.4021	0.6606	0.3571	0.3754	0.555	0.4923	0.3847	0.4714	1.0689	0.5609	0.4807	0.6886	0.445	0.3166	0.6303	0.6704	0.2764	0.2965	0.2885	0.29	0.2408	0.2376	0.2355	0.4014	0.4136	0.2406	0.2228	0.4144	0.3075	0.2887
312	0.4035	0.3969	0.5824	0.3372	0.4072	0.4388	0.1941	0.3363	0.3762	0.4159	0.3679	0.3737	0.4576	0.3905	0.4799	0.7131	0.3878	0.3205	0.3945	0.3787	0.6487	0.3113	0.3553	0.5265	0.4765	0.3701	0.4516	1.0497	0.5315	0.4593	0.692	0.4375	0.3018	0.6263	0.6729	0.2633	0.2822	0.2733	0.2776	0.2215	0.2205	0.2203	0.388	0.4041	0.2232	0.2041	0.4054	0.2935	0.2635
313	0.384	0.3782	0.5665	0.3208	0.3925	0.4215	0.1782	0.3168	0.3595	0.4009	0.3503	0.3555	0.4319	0.3739	0.4612	0.6881	0.3735	0.3044	0.3703	0.3615	0.6363	0.2925	0.3333	0.5071	0.4649	0.3591	0.4295	1.0346	0.509	0.4427	0.698	0.4306	0.2922	0.6242	0.6769	0.2504	0.2723	0.2634	0.2642	0.2065	0.2069	0.2055	0.3777	0.399	0.2104	0.1914	0.3978	0.2835	0.2463
314	0.364	0.3586	0.5484	0.3013	0.3773	0.4009	0.1639	0.2957	0.342	0.3844	0.3315	0.3354	0.4031	0.3564	0.441	0.6605	0.3556	0.288	0.3453	0.3411	0.6217	0.2743	0.3128	0.4828	0.4541	0.3457	0.4085	1.0184	0.4828	0.4243	0.7048	0.4249	0.2822	0.6227	0.6824	0.2388	0.2632	0.2527	0.2517	0.1913	0.1933	0.1907	0.3687	0.3929	0.1975	0.1777	0.3907	0.2731	0.2284
315	0.3515	0.3476	0.5366	0.2894	0.367	0.3889	0.1547	0.2808	0.3319	0.373	0.3202	0.3216	0.3847	0.3448	0.4294	0.6401	0.3456	0.2784	0.3271	0.3286	0.6137	0.262	0.2984	0.4666	0.4464	0.3353	0.3934	1.0057	0.4644	0.4119	0.709	0.4221	0.2741	0.6219	0.6868	0.2307	0.2575	0.2461	0.2438	0.1824	0.1831	0.181	0.363	0.3893	0.1882	0.1678	0.3864	0.2652	0.2167
316	0.342	0.3396	0.5281	0.2823	0.3607	0.382	0.1469	0.2713	0.327	0.3667	0.3123	0.314	0.3756	0.3386	0.4251	0.618	0.3419	0.2733	0.3151	0.3194	0.6075	0.2543	0.2884	0.4551	0.4408	0.3303	0.3817	0.9911	0.4464	0.4014	0.7066	0.4192	0.2677	0.6189	0.6852	0.2249	0.2516	0.2391	0.237	0.1765	0.1749	0.1738	0.3597	0.3859	0.1798	0.1609	0.3776	0.2579	0.2089
317	0.335	0.3326	0.5202	0.2752	0.3547	0.3746	0.1408	0.2627	0.3207	0.3603	0.3052	0.3055	0.3653	0.3316	0.4183	0.6039	0.3355	0.2678	0.3049	0.311	0.6026	0.2476	0.2797	0.4462	0.4368	0.3252	0.3733	0.9828	0.4355	0.3938	0.708	0.4173	0.2633	0.6178	0.6863	0.2199	0.2479	0.2348	0.2322	0.171	0.1692	0.1674	0.3566	0.3828	0.1741	0.1841	0.3733	0.2528	0.2017
318	0.3233	0.322	0.508	0.264	0.346	0.3637	0.1323	0.2493	0.3114	0.3512	0.2942	0.2938	0.3495	0.3222	0.4078	0.5818	0.3266	0.2593	0.2878	0.2987	0.5937	0.2368	0.2653	0.4314	0.4304	0.3182	0.3587	0.9666	0.4163	0.3822	0.71	0.4155	0.2559	0.6171	0.6878	0.2124	0.2432	0.2287	0.2246	0.1627	0.1602	0.1587	0.3523	0.378	0.166	0.1461	0.3674	0.2461	0.1921
319	0.3124	0.312	0.4946	0.2529	0.3375	0.353	0.1232	0.2351	0.3019	0.342	0.2834	0.2818	0.3335	0.3135	0.3982	0.5546	0.319	0.251	0.2713	0.286	0.5852	0.2266	0.2509	0.4159	0.4251	0.3129	0.3439	0.9481	0.3965	0.3717	0.7108	0.4148	0.2488	0.6165	0.688	0.2046	0.2385	0.2232	0.2168	0.1543	0.1519	0.1508	0.3494	0.3734	0.1575	0.1377	0.3606	0.2395	0.182
320	0.3002	0.3013	0.4765	0.2407	0.328	0.3418	0.1126	0.2209	0.2922	0.3323	0.2719	0.2679	0.3172	0.3032	0.3885	0.5224	0.3112	0.2434	0.2524	0.272	0.5747	0.2148	0.2345	0.3984	0.4188	0.3097	0.3266	0.9236	0.3741	0.3595	0.7087	0.4141	0.2393	0.6149	0.6856	0.1959	0.2333	0.2162	0.2076	0.1459	0.1413	0.141	0.3462	0.3659	0.1473	0.127	0.351	0.2304	0.1709
321	0.2881	0.2906	0.4563	0.2284	0.3184	0.3294	0.1081	0.2056	0.2829	0.3232	0.2599	0.2541	0.3006	0.294	0.3798	0.487	0.3039	0.2346	0.232	0.2562	0.5626	0.2033	0.2166	0.3808	0.417	0.3107	0.3078	0.8923	0.3473	0.3476	0.7035	0.4139	0.2291	0.6123	0.6809	0.1864	0.2283	0.2092	0.1986	0.1371	0.1313	0.1318	0.3444	0.3567	0.1369	0.1164	0.3403	0.2215	0.1599
322	0.2824	0.2859	0.4441	0.2225	0.3139	0.3236	0.0955	0.1979	0.2785	0.3194	0.2538	0.2475	0.292	0.2897	0.3764	0.4663	0.3004	0.2306	0.2211	0.2483	0.5557	0.1971	0.2072	0.371	0.4103	0.312	0.2982	0.8731	0.3341	0.3417	0.6995	0.4137	0.2231	0.6107	0.6774	0.1813	0.2256	0.2052	0.193	0.1317	0.1255	0.1261	0.3438	0.3515	0.1312	0.1103	0.3332	0.2157	0.1536
323	0.2765	0.2806	0.4288	0.2162	0.3094	0.3176	0.0894	0.1897	0.2737	0.3155	0.2469	0.2395	0.2828	0.2859	0.3732	0.4414	0.2979	0.2267	0.2093	0.2396	0.5468	0.191	0.1968	0.361	0.4082	0.3167	0.288	0.8497	0.3186	0.3363	0.6954	0.4147	0.2171	0.6091	0.6738	0.1762	0.2237	0.2015	0.1879	0.1267	0.1192	0.1211	0.3441	0.3457	0.1249	0.1042	0.3259	0.2104	0.1482
324	0.2725	0.2773	0.4171	0.2119	0.3063	0.3136	0.0849	0.1836	0.271	0.3129	0.2427	0.2345	0.2776	0.2835	0.3716	0.4249	0.2962	0.2245	0.2018	0.2338	0.5403	0.1871	0.1898	0.354	0.4065	0.3208	0.2806	0.8313	0.3073	0.332	0.6919	0.4153	0.2125	0.6073	0.6707	0.1721	0.222	0.1987	0.1843	0.123	0.1151	0.1175	0.3447	0.3413	0.1207	0.0998	0.3201	0.2066	0.1443
325	0.2675	0.2738	0.3983	0.2061	0.3025	0.3082	0.0779	0.176	0.2676	0.3107	0.2363	0.2271	0.2699	0.281	0.3706	0.3965	0.2953	0.2214	0.1898	0.2251	0.5292	0.1812	0.1785	0.3447	0.404	0.3287	0.2698	0.7996	0.2907	0.3272	0.6871	0.4171	0.2062	0.6053	0.6671	0.1665	0.2202	0.1946	0.1786	0.1182	0.1084	0.112	0.3469	0.3353	0.1143	0.0931	0.3104	0.2007	0.1387
326	0.2638	0.2709	0.3829	0.2017	0.2993	0.3044	0.0727	0.1699	0.2646	0.3089	0.2318	0.2214	0.2648	0.2791	0.3701	0.375	0.2941	0.219	0.1812	0.2184	0.5195	0.1767	0.1709	0.3379	0.402	0.3332	0.2622	0.775	0.2781	0.324	0.6839	0.4177	0.201	0.6028	0.6643	0.1623	0.2186	0.1912	0.1743	0.1145	0.1033	0.1079	0.3483	0.3304	0.1089	0.0878	0.3024	0.1964	0.1342
327	0.2618	0.2698	0.3683	0.1989	0.2976	0.3015	0.0682	0.1656	0.2634	0.3088	0.2282	0.2171	0.2609	0.2789	0.3714	0.3548	0.2946	0.2178	0.1741	0.2134	0.5106	0.1736	0.164	0.3325	0.4009	0.3366	0.2557	0.7516	0.2668	0.3221	0.6833	0.4195	0.1975	0.601	0.6635	0.1591	0.2181	0.1886	0.1709	0.1118	0.0991	0.1048	0.351	0.3271	0.1048	0.0836	0.2948	0.1929	0.1312
328	0.2611	0.2694	0.3573	0.1967	0.2966	0.3001	0.0651	0.1628	0.263	0.3093	0.2265	0.2145	0.259	0.2794	0.373	0.3407	0.2956	0.2173	0.1696	0.2097	0.5039	0.1717	0.159	0.3296	0.4	0.3381	0.2512	0.732	0.2585	0.3214	0.6843	0.4204	0.1951	0.5996	0.6642	0.1569	0.2181	0.1871	0.1691	0.1104	0.0961	0.1028	0.3536	0.3253	0.1023	0.0808	0.2898	0.1911	0.1297
329	0.2612	0.2706	0.3352	0.1944	0.2959	0.2982	0.0589	0.1579	0.2638	0.3121	0.2233	0.2095	0.2567	0.2822	0.3791	0.3101	0.2993	0.2175	0.1614	0.2044	0.4875	0.1687	0.1504	0.3245	0.3984	0.3363	0.2434	0.6939	0.2427	0.3217	0.6892	0.4244	0.1912	0.5978	0.6691	0.1536	0.2192	0.1842	0.1655	0.1078	0.0907	0.0995	0.3611	0.3233	0.097	0.0751	0.2769	0.1877	0.1268
330	0.2606	0.2703	0.3326	0.194	0.2951	0.2978	0.0582	0.1568	0.2637	0.3122	0.2224	0.2059	0.2545	0.2821	0.3794	0.2933	0.2993	0.2172	0.16	0.2005	0.4857	0.1659	0.149	0.3211	0.3981	0.335	0.2423	0.6866	0.2403	0.3215	0.6901	0.4246	0.1902	0.5969	0.6689	0.1529	0.219	0.1833	0.1648	0.1074	0.0892	0.0985	0.3618	0.3224	0.0959	0.0741	0.2747	0.1869	0.1243
331	0.2621	0.2727	0.3144	0.1928	0.295	0.2975	0.0529	0.1535	0.2656	0.3162	0.2202	0.204	0.255	0.2863	0.3869	0.2742	0.304	0.2183	0.1538	0.1979	0.4709	0.1651	0.1417	0.3194	0.3965	0.3293	0.2371	0.6533	0.2274	0.323	0.6988	0.4285	0.1875	0.5948	0.6764	0.1509	0.2206	0.1811	0.1623	0.1055	0.0843	0.0961	0.3696	0.3226	0.0913	0.0689	0.2622	0.1849	0.1241
332	0.2642	0.275	0.3035	0.1929	0.2953	0.2977	0.0495	0.152	0.2672	0.3199	0.2196	0.2023	0.2559	0.2896	0.3925	0.2591	0.3074	0.2195	0.1504	0.1962	0.4614	0.1648	0.1378	0.3185	0.3948	0.3182	0.231	0.6301	0.2187	0.3249	0.7066	0.4311	0.1864	0.5928	0.6828	0.1493	0.2218	0.1797	0.1612	0.1052	0.0813	0.0946	0.3756	0.3228	0.0886	0.0663	0.2532	0.184	0.1238
333	0.2672	0.2788	0.2917	0.1931	0.2956	0.298	0.0476	0.1502	0.2698	0.3246	0.219	0.2015	0.2574	0.2948	0.4011	0.2448	0.3128	0.2211	0.1465	0.1955	0.4528	0.1647	0.1321	0.3182	0.3942	0.3139	0.2297	0.6098	0.2084	0.3277	0.7132	0.4343	0.1847	0.5914	0.688	0.148	0.2237	0.1779	0.1607	0.1042	0.0792	0.0944	0.3818	0.3236	0.085	0.0642	0.2402	0.1839	0.1245
334	0.2689	0.2804	0.2881	0.1938	0.2961	0.2985	0.0444	0.1501	0.271	0.3269	0.2189	0.2011	0.2583	0.2968	0.4041	0.2382	0.3148	0.2219	0.1454	0.1951	0.4436	0.1647	0.1308	0.3181	0.3925	0.3111	0.2286	0.5913	0.2049	0.3298	0.7169	0.4362	0.184	0.5884	0.6903	0.1475	0.2243	0.1775	0.1595	0.1038	0.0765	0.0932	0.3868	0.3227	0.0841	0.0615	0.2358	0.1824	0.125
335	0.2734	0.2848	0.281	0.1952	0.2968	0.2998	0.0414	0.1495	0.2741	0.3327	0.2193	0.1984	0.261	0.3025	0.4131	0.2209	0.3201	0.2244	0.1432	0.1942	0.4319	0.1638	0.127	0.3179	0.3907	0.3069	0.2264	0.5669	0.1968	0.3339	0.7164	0.4394	0.1814	0.5834	0.6894	0.1462	0.226	0.1758	0.1584	0.103	0.0734	0.0925	0.3936	0.3199	0.0816	0.0585	0.2223	0.1805	0.1262
336	0.2773	0.2886	0.2772	0.1969	0.2974	0.301	0.0395	0.1495	0.2778	0.3375	0.2198	0.1978	0.2645	0.3094	0.4202	0.2021	0.3247	0.2267	0.1402	0.1933	0.4175	0.1645	0.1247	0.318	0.3888	0.3068	0.2252	0.5482	0.1917	0.3377	0.7114	0.4413	0.1786	0.5783	0.6847	0.1457	0.2271	0.1748	0.1579	0.1024	0.0716	0.093	0.3985	0.3122	0.0794	0.057	0.211	0.1766	0.1279
337	0.2828	0.2937	0.2734	0.1991	0.2978	0.3025	0.0364	0.1493	0.2793	0.3433	0.2204	0.199	0.2682	0.3115	0.43	0.1903	0.3303	0.2285	0.1412	0.1939	0.4174	0.1653	0.1214	0.3184	0.3853	0.3105	0.2235	0.5248	0.1836	0.3429	0.6955	0.4425	0.1733	0.5695	0.6707	0.1431	0.2275	0.1726	0.1561	0.1015	0.0687	0.0927	0.4038	0.3118	0.0763	0.0541	0.1955	0.1774	0.1299
338	0.2885	0.2986	0.2724	0.2019	0.2986	0.3046	0.0348	0.15	0.2833	0.3495	0.2217	0.1986	0.2718	0.3185	0.4389	0.1827	0.336	0.2311	0.1402	0.1954	0.405	0.1666	0.1196	0.3198	0.3828	0.3191	0.2226	0.5055	0.1782	0.3479	0.6766	0.4429	0.1682	0.5608	0.6552	0.1415	0.2278	0.1708	0.1546	0.1011	0.0664	0.0927	0.4074	0.3017	0.0738	0.0522	0.1819	0.1731	0.1322
339	0.2935	0.3031	0.2718	0.204	0.2987	0.3058	0.0324	0.1504	0.2858	0.3545	0.2226	0.1979	0.2758	0.3238	0.447	0.1706	0.3406	0.2332	0.1391	0.1959	0.3949	0.1674	0.1174	0.32	0.38	0.3311	0.2219	0.487	0.1729	0.3525	0.6557	0.4424	0.1629	0.5515	0.6374	0.1391	0.2275	0.1686	0.1532	0.1004	0.0642	0.0931	0.4099	0.2922	0.0712	0.0502	0.1684	0.1689	0.1344
340	0.3007	0.3089	0.2725	0.2077	0.299	0.3079	0.0303	0.1515	0.2895	0.3615	0.224	0.1982	0.2815	0.3311	0.4583	0.16	0.347	0.2361	0.1388	0.1977	0.3844	0.169	0.1155	0.321	0.3759	0.3487	0.2214	0.4661	0.1673	0.3587	0.6268	0.4406	0.1561	0.5394	0.6126	0.1363	0.2265	0.1657	0.1512	0.1001	0.0615	0.0936	0.4122	0.28	0.0683	0.048	0.1526	0.1639	0.1376
341	0.3062	0.3133	0.274	0.2103	0.2992	0.3095	0.0291	0.1524	0.2924	0.3667	0.2255	0.1986	0.2861	0.3366	0.4661	0.1519	0.3517	0.2385	0.1388	0.1996	0.3769	0.1706	0.1147	0.322	0.373	0.3641	0.2212	0.4521	0.1637	0.3631	0.6211	0.4389	0.151	0.5374	0.5953	0.1346	0.2262	0.1637	0.1501	0.1005	0.0604	0.0945	0.4135	0.2703	0.0663	0.0469	0.1423	0.1601	0.1405
342	0.3144	0.3201	0.2765	0.2149	0.2996	0.3117	0.0277	0.154	0.2966	0.3736	0.2275	0.1991	0.2959	0.3444	0.4772	0.1423	0.3586	0.2418	0.1391	0.2025	0.3662	0.1728	0.1137	0.3231	0.369	0.385	0.2213	0.4332	0.1591	0.3702	0.5838	0.4359	0.1442	0.5204	0.5715	0.1324	0.226	0.1609	0.1489	0.1019	0.0587	0.0956	0.4153	0.2577	0.0644	0.0455	0.1276	0.1552	0.1451
343	0.3217	0.3257	0.2796	0.2191	0.2995	0.3138	0.0267	0.1556	0.3001	0.3803	0.2294	0.2001	0.2983	0.3518	0.4873	0.1336	0.3645	0.245	0.1395	0.2047	0.3554	0.1753	0.113	0.3239	0.3652	0.4006	0.2217	0.4152	0.1553	0.3767	0.5597	0.4326	0.1392	0.5087	0.5526	0.131	0.2258	0.1582	0.1481	0.1036	0.0573	0.0971	0.4166	0.2464	0.0627	0.0444	0.1161	0.1507	0.1495
344	0.328	0.3303	0.2825	0.2229	0.2998	0.3155	0.0261	0.1574	0.303	0.3855	0.2314	0.2009	0.3066	0.3573	0.4957	0.1288	0.3695	0.2474	0.1405	0.2079	0.3496	0.1775	0.1128	0.3249	0.3624	0.41	0.2224	0.4022	0.1527	0.3817	0.5464	0.4303	0.1361	0.5018	0.5408	0.1306	0.2263	0.1567	0.1481	0.1054	0.0566	0.0986	0.4181	0.2401	0.0618	0.044	0.1084	0.1487	0.1532
345	0.3355	0.3362	0.2858	0.2268	0.2987	0.3167	0.0247	0.1585	0.3063	0.3917	0.2327	0.201	0.3134	0.3659	0.5056	0.1182	0.3749	0.2503	0.1404	0.2109	0.3351	0.1795	0.1119	0.3247	0.3575	0.4165	0.222	0.3842	0.1485	0.3885	0.5242	0.4258	0.1317	0.4866	0.5253	0.1296	0.2264	0.1536	0.1478	0.1081	0.0551	0.1	0.4199	0.229	0.0605	0.0429	0.0978	0.1441	0.1592
346	0.3453	0.3431	0.2904	0.2324	0.297	0.3179	0.0231	0.1605	0.3093	0.3988	0.2346	0.2015	0.3222	0.374	0.5179	0.1098	0.3817	0.2533	0.141	0.2145	0.3221	0.1828	0.1108	0.3247	0.3511	0.4126	0.2221	0.3632	0.1436	0.3963	0.5106	0.42	0.128	0.4737	0.5121	0.1288	0.2267	0.1496	0.1475	0.1108	0.0532	0.1014	0.4223	0.2219	0.0588	0.0416	0.0866	0.1418	0.165
347	0.351	0.3472	0.2936	0.2361	0.2965	0.3193	0.0227	0.1622	0.3119	0.4032	0.2363	0.2024	0.3283	0.3806	0.5251	0.104	0.3859	0.256	0.1422	0.2178	0.3126	0.1852	0.1112	0.3245	0.348	0.4063	0.2224	0.3516	0.1413	0.401	0.5047	0.4171	0.1269	0.4635	0.5075	0.1291	0.2275	0.148	0.148	0.1145	0.0527	0.1028	0.4246	0.2179	0.0586	0.0413	0.0817	0.141	0.1704
348	0.3573	0.3514	0.2971	0.2399	0.2953	0.3201	0.0223	0.1636	0.3137	0.4075	0.2376	0.2031	0.334	0.386	0.5326	0.0994	0.3899	0.2577	0.1429	0.2207	0.3045	0.1873	0.111	0.3243	0.3439	0.396	0.2228	0.3396	0.1388	0.4058	0.5037	0.4133	0.1257	0.4553	0.5032	0.1294	0.228	0.1455	0.1483	0.1175	0.0517	0.1038	0.4269	0.2157	0.0578	0.0405	0.0765	0.1392	0.1749
349	0.3662	0.3576	0.3021	0.2455	0.2935	0.3208	0.0214	0.1659	0.3159	0.4138	0.2396	0.2042	0.343	0.3917	0.5429	0.0959	0.3957	0.2601	0.1444	0.2252	0.2967	0.1911	0.1111	0.3243	0.3378	0.3782	0.2229	0.3227	0.1353	0.4129	0.4999	0.4074	0.1242	0.4487	0.499	0.1299	0.2295	0.142	0.1493	0.1216	0.0508	0.1054	0.4309	0.2149	0.0574	0.0398	0.0707	0.1389	0.18
350	0.373	0.3617	0.3056	0.2496	0.2911	0.3206	0.0203	0.1673	0.3174	0.4177	0.2404	0.2042	0.3497	0.3988	0.5513	0.089	0.3996	0.262	0.1449	0.2286	0.2836	0.1936	0.111	0.3225	0.3327	0.3619	0.2228	0.3087	0.1323	0.4178	0.4983	0.4027	0.1233	0.4363	0.4957	0.1303	0.2299	0.1392	0.15	0.1245	0.0496	0.1062	0.4338	0.2124	0.0571	0.0389	0.0662	0.1641	0.1868
351	0.3824	0.3675	0.3109	0.2552	0.2894	0.3217	0.0203	0.1699	0.3197	0.4235	0.2424	0.206	0.3582	0.406	0.5605	0.0852	0.405	0.2648	0.147	0.2334	0.2743	0.198	0.112	0.3224	0.3275	0.3446	0.2232	0.2948	0.1293	0.4247	0.497	0.3976	0.123	0.4279	0.4925	0.1315	0.2311	0.1365	0.1518	0.1283	0.0491	0.1084	0.4382	0.2108	0.0577	0.0394	0.0632	0.1374	0.1943
352	0.39	0.3722	0.3152	0.2604	0.2865	0.3216	0.0196	0.1718	0.3209	0.428	0.2438	0.2065	0.3663	0.4121	0.5694	0.0802	0.4094	0.2665	0.1479	0.2378	0.2632	0.2013	0.1125	0.3208	0.3214	0.3291	0.2231	0.28	0.1263	0.4307	0.4916	0.3914	0.1215	0.4163	0.4859	0.1322	0.2307	0.1332	0.1525	0.1314	0.0483	0.1095	0.4411	0.2071	0.0575	0.039	0.06	0.1362	0.2009
353	0.4024	0.3791	0.322	0.2652	0.2842	0.3201	0.0193	0.1741	0.3219	0.4322	0.2451	0.2076	0.3737	0.4184	0.5774	0.0762	0.4133	0.2685	0.1497	0.2421	0.2532	0.205	0.1134	0.3193	0.3161	0.3093	0.2221	0.2576	0.1205	0.4363	0.483	0.3853	0.1194	0.4056	0.4759	0.1327	0.2302	0.1303	0.153	0.134	0.0478	0.1109	0.4431	0.2015	0.0576	0.0388	0.0576	0.1346	0.2076
354	0.4072	0.3826	0.3258	0.2746	0.2777	0.3227	0.0183	0.1777	0.3239	0.439	0.2469	0.2094	0.3888	0.4252	0.5915	0.0736	0.4198	0.2712	0.152	0.2501	0.2447	0.2118	0.1152	0.3189	0.3361	0.3092	0.2244	0.2561	0.1223	0.4461	0.4468	0.3699	0.1121	0.3949	0.4417	0.1317	0.225	0.1231	0.1526	0.1384	0.0459	0.1127	0.4429	0.195	0.057	0.0378	0.0532	0.1332	0.216
355	0.4163	0.3862	0.33	0.2756	0.2769	0.3185	0.0181	0.1782	0.3226	0.4397	0.2468	0.2087	0.3906	0.4289	0.5934	0.0684	0.4206	0.2709	0.1519	0.251	0.2325	0.2126	0.1152	0.3152	0.3024	0.2975	0.2216	0.2355	0.1154	0.4472	0.4392	0.3674	0.1107	0.3796	0.4354	0.1314	0.2241	0.1219	0.1522	0.1391	0.0456	0.1129	0.4421	0.1829	0.0568	0.0376	0.0524	0.128	0.2208
356	0.4233	0.3897	0.3344	0.2825	0.2718	0.318	0.0182	0.181	0.3232	0.4442	0.2478	0.2101	0.4016	0.4337	0.6023	0.066	0.4248	0.2725	0.154	0.2568	0.2244	0.2182	0.1173	0.3141	0.2942	0.2953	0.2218	0.2263	0.1136	0.4537	0.4001	0.3553	0.1034	0.3686	0.4006	0.1298	0.2182	0.1168	0.1516	0.1427	0.0447	0.1146	0.4378	0.1731	0.0563	0.0374	0.0502	0.1248	0.2279
357	0.4314	0.3935	0.3396	0.2885	0.2678	0.3168	0.0175	0.1841	0.3233	0.4472	0.2489	0.2112	0.4102	0.4394	0.61	0.0627	0.428	0.2741	0.1561	0.2622	0.2139	0.2231	0.1194	0.3115	0.2878	0.2938	0.2214	0.2136	0.1106	0.4589	0.3615	0.3441	0.0968	0.3526	0.3683	0.1285	0.2123	0.1126	0.1502	0.1453	0.0443	0.1157	0.4318	0.1574	0.0559	0.037	0.0483	0.1199	0.235
358	0.4357	0.3948	0.3413	0.291	0.2663	0.316	0.0173	0.1846	0.3233	0.4482	0.2488	0.2114	0.413	0.4412	0.6128	0.061	0.429	0.2741	0.1567	0.264	0.2098	0.2248	0.1205	0.3104	0.2851	0.2931	0.2206	0.2101	0.1087	0.4609	0.3434	0.3386	0.0938	0.3479	0.3557	0.1278	0.2088	0.1111	0.1497	0.1463	0.0436	0.1164	0.4281	0.1529	0.0556	0.0366	0.0475	0.1174	0.2381
359	0.4468	0.3994	0.3484	0.2992	0.2589	0.3128	0.0173	0.1887	0.3216	0.4522	0.2496	0.2127	0.4272	0.4483	0.6222	0.0569	0.4326	0.2752	0.1596	0.2721	0.1953	0.2323	0.1237	0.3063	0.2745	0.2932	0.2196	0.1942	0.1049	0.4682	0.2856	0.3218	0.0828	0.3249	0.3011	0.1252	0.1992	0.1048	0.1479	0.1512	0.0432	0.1188	0.4154	0.1282	0.0553	0.037	0.0452	0.1093	0.2486
360	0.4521	0.4008	0.3509	0.3031	0.2549	0.3108	0.0172	0.1903	0.3206	0.4533	0.2494	0.2131	0.4329	0.4508	0.626	0.0548	0.4339	0.2754	0.1606	0.275	0.188	0.2359	0.1255	0.3036	0.2687	0.2939	0.2188	0.1869	0.1027	0.4704	0.2579	0.3123	0.077	0.3135	0.2765	0.1236	0.1937	0.1011	0.1465	0.1534	0.0423	0.1191	0.4073	0.1165	0.0544	0.0364	0.0435	0.1043	0.2528
361	0.4586	0.4035	0.3554	0.3084	0.2514	0.3094	0.0171	0.1931	0.32	0.4552	0.2499	0.2146	0.441	0.4545	0.631	0.0531	0.4356	0.2762	0.1627	0.2799	0.1806	0.2405	0.1275	0.3016	0.2631	0.295	0.2184	0.1796	0.1009	0.4739	0.2282	0.3024	0.0711	0.3016	0.2501	0.1224	0.1881	0.0976	0.1456	0.1564	0.042	0.1203	0.3983	0.1049	0.0547	0.0363	0.0428	0.0998	0.2585
362	0.4638	0.4042	0.3585	0.3116	0.247	0.3069	0.0172	0.1948	0.3181	0.4555	0.2493	0.2148	0.4465	0.4567	0.6342	0.0513	0.4359	0.2758	0.1638	0.2829	0.174	0.244	0.129	0.2986	0.2575	0.2957	0.2173	0.1734	0.0989	0.4764	0.2048	0.2934	0.0663	0.2917	0.2297	0.1209	0.1832	0.0945	0.1447	0.1589	0.0414	0.1212	0.3899	0.0944	0.0544	0.0358	0.0419	0.0956	0.2626
363	0.4689	0.4052	0.3612	0.3156	0.2431	0.3047	0.0166	0.1963	0.3165	0.4559	0.2489	0.215	0.4526	0.4589	0.6371	0.0491	0.4365	0.2756	0.165	0.2863	0.1674	0.2479	0.1303	0.2958	0.252	0.2961	0.2162	0.1672	0.0968	0.4785	0.1836	0.2847	0.0619	0.2821	0.2097	0.1196	0.1784	0.0912	0.1434	0.161	0.0408	0.1214	0.3809	0.0854	0.0539	0.0356	0.0408	0.0913	0.2666
364	0.4783	0.4064	0.367	0.3229	0.235	0.3	0.0172	0.2	0.3127	0.456	0.2478	0.2163	0.464	0.4623	0.6418	0.0464	0.4367	0.2751	0.1679	0.293	0.1557	0.2552	0.132	0.2901	0.246	0.2979	0.2146	0.1577	0.0939	0.4812	0.1617	0.2759	0.0576	0.2726	0.1903	0.1193	0.1743	0.0886	0.1431	0.1645	0.0411	0.1231	0.3723	0.0713	0.0545	0.0358	0.0408	0.0879	0.272
365	0.4832	0.4068	0.3701	0.3266	0.2298	0.297	0.0164	0.202	0.3102	0.4556	0.2467	0.2166	0.4699	0.4638	0.6438	0.0449	0.4364	0.2743	0.1692	0.2968	0.1493	0.2591	0.1346	0.2867	0.235	0.2981	0.213	0.1524	0.0917	0.4839	0.132	0.2601	0.0512	0.2563	0.1625	0.1182	0.1671	0.0827	0.1415	0.1685	0.0396	0.1238	0.3565	0.0644	0.0541	0.0349	0.0394	0.0816	0.2791
366	0.488	0.4063	0.3733	0.3309	0.2242	0.2932	0.0166	0.204	0.3067	0.4543	0.2452	0.2169	0.477	0.4647	0.6454	0.043	0.4352	0.2733	0.1704	0.3002	0.1422	0.2638	0.1357	0.2823	0.2282	0.2984	0.2109	0.1471	0.0895	0.4852	0.1184	0.2515	0.0486	0.2478	0.1503	0.1173	0.1638	0.0798	0.141	0.1711	0.0391	0.1244	0.3482	0.0585	0.0542	0.0345	0.039	0.0786	0.2835
367	0.4951	0.4057	0.3785	0.337	0.2166	0.2885	0.0167	0.2079	0.3015	0.4525	0.2434	0.2178	0.4862	0.4664	0.6471	0.0407	0.4337	0.2718	0.1735	0.3065	0.1332	0.2708	0.1379	0.2763	0.2183	0.2988	0.2349	0.1404	0.087	0.487	0.1021	0.2389	0.046	0.2361	0.1339	0.1176	0.16	0.0756	0.141	0.1749	0.0388	0.1253	0.3367	0.0518	0.0553	0.0346	0.0389	0.0748	0.2892
368	0.5018	0.4056	0.3833	0.3432	0.2106	0.2849	0.017	0.2116	0.298	0.4514	0.2427	0.2193	0.4957	0.4674	0.6486	0.0402	0.4328	0.2713	0.1766	0.3119	0.1269	0.2776	0.1406	0.2719	0.2106	0.2998	0.2074	0.1365	0.0859	0.4886	0.093	0.2295	0.0445	0.2276	0.1237	0.1188	0.1576	0.0727	0.1414	0.1777	0.0392	0.1265	0.3285	0.0483	0.0566	0.0352	0.0397	0.0728	0.2953
369	0.5079	0.4024	0.3881	0.3487	0.2005	0.2785	0.0163	0.215	0.291	0.4472	0.2389	0.2195	0.5057	0.4669	0.648	0.0372	0.4289	0.2688	0.1791	0.3181	0.1172	0.2848	0.1422	0.2636	0.1996	0.2985	0.2035	0.1301	0.0822	0.4885	0.0821	0.2166	0.0422	0.2161	0.1117	0.1189	0.1538	0.068	0.141	0.1786	0.0385	0.1263	0.3182	0.0433	0.0575	0.0349	0.0395	0.0696	0.3007
370	0.5125	0.4006	0.3919	0.3533	0.194	0.2739	0.0167	0.2181	0.2861	0.4442	0.237	0.2202	0.513	0.4665	0.6473	0.0361	0.4263	0.267	0.1816	0.3224	0.1115	0.2911	0.1441	0.2582	0.1916	0.2976	0.201	0.1263	0.0805	0.4881	0.0806	0.2077	0.0414	0.2141	0.1098	0.1189	0.1513	0.065	0.1408	0.1796	0.0381	0.126	0.3116	0.0412	0.0584	0.0348	0.0396	0.0677	0.3049
371	0.5175	0.3964	0.3965	0.3584	0.1849	0.2673	0.0164	0.222	0.2783	0.4387	0.2329	0.2208	0.5225	0.4644	0.6446	0.0342	0.4216	0.2638	0.1847	0.3282	0.1043	0.2985	0.1462	0.25	0.1806	0.2958	0.1968	0.1221	0.078	0.4864	0.0725	0.1967	0.0402	0.2005	0.099	0.1191	0.1475	0.0606	0.1407	0.1781	0.0373	0.1253	0.3041	0.0389	0.0593	0.0344	0.0398	0.0653	0.3092
372	0.523	0.3903	0.4019	0.365	0.1733	0.2592	0.0169	0.2275	0.268	0.4307	0.2282	0.222	0.5334	0.461	0.6397	0.0323	0.4146	0.2599	0.1896	0.3356	0.0968	0.3085	0.1496	0.2396	0.1751	0.2929	0.1924	0.1184	0.0755	0.4836	0.0687	0.1831	0.0405	0.1905	0.0927	0.1201	0.1422	0.0564	0.1405	0.1751	0.0372	0.124	0.295	0.0375	0.0611	0.0346	0.0406	0.0636	0.3153
373	0.5255	0.3864	0.4047	0.3688	0.1667	0.2539	0.0166	0.2309	0.2618	0.4255	0.225	0.2226	0.5397	0.4579	0.6359	0.0314	0.4101	0.2573	0.1923	0.3399	0.0927	0.3141	0.1519	0.2334	0.1605	0.2907	0.1893	0.1169	0.0742	0.4812	0.0662	0.1754	0.0395	0.1819	0.0875	0.1204	0.1386	0.0541	0.1408	0.1707	0.0374	0.1235	0.2898	0.0368	0.0624	0.035	0.0414	0.0631	0.3186
374	0.5279	0.3802	0.4082	0.3728	0.1578	0.2474	0.0172	0.2354	0.2528	0.4177	0.2199	0.2235	0.5479	0.4535	0.6294	0.0302	0.4029	0.2535	0.1964	0.3453	0.088	0.3223	0.155	0.2246	0.1511	0.2869	0.1849	0.1148	0.0724	0.4767	0.0653	0.1651	0.0394	0.1761	0.085	0.1203	0.1318	0.0504	0.1404	0.1676	0.037	0.1217	0.2819	0.0363	0.0637	0.0352	0.042	0.0618	0.3215
375	0.5296	0.3736	0.4115	0.3765	0.15	0.241	0.0171	0.2401	0.2771	0.41	0.216	0.2245	0.5547	0.4488	0.6228	0.0297	0.3965	0.2502	0.2005	0.3506	0.0847	0.3296	0.1581	0.2167	0.143	0.2834	0.1813	0.1139	0.0715	0.4724	0.0638	0.1557	0.0394	0.1685	0.0812	0.1211	0.1253	0.0478	0.1401	0.1624	0.037	0.1204	0.2743	0.0363	0.0654	0.0352	0.0427	0.0616	0.3249
376	0.5295	0.3723	0.4123	0.3776	0.1483	0.2366	0.0174	0.2414	0.243	0.408	0.2149	0.2249	0.5565	0.4451	0.621	0.0296	0.3951	0.2493	0.2018	0.3532	0.0841	0.3314	0.1591	0.2152	0.1417	0.2827	0.1808	0.114	0.0715	0.4715	0.0627	0.1541	0.0398	0.1622	0.0782	0.1215	0.1242	0.0475	0.1407	0.1586	0.0375	0.1205	0.2724	0.0365	0.066	0.0353	0.0432	0.0619	0.326
377	0.5295	0.3635	0.4152	0.3812	0.1392	0.2305	0.018	0.2469	0.2325	0.3977	0.2089	0.2259	0.5633	0.4389	0.6113	0.0289	0.3858	0.2445	0.2069	0.3581	0.0803	0.3399	0.1627	0.2054	0.1317	0.2773	0.1757	0.1136	0.0704	0.4644	0.0626	0.1427	0.0397	0.1577	0.0762	0.1218	0.1137	0.0443	0.1398	0.1554	0.0373	0.1185	0.2602	0.0365	0.0675	0.0356	0.0441	0.0611	0.3286
378	0.5288	0.356	0.4161	0.3825	0.1312	0.2277	0.0172	0.2507	0.2236	0.3884	0.2034	0.2261	0.5674	0.4361	0.6015	0.0281	0.3773	0.2398	0.2101	0.3599	0.0774	0.3451	0.1648	0.1968	0.1243	0.2715	0.1714	0.1128	0.0692	0.4577	0.0614	0.1341	0.0395	0.151	0.0736	0.1217	0.1041	0.0411	0.1388	0.1514	0.0364	0.1165	0.2484	0.0359	0.0685	0.035	0.0444	0.06	0.3297
379	0.5274	0.3474	0.4161	0.3835	0.1237	0.2231	0.0172	0.2544	0.2142	0.378	0.1978	0.2262	0.5709	0.4306	0.5908	0.027	0.3689	0.2347	0.2142	0.3627	0.0749	0.3507	0.1671	0.1885	0.1178	0.2661	0.1674	0.1129	0.0684	0.4505	0.0608	0.1261	0.0393	0.1454	0.0711	0.1221	0.0952	0.0391	0.1383	0.1485	0.0364	0.1157	0.235	0.0353	0.0696	0.0351	0.0451	0.0591	0.3308
380	0.5236	0.3471	0.4181	0.3855	0.1242	0.2139	0.0191	0.2571	0.2143	0.3778	0.1983	0.2282	0.5734	0.4186	0.5901	0.0285	0.3683	0.2356	0.2168	0.3684	0.0764	0.3538	0.1691	0.1882	0.1181	0.2604	0.1637	0.1147	0.0702	0.4508	0.0625	0.1263	0.0409	0.1464	0.0724	0.1237	0.0957	0.0402	0.1397	0.1497	0.0382	0.1174	0.2359	0.0373	0.0712	0.0368	0.0469	0.0607	0.3319
381	0.5231	0.3315	0.4164	0.3847	0.1122	0.2133	0.0177	0.2625	0.1988	0.3603	0.1883	0.2275	0.5756	0.4178	0.5707	0.0264	0.353	0.2272	0.2221	0.3689	0.0726	0.3605	0.171	0.1749	0.1056	0.2596	0.1633	0.1141	0.068	0.4351	0.0598	0.1106	0.039	0.1351	0.0665	0.1225	0.0776	0.0349	0.1365	0.1461	0.0358	0.1137	0.2074	0.0353	0.0712	0.0347	0.0462	0.0573	0.3308
382	0.5172	0.326	0.4168	0.3859	0.1082	0.2053	0.0193	0.2667	0.1931	0.3534	0.1855	0.2289	0.5783	0.4058	0.5621	0.0274	0.3466	0.2246	0.2268	0.3737	0.0727	0.3655	0.1736	0.1702	0.1023	0.2504	0.1578	0.1159	0.069	0.4361	0.0608	0.1064	0.0406	0.1327	0.0685	0.1244	0.0727	0.035	0.1384	0.1462	0.0711	0.1144	0.1963	0.0367	0.0734	0.0359	0.0481	0.0577	0.3322
383	0.5144	0.3195	0.4161	0.3856	0.1045	0.2021	0.0189	0.2694	0.1871	0.3463	0.1816	0.229	0.5789	0.4005	0.5543	0.0271	0.3414	0.2215	0.2296	0.3754	0.0722	0.3687	0.1745	0.1652	0.0987	0.2468	0.1559	0.1165	0.0688	0.4261	0.0605	0.1019	0.0404	0.1296	0.0661	0.1244	0.0676	0.0338	0.1371	0.1457	0.0371	0.1141	0.1864	0.0363	0.0742	0.0357	0.0486	0.0569	0.3318
384	0.5048	0.3042	0.413	0.3841	0.0947	0.1927	0.0187	0.276	0.1736	0.3284	0.1728	0.2299	0.58	0.385	0.5333	0.0264	0.3254	0.2137	0.2372	0.3795	0.0707	0.3753	0.1763	0.1532	0.0905	0.2359	0.1496	0.1182	0.0692	0.4113	0.0597	0.0902	0.0398	0.1217	0.063	0.1244	0.0557	0.0309	0.1355	0.1452	0.0367	0.1129	0.1593	0.0365	0.0758	0.0353	0.0496	0.054	0.3301
385	0.4973	0.2935	0.4101	0.3823	0.0888	0.1869	0.0184	0.2807	0.1643	0.3163	0.1662	0.2302	0.5792	0.3741	0.5175	0.0263	0.3146	0.2078	0.2424	0.3815	0.0703	0.3798	0.1774	0.1452	0.0849	0.2283	0.1451	0.1195	0.0696	0.3918	0.0592	0.0835	0.0398	0.1166	0.0595	0.1237	0.0493	0.0297	0.1332	0.1449	0.0358	0.112	0.1413	0.0362	0.0774	0.0349	0.0507	0.0523	0.3285
386	0.4874	0.2801	0.4054	0.3785	0.0814	0.1803	0.0174	0.2828	0.1541	0.3028	0.1587	0.2292	0.5769	0.3613	0.5018	0.0238	0.3027	0.201	0.2461	0.3827	0.0685	0.3808	0.1767	0.136	0.079	0.2182	0.1389	0.1187	0.0667	0.388	0.0577	0.0765	0.0383	0.1108	0.0586	0.1238	0.0428	0.0264	0.1328	0.1433	0.035	0.1102	0.1248	0.0341	0.077	0.0335	0.0499	0.0487	0.325
387	0.4753	0.2663	0.3995	0.375	0.0749	0.1733	0.0169	0.2881	0.1432	0.2875	0.1509	0.2297	0.5739	0.3468	0.4819	0.0235	0.2891	0.1942	0.2531	0.3846	0.0684	0.3847	0.177	0.127	0.078	0.2161	0.1341	0.1208	0.0678	0.3654	0.058	0.0746	0.039	0.11	0.0553	0.1225	0.0417	0.0266	0.13	0.1439	0.034	0.1086	0.1198	0.0343	0.0783	0.0342	0.0511	0.0489	0.325
388	0.4733	0.2633	0.398	0.3742	0.0736	0.1723	0.0173	0.2896	0.1415	0.2842	0.1494	0.2299	0.573	0.344	0.4782	0.0236	0.2861	0.1928	0.2551	0.3848	0.0685	0.3857	0.1771	0.1253	0.0693	0.2	0.133	0.1213	0.0673	0.363	0.0553	0.0639	0.0369	0.1009	0.0551	0.1225	0.0343	0.0233	0.1294	0.1396	0.0339	0.1083	0.0926	0.0344	0.0785	0.0321	0.0508	0.0432	0.3181
389	0.4557	0.246	0.3879	0.3672	0.0656	0.1634	0.0163	0.295	0.1279	0.2652	0.1393	0.2295	0.5664	0.3248	0.4515	0.0226	0.2695	0.1835	0.2627	0.3854	0.068	0.3884	0.1763	0.1146	0.0697	0.2	0.1265	0.1232	0.0681	0.348	0.0562	0.0642	0.038	0.101	0.0525	0.1203	0.035	0.0244	0.1264	0.1407	0.0328	0.1045	0.0908	0.0337	0.0789	0.0329	0.0522	0.0414	0.3185
390	0.4437	0.2342	0.3805	0.3629	0.0615	0.1584	0.0168	0.3003	0.1196	0.2523	0.1334	0.2306	0.5614	0.3121	0.4341	0.0232	0.258	0.1778	0.2699	0.3864	0.0689	0.3912	0.177	0.1083	0.0643	0.1872	0.1229	0.1261	0.0698	0.3317	0.0552	0.0581	0.0378	0.0952	0.0515	0.1199	0.0321	0.0232	0.1251	0.1356	0.0334	0.1027	0.0728	0.0342	0.0811	0.0326	0.0537	0.0396	0.3124
391	0.4409	0.2318	0.3787	0.3618	0.0606	0.1574	0.017	0.3014	0.1179	0.2497	0.132	0.2307	0.5602	0.3095	0.4304	0.0233	0.2558	0.1764	0.2712	0.3865	0.0691	0.3915	0.1771	0.107	0.0604	0.1779	0.1224	0.1269	0.0704	0.32	0.0541	0.0538	0.0371	0.0907	0.0516	0.1199	0.03	0.0222	0.1252	0.1297	0.0337	0.1025	0.0619	0.0344	0.0819	0.0317	0.054	0.0395	0.3074
392	0.4179	0.2114	0.3638	0.3518	0.0535	0.1488	0.0171	0.3086	0.1044	0.2277	0.1212	0.231	0.5482	0.2871	0.3995	0.023	0.2363	0.1664	0.2821	0.3858	0.0699	0.3929	0.1772	0.0968	0.0579	0.1692	0.1154	0.1305	0.0719	0.3036	0.0536	0.0511	0.0374	0.0873	0.0494	0.1168	0.0295	0.0222	0.1213	0.1235	0.033	0.0961	0.0533	0.0343	0.0828	0.0319	0.0557	0.0355	0.3025
393	0.4144	0.2087	0.3617	0.3506	0.0527	0.1477	0.0171	0.3092	0.1029	0.2253	0.1201	0.231	0.5465	0.2847	0.3958	0.0229	0.2341	0.165	0.2833	0.3857	0.0699	0.3931	0.177	0.0956	0.0573	0.1675	0.1145	0.1312	0.0726	0.2889	0.0534	0.0508	0.0373	0.0866	0.0494	0.1166	0.0295	0.0221	0.1211	0.1219	0.0331	0.0954	0.0516	0.0342	0.0832	0.0319	0.0559	0.0355	0.3015
394	0.3875	0.1883	0.3427	0.338	0.0459	0.1389	0.0169	0.3166	0.0892	0.203	0.1094	0.2311	0.5305	0.261	0.3632	0.0228	0.2142	0.1546	0.2952	0.3835	0.071	0.3929	0.1777	0.086	0.0526	0.1523	0.1072	0.1356	0.0748	0.2684	0.052	0.0469	0.0371	0.0806	0.0476	0.1125	0.0284	0.0217	0.1166	0.1056	0.0331	0.0869	0.0406	0.034	0.0846	0.0312	0.0579	0.0325	0.2914
395	0.372	0.1771	0.3383	0.3304	0.045	0.1374	0.0168	0.3187	0.0824	0.1982	0.1069	0.2313	0.5266	0.2556	0.3557	0.023	0.21	0.1522	0.2982	0.3826	0.0715	0.3928	0.1783	0.0842	0.0519	0.149	0.1055	0.1367	0.0754	0.2664	0.052	0.0463	0.0371	0.0797	0.0472	0.1117	0.0565	0.0217	0.1159	0.1009	0.0326	0.0847	0.0386	0.0341	0.0853	0.0312	0.0586	0.0318	0.2888
396	0.3694	0.1754	0.3291	0.329	0.0424	0.1337	0.0166	0.3214	0.0816	0.1889	0.1022	0.231	0.5179	0.245	0.3411	0.0227	0.201	0.1477	0.303	0.3807	0.072	0.3916	0.1782	0.08	0.0507	0.143	0.1027	0.1389	0.0767	0.2438	0.0517	0.0455	0.037	0.0774	0.0464	0.1099	0.0282	0.0217	0.1139	0.0921	0.0323	0.0804	0.0358	0.0343	0.0859	0.0314	0.0596	0.0311	0.2841
397	0.3482	0.1615	0.3133	0.3181	0.0392	0.1286	0.0172	0.3267	0.0735	0.1737	0.0957	0.2314	0.5024	0.2287	0.318	0.0233	0.1877	0.1405	0.313	0.3779	0.0737	0.39	0.1799	0.0753	0.0489	0.1337	0.098	0.143	0.0797	0.2331	0.0514	0.0447	0.0375	0.0744	0.0461	0.1071	0.0286	0.0222	0.1106	0.0773	0.0335	0.0722	0.0321	0.0345	0.0873	0.0313	0.0618	0.0302	0.2756
398	0.3334	0.1526	0.3031	0.3109	0.037	0.125	0.017	0.3295	0.0683	0.1647	0.0912	0.2312	0.4926	0.2179	0.3037	0.0231	0.1794	0.1361	0.3184	0.3753	0.0742	0.388	0.1803	0.0719	0.0474	0.1273	0.0946	0.1453	0.0811	0.2158	0.0507	0.0435	0.0371	0.0718	0.0452	0.1049	0.0281	0.0219	0.1081	0.0678	0.0327	0.0671	0.0302	0.0343	0.0877	0.0311	0.0626	0.0292	0.2698
399	0.3146	0.1408	0.2884	0.3003	0.0347	0.121	0.0172	0.3338	0.0624	0.1527	0.0856	0.2313	0.4765	0.2035	0.2833	0.0237	0.1681	0.1299	0.3271	0.3715	0.076	0.3846	0.1813	0.0684	0.046	0.1197	0.0908	0.149	0.084	0.2034	0.0505	0.0432	0.0373	0.0695	0.0447	0.1025	0.0283	0.022	0.1051	0.0553	0.0331	0.0596	0.0284	0.0346	0.0886	0.0311	0.0645	0.0287	0.2616
400	0.2986	0.132	0.2759	0.2914	0.0327	0.1173	0.017	0.3364	0.0576	0.1427	0.081	0.2307	0.4641	0.1923	0.2674	0.0233	0.1587	0.1247	0.3333	0.3677	0.0766	0.381	0.1815	0.0652	0.0451	0.1135	0.0874	0.1517	0.0857	0.1895	0.0501	0.0425	0.0374	0.0671	0.0441	0.1006	0.0282	0.0219	0.1024	0.0462	0.0328	0.0538	0.0274	0.0343	0.0889	0.0309	0.0659	0.028	0.2544
401	0.3143	0.1227	0.263	0.2818	0.0306	0.1141	0.017	0.3393	0.053	0.1338	0.0769	0.2303	0.4499	0.1814	0.2524	0.0233	0.1503	0.1199	0.3396	0.3638	0.0778	0.3774	0.182	0.0624	0.0439	0.1074	0.0842	0.1545	0.088	0.1723	0.0497	0.0423	0.0373	0.0651	0.0436	0.0985	0.028	0.022	0.0996	0.0376	0.0326	0.0483	0.0262	0.0343	0.0892	0.0307	0.0673	0.0277	0.2469
402	0.2676	0.1152	0.2516	0.2732	0.0291	0.111	0.0171	0.3419	0.0493	0.1257	0.0732	0.2299	0.4363	0.1715	0.2382	0.0237	0.1425	0.1156	0.3459	0.3599	0.0791	0.3735	0.1824	0.0602	0.0433	0.1025	0.0815	0.1575	0.0904	0.1604	0.0499	0.0421	0.0375	0.0636	0.0435	0.097	0.0282	0.0224	0.0977	0.031	0.033	0.044	0.026	0.0344	0.0901	0.0309	0.0691	0.0276	0.2404
403	0.2546	0.1084	0.2406	0.265	0.0283	0.1091	0.0175	0.3444	0.0463	0.1189	0.0705	0.2298	0.4237	0.1628	0.2258	0.0242	0.1361	0.1119	0.3521	0.3564	0.0806	0.3699	0.1829	0.0591	0.0432	0.0979	0.0793	0.1606	0.0929	0.1499	0.0502	0.0424	0.0379	0.0625	0.0436	0.0959	0.0287	0.0229	0.0958	0.0262	0.0335	0.0405	0.026	0.0349	0.091	0.0313	0.0709	0.028	0.234
404	0.2289	0.1006	0.2274	0.2547	0.0266	0.1058	0.0177	0.3465	0.0423	0.1102	0.0664	0.2291	0.4074	0.1524	0.2107	0.0242	0.1277	0.1071	0.3588	0.3507	0.082	0.3642	0.1827	0.057	0.0426	0.0928	0.0765	0.164	0.0959	0.1396	0.05	0.0421	0.0377	0.0606	0.0431	0.0944	0.0288	0.0229	0.0931	0.0209	0.0336	0.0365	0.0256	0.0351	0.0911	0.0312	0.0724	0.0278	0.2256
405	0.2259	0.0942	0.2171	0.2461	0.0254	0.1031	0.0172	0.3478	0.0395	0.1042	0.0634	0.228	0.394	0.144	0.1994	0.0241	0.1216	0.1032	0.3639	0.3463	0.0827	0.3593	0.1823	0.0552	0.0417	0.0885	0.074	0.1661	0.0975	0.1241	0.0496	0.0418	0.0377	0.059	0.0426	0.093	0.0285	0.0226	0.0907	0.0175	0.0593	0.0338	0.025	0.0346	0.091	0.0308	0.0735	0.0276	0.2192
406	0.2068	0.0846	0.2001	0.2317	0.0243	0.0991	0.0173	0.3494	0.035	0.0939	0.0602	0.2264	0.3711	0.1309	0.1814	0.024	0.1115	0.0972	0.3723	0.3383	0.0843	0.3505	0.181	0.0528	0.0414	0.0822	0.0706	0.1704	0.1013	0.1156	0.0492	0.0414	0.0372	0.0569	0.042	0.0909	0.0282	0.0227	0.0872	0.0134	0.0334	0.0303	0.0247	0.0346	0.0913	0.0304	0.0756	0.027	0.2108
407	0.1911	0.0788	0.1894	0.2223	0.0231	0.0965	0.017	0.3502	0.0323	0.088	0.0576	0.2252	0.3569	0.1233	0.1706	0.0237	0.1053	0.0934	0.3775	0.333	0.0854	0.3439	0.18	0.0514	0.0408	0.0781	0.0686	0.1731	0.1038	0.1049	0.049	0.041	0.037	0.0553	0.0417	0.0893	0.028	0.0224	0.085	0.0115	0.033	0.0288	0.0244	0.0342	0.0913	0.03	0.0769	0.0269	0.2038
408	0.1863	0.0748	0.1811	0.2149	0.0223	0.0952	0.0178	0.3514	0.0309	0.0838	0.0546	0.2248	0.3445	0.117	0.1618	0.0245	0.1012	0.091	0.3827	0.3285	0.087	0.3396	0.1795	0.0512	0.0408	0.0759	0.0675	0.1767	0.1069	0.1023	0.0493	0.0419	0.0376	0.055	0.042	0.0891	0.0289	0.0233	0.0839	0.0113	0.0339	0.0278	0.0249	0.0352	0.0921	0.0306	0.0789	0.0274	0.1945
409	0.1684	0.0703	0.1723	0.2068	0.0219	0.0933	0.0179	0.3521	0.0293	0.0796	0.053	0.2239	0.3309	0.1107	0.1523	0.0248	0.0965	0.088	0.3878	0.3233	0.0887	0.3335	0.1787	0.0508	0.0409	0.0728	0.0661	0.1796	0.1097	0.0901	0.0496	0.042	0.0649	0.0541	0.0423	0.0882	0.029	0.0235	0.0822	0.0098	0.0337	0.0272	0.0251	0.0352	0.0925	0.0308	0.0807	0.0277	0.1874
410	0.1582	0.065	0.1611	0.1962	0.0212	0.0914	0.0185	0.3527	0.0277	0.0743	0.0508	0.2225	0.3132	0.103	0.1413	0.0254	0.0905	0.0845	0.3945	0.3164	0.0907	0.3257	0.1772	0.05	0.0408	0.0694	0.0643	0.1834	0.1134	0.0841	0.0498	0.042	0.0387	0.0531	0.0424	0.0872	0.0296	0.0242	0.0802	0.0101	0.0344	0.0269	0.0255	0.0355	0.093	0.031	0.0831	0.0278	0.1789
411	0.1452	0.0608	0.1523	0.1873	0.0205	0.0895	0.0185	0.3525	0.0258	0.0698	0.0489	0.2209	0.2992	0.0967	0.1326	0.0253	0.0862	0.0815	0.3988	0.3104	0.0917	0.3186	0.1755	0.0493	0.0409	0.0666	0.0628	0.1861	0.1161	0.0766	0.0497	0.0421	0.0385	0.0524	0.0422	0.0859	0.0297	0.0243	0.0783	0.0095	0.0343	0.0265	0.0256	0.0356	0.0935	0.0309	0.0848	0.0281	0.172
412	0.135	0.054	0.1372	0.1714	0.0192	0.0859	0.0182	0.3514	0.0232	0.0629	0.0457	0.218	0.2734	0.0861	0.1178	0.0254	0.078	0.0762	0.407	0.2992	0.0941	0.3056	0.1719	0.0483	0.0402	0.0619	0.0603	0.1913	0.1213	0.0708	0.0494	0.042	0.0386	0.0503	0.0418	0.083	0.0294	0.0242	0.0747	0.0088	0.0345	0.0257	0.0253	0.0355	0.0934	0.0303	0.0873	0.0278	0.1591
413	0.1146	0.0487	0.1268	0.1597	0.0182	0.0832	0.018	0.3497	0.0213	0.0578	0.0435	0.2149	0.2532	0.0785	0.1072	0.0252	0.0724	0.0722	0.4124	0.2897	0.0957	0.2943	0.1685	0.0471	0.0396	0.0585	0.0581	0.1948	0.1252	0.06	0.0493	0.042	0.0387	0.0489	0.0417	0.081	0.0294	0.0242	0.0718	0.0083	0.0344	0.0253	0.0252	0.035	0.0934	0.0299	0.0894	0.0277	0.1495
414	0.1045	0.0456	0.1193	0.1513	0.0178	0.0816	0.0182	0.3487	0.0202	0.0548	0.0423	0.2131	0.24	0.074	0.1006	0.0255	0.0689	0.0696	0.417	0.2832	0.0976	0.2866	0.1661	0.0468	0.04	0.0562	0.0572	0.1983	0.1283	0.0549	0.0495	0.0422	0.0388	0.0485	0.0419	0.0791	0.0297	0.0246	0.0704	0.0083	0.0344	0.0255	0.0254	0.0353	0.0938	0.03	0.0912	0.028	0.1424
415	0.097	0.0413	0.1088	0.1377	0.0172	0.0791	0.0186	0.346	0.0191	0.0506	0.0405	0.2097	0.2177	0.0665	0.0901	0.0259	0.0634	0.0657	0.4238	0.2718	0.1001	0.2734	0.1618	0.0463	0.0399	0.0531	0.0555	0.2035	0.1341	0.0522	0.0493	0.0419	0.0389	0.0471	0.0418	0.0758	0.0299	0.0247	0.0672	0.0085	0.0349	0.0255	0.0255	0.0355	0.0939	0.0297	0.0941	0.0284	0.1314
416	0.0896	0.0391	0.1031	0.1301	0.0172	0.0779	0.0188	0.3443	0.0186	0.0484	0.0398	0.2078	0.2043	0.0628	0.0843	0.0265	0.0604	0.0636	0.4282	0.2646	0.1023	0.2648	0.1589	0.0465	0.0403	0.0514	0.0548	0.2068	0.1377	0.049	0.0497	0.0423	0.0395	0.0465	0.0421	0.0743	0.0303	0.0252	0.0656	0.0087	0.035	0.0259	0.026	0.0358	0.0942	0.0299	0.0964	0.0287	0.1249
417	0.0812	0.0364	0.0956	0.12	0.017	0.0762	0.0192	0.3416	0.0179	0.0457	0.039	0.2045	0.1879	0.0579	0.0773	0.0269	0.057	0.0611	0.4331	0.2551	0.1045	0.2537	0.155	0.0462	0.0402	0.0495	0.0539	0.2111	0.1429	0.0458	0.0499	0.0429	0.0397	0.0459	0.0424	0.0716	0.0305	0.0258	0.0634	0.0093	0.0357	0.0262	0.0261	0.0361	0.0943	0.0299	0.0989	0.0291	0.1167
418	0.0751	0.0338	0.0904	0.1128	0.0161	0.0744	0.0189	0.3388	0.0172	0.0435	0.0378	0.2018	0.177	0.0544	0.0725	0.0266	0.054	0.0588	0.4358	0.2476	0.1056	0.2453	0.1517	0.0455	0.0401	0.0476	0.0526	0.2133	0.1459	0.0435	0.0497	0.0424	0.0392	0.045	0.0422	0.0689	0.0305	0.0256	0.0613	0.0088	0.0357	0.0261	0.0261	0.0354	0.0941	0.0296	0.1004	0.0289	0.1107
419	0.0686	0.032	0.085	0.1044	0.0161	0.0731	0.0193	0.3355	0.0167	0.0417	0.0373	0.1988	0.1627	0.0509	0.067	0.0271	0.0515	0.0567	0.4405	0.2384	0.1082	0.2355	0.1479	0.0457	0.0403	0.0462	0.0521	0.2178	0.1508	0.0413	0.0499	0.0427	0.0396	0.0445	0.0423	0.0663	0.0309	0.026	0.0589	0.009	0.0357	0.0264	0.0265	0.036	0.0939	0.0297	0.103	0.0293	0.103
420	0.0643	0.0305	0.0814	0.0983	0.016	0.0718	0.0194	0.333	0.0164	0.0405	0.0366	0.1964	0.1529	0.0483	0.0633	0.0271	0.0493	0.055	0.443	0.2316	0.1098	0.2276	0.1447	0.0455	0.0403	0.0451	0.0515	0.2206	0.1544	0.04	0.05	0.0429	0.0399	0.0442	0.0423	0.0639	0.0311	0.0263	0.0571	0.0094	0.0354	0.0266	0.0264	0.0361	0.0939	0.0297	0.1047	0.0294	0.0984
421	0.0592	0.029	0.077	0.0906	0.016	0.0705	0.0196	0.3291	0.0162	0.0389	0.0364	0.1929	0.14	0.0454	0.059	0.0277	0.0469	0.0531	0.4466	0.2222	0.1122	0.2173	0.1405	0.0456	0.0404	0.044	0.0509	0.2243	0.1591	0.0386	0.0501	0.0433	0.0405	0.0437	0.0426	0.0612	0.0314	0.0268	0.055	0.0095	0.0362	0.0267	0.0268	0.0363	0.0937	0.0299	0.107	0.0297	0.0918
422	0.056	0.0279	0.0745	0.0859	0.0156	0.0694	0.0195	0.3262	0.0159	0.0702	0.0356	0.1904	0.1328	0.0434	0.0563	0.0277	0.0454	0.0518	0.4484	0.2159	0.1133	0.2105	0.1374	0.0455	0.0405	0.0426	0.0501	0.2264	0.1617	0.0376	0.05	0.0432	0.0404	0.0432	0.0424	0.0595	0.0313	0.0267	0.0535	0.0093	0.0359	0.0267	0.0269	0.0361	0.0932	0.0296	0.1085	0.0297	0.0879
423	0.0523	0.0265	0.0709	0.0796	0.0155	0.0682	0.0197	0.322	0.0156	0.0368	0.0352	0.1872	0.1228	0.0411	0.0531	0.0277	0.0435	0.0501	0.4511	0.2076	0.1152	0.2016	0.1332	0.0452	0.0405	0.0407	0.0495	0.2297	0.166	0.0368	0.0501	0.0433	0.0406	0.0428	0.0425	0.0568	0.0314	0.027	0.0516	0.0095	0.0363	0.0269	0.0269	0.036	0.0927	0.0298	0.1103	0.0301	0.0828
424	0.0492	0.0257	0.0685	0.0742	0.0155	0.0668	0.02	0.3183	0.0153	0.036	0.0348	0.184	0.1142	0.0393	0.0503	0.0281	0.042	0.0486	0.4536	0.1998	0.1171	0.1935	0.1293	0.0452	0.0406	0.0414	0.0491	0.2327	0.1703	0.036	0.0502	0.0438	0.041	0.0424	0.0428	0.0549	0.0317	0.0274	0.0494	0.0099	0.0367	0.0269	0.0271	0.0362	0.0922	0.0299	0.1123	0.0302	0.0781
425	0.0472	0.0254	0.0668	0.0703	0.0157	0.0663	0.0203	0.3151	0.0157	0.0357	0.0352	0.1818	0.1082	0.0383	0.0482	0.0287	0.0412	0.0481	0.455	0.1937	0.1189	0.1875	0.1269	0.0455	0.0411	0.0402	0.0492	0.2356	0.1739	0.0358	0.0505	0.0438	0.0413	0.0422	0.0431	0.0535	0.0322	0.0276	0.0485	0.0102	0.0368	0.0273	0.0273	0.0367	0.092	0.0301	0.114	0.0304	0.0749
426	0.0445	0.0244	0.0647	0.0655	0.0155	0.065	0.0202	0.311	0.0153	0.0351	0.0344	0.1784	0.1008	0.0366	0.0459	0.0285	0.0399	0.0465	0.4565	0.1865	0.1205	0.1792	0.1228	0.0451	0.0409	0.0391	0.0483	0.238	0.1774	0.035	0.0501	0.0435	0.0411	0.0418	0.0428	0.0512	0.032	0.0276	0.0467	0.0102	0.0369	0.0271	0.0271	0.0366	0.0911	0.0298	0.1155	0.0303	0.0706
427	0.0423	0.0239	0.063	0.0609	0.0156	0.0641	0.0208	0.3061	0.0153	0.0346	0.0345	0.1749	0.0926	0.0353	0.0436	0.0288	0.0388	0.0456	0.4585	0.1779	0.1228	0.1712	0.1184	0.0455	0.0414	0.039	0.0483	0.2416	0.1825	0.0352	0.0506	0.0444	0.0416	0.0417	0.0434	0.0499	0.0328	0.0283	0.0451	0.0107	0.0374	0.0275	0.0276	0.037	0.0905	0.0303	0.1178	0.0308	0.0666
428	0.04	0.0232	0.0613	0.0561	0.0156	0.0633	0.0207	0.3012	0.0153	0.034	0.0344	0.171	0.0854	0.0338	0.0418	0.029	0.0377	0.0443	0.4598	0.1692	0.1251	0.1621	0.1144	0.0453	0.0413	0.0385	0.0479	0.2446	0.1871	0.0347	0.0508	0.0445	0.0418	0.0413	0.0435	0.0482	0.0331	0.0284	0.0435	0.0108	0.0377	0.0278	0.0278	0.0368	0.0896	0.0305	0.1201	0.0311	0.0629
429	0.0377	0.0228	0.0598	0.0506	0.0156	0.0615	0.0212	0.2934	0.0152	0.0335	0.0343	0.166	0.0779	0.0325	0.0393	0.0291	0.0363	0.0429	0.4609	0.159	0.1277	0.1519	0.109	0.0451	0.0418	0.038	0.0477	0.2487	0.1933	0.0348	0.0508	0.0447	0.0423	0.0414	0.0436	0.0464	0.0335	0.029	0.042	0.0112	0.038	0.0283	0.0281	0.0373	0.0882	0.0308	0.1228	0.0314	0.0584
430	0.0364	0.0224	0.0591	0.0472	0.0158	0.0608	0.0214	0.2886	0.0156	0.0336	0.0344	0.1622	0.0722	0.0317	0.0382	0.0297	0.0356	0.0423	0.4615	0.1508	0.1299	0.1444	0.1048	0.0452	0.0416	0.0374	0.0474	0.2518	0.1982	0.0345	0.0509	0.0444	0.0421	0.0408	0.0436	0.0453	0.0333	0.0288	0.0403	0.0114	0.0381	0.0282	0.0281	0.0374	0.087	0.0307	0.1245	0.0317	0.0552
431	0.0347	0.0217	0.058	0.0435	0.0155	0.0594	0.021	0.2835	0.0153	0.0329	0.034	0.1589	0.0674	0.0304	0.0368	0.0294	0.0347	0.0409	0.4613	0.1443	0.1315	0.138	0.1012	0.0449	0.0415	0.0367	0.0465	0.254	0.2027	0.0342	0.0508	0.0449	0.0422	0.0405	0.0436	0.0444	0.0333	0.029	0.0391	0.0112	0.038	0.0281	0.0281	0.0371	0.0856	0.0306	0.1259	0.0314	0.0524
432	0.033	0.0216	0.0576	0.041	0.0155	0.0589	0.0212	0.2783	0.0154	0.0328	0.0342	0.1556	0.0633	0.0299	0.0359	0.0298	0.0342	0.0405	0.4615	0.1377	0.1337	0.1316	0.0976	0.0447	0.0418	0.0363	0.0462	0.2563	0.2091	0.0345	0.051	0.0448	0.0425	0.0406	0.0439	0.0438	0.0336	0.0291	0.0385	0.0114	0.0384	0.0285	0.0285	0.037	0.0841	0.0311	0.1278	0.0319	0.0503
433	0.0325	0.0213	0.0568	0.0368	0.0157	0.0576	0.0216	0.2689	0.0155	0.0327	0.034	0.1494	0.0571	0.0291	0.0343	0.0299	0.0333	0.0393	0.4602	0.1269	0.1372	0.1205	0.0913	0.0449	0.0421	0.0361	0.0462	0.2611	0.2143	0.0344	0.0513	0.0451	0.0431	0.0401	0.0442	0.0429	0.034	0.0298	0.0373	0.012	0.0385	0.0291	0.0287	0.0375	0.0832	0.0312	0.1308	0.0322	0.0465
434	0.0315	0.0209	0.0563	0.0335	0.0155	0.0562	0.0216	0.261	0.0153	0.0323	0.0654	0.1445	0.0528	0.0283	0.033	0.0298	0.0323	0.0381	0.4586	0.1182	0.1394	0.1132	0.0872	0.0444	0.0419	0.036	0.0457	0.2639	0.2197	0.0342	0.0508	0.0451	0.0425	0.0396	0.0437	0.042	0.0338	0.0296	0.0359	0.0117	0.0385	0.0288	0.0286	0.0375	0.0818	0.0311	0.1323	0.0319	0.0441
435	0.0308	0.0208	0.0562	0.0314	0.0154	0.0552	0.0215	0.2557	0.0156	0.0321	0.0337	0.1411	0.0502	0.0277	0.0321	0.0298	0.032	0.0376	0.4571	0.1135	0.141	0.1084	0.0838	0.0442	0.042	0.0352	0.0454	0.2657	0.2238	0.0342	0.0509	0.045	0.0426	0.0396	0.0439	0.0417	0.0337	0.0295	0.0351	0.0119	0.0383	0.029	0.0285	0.0374	0.0806	0.031	0.1336	0.032	0.0427
436	0.0301	0.0208	0.0566	0.0284	0.0158	0.0543	0.022	0.2439	0.0159	0.0323	0.034	0.1349	0.0455	0.0275	0.0316	0.0304	0.0316	0.0369	0.4536	0.1027	0.1451	0.0987	0.0783	0.0444	0.0423	0.0354	0.0453	0.2701	0.2328	0.0344	0.051	0.0453	0.0431	0.0393	0.044	0.0412	0.0341	0.0299	0.0345	0.0122	0.0392	0.0293	0.0287	0.0378	0.0792	0.0314	0.1365	0.0324	0.0399
437	0.0301	0.0207	0.0569	0.0279	0.0159	0.054	0.0218	0.243	0.0158	0.0323	0.0342	0.134	0.0451	0.0275	0.0314	0.0304	0.0317	0.0368	0.4529	0.1015	0.1456	0.0978	0.0774	0.0444	0.0424	0.0347	0.045	0.2704	0.2335	0.0346	0.051	0.0454	0.0433	0.0395	0.0441	0.0415	0.0344	0.0303	0.0344	0.0122	0.0387	0.0294	0.0289	0.0378	0.079	0.0317	0.1369	0.0325	0.0397
438	0.0294	0.0206	0.057	0.0255	0.0156	0.0526	0.0219	0.2319	0.0159	0.0322	0.0339	0.1276	0.0417	0.0269	0.0305	0.0303	0.0311	0.0358	0.448	0.0928	0.1488	0.0897	0.0722	0.0439	0.0422	0.0349	0.0448	0.2738	0.2416	0.0346	0.0509	0.0455	0.0429	0.0392	0.044	0.0409	0.0344	0.0302	0.0337	0.0123	0.039	0.0295	0.0288	0.0377	0.0772	0.0315	0.1392	0.0325	0.0378
439	0.029	0.0204	0.0574	0.0238	0.0158	0.0516	0.0218	0.2237	0.0159	0.0321	0.034	0.1236	0.0394	0.0265	0.0302	0.0306	0.0307	0.0353	0.4445	0.0871	0.1511	0.0846	0.0691	0.0439	0.0423	0.0345	0.0444	0.2761	0.2474	0.0345	0.0512	0.0456	0.0431	0.039	0.0444	0.0406	0.0345	0.0303	0.0333	0.0123	0.0389	0.0294	0.029	0.0376	0.0763	0.0316	0.1407	0.0328	0.0367
440	0.0284	0.0203	0.0575	0.0222	0.0156	0.0504	0.022	0.2155	0.0157	0.0319	0.0338	0.1191	0.0374	0.0262	0.0295	0.0304	0.0305	0.0347	0.4399	0.0812	0.1535	0.0795	0.0655	0.0434	0.0421	0.0343	0.044	0.2784	0.2529	0.0345	0.0507	0.0455	0.0433	0.0386	0.0442	0.0401	0.0344	0.03	0.0327	0.0125	0.039	0.0295	0.0289	0.0375	0.0748	0.0315	0.142	0.0325	0.0355
441	0.0284	0.0202	0.0579	0.0214	0.0155	0.0498	0.0223	0.2099	0.0158	0.0319	0.0338	0.1164	0.0364	0.026	0.0294	0.0304	0.0303	0.0343	0.4367	0.0778	0.155	0.0765	0.0632	0.0434	0.0423	0.0345	0.044	0.2799	0.2568	0.0345	0.0509	0.0455	0.0433	0.0384	0.0441	0.0403	0.0345	0.0304	0.0328	0.0126	0.0393	0.0296	0.0288	0.0379	0.0744	0.0317	0.1432	0.0328	0.035
442	0.0282	0.0202	0.0585	0.0204	0.0157	0.0489	0.0222	0.2009	0.016	0.0319	0.0339	0.1118	0.0348	0.0259	0.0292	0.0306	0.03	0.0339	0.4313	0.0728	0.1577	0.0718	0.0604	0.0432	0.0426	0.0344	0.0439	0.2822	0.2633	0.0348	0.0511	0.0459	0.0436	0.0386	0.0447	0.0406	0.0349	0.0309	0.0328	0.0129	0.0395	0.03	0.0293	0.0379	0.0736	0.0318	0.1448	0.0329	0.0347
443	0.0285	0.0207	0.0595	0.0201	0.0162	0.049	0.0226	0.1953	0.0166	0.0326	0.0343	0.1095	0.0345	0.0262	0.0295	0.031	0.0305	0.0342	0.4276	0.0701	0.16	0.0696	0.0588	0.0434	0.0424	0.0344	0.044	0.2838	0.2676	0.035	0.0513	0.0462	0.0435	0.0383	0.0447	0.0406	0.0346	0.0307	0.0327	0.0132	0.0396	0.0299	0.0293	0.0383	0.0728	0.0319	0.1459	0.033	0.0339
444	0.0279	0.0202	0.0597	0.0187	0.0159	0.0475	0.0221	0.1853	0.0163	0.0321	0.0339	0.1044	0.033	0.0258	0.0292	0.0307	0.03	0.0333	0.4208	0.0649	0.1623	0.0653	0.0556	0.0429	0.0421	0.0341	0.0435	0.2853	0.2732	0.0346	0.0508	0.0457	0.0434	0.0381	0.0443	0.0404	0.0345	0.0304	0.0321	0.0128	0.0392	0.0297	0.029	0.0377	0.0712	0.0317	0.1467	0.0328	0.033
445	0.0278	0.0202	0.0607	0.0179	0.0159	0.0465	0.0224	0.1752	0.0163	0.032	0.0339	0.0999	0.032	0.0257	0.0294	0.031	0.0303	0.0333	0.4133	0.0604	0.1653	0.0611	0.0527	0.0428	0.0424	0.0343	0.0434	0.2874	0.2801	0.0348	0.0508	0.0459	0.0435	0.0381	0.0443	0.0402	0.0348	0.0308	0.0321	0.0133	0.0394	0.03	0.0293	0.0379	0.0701	0.0319	0.1484	0.0331	0.0327
446	0.0282	0.0209	0.0618	0.018	0.0166	0.0468	0.0227	0.1692	0.017	0.0326	0.0346	0.0974	0.032	0.0262	0.0293	0.0313	0.0302	0.0335	0.4085	0.0582	0.1678	0.0594	0.0513	0.043	0.043	0.0345	0.0435	0.289	0.2845	0.0353	0.0514	0.0466	0.044	0.0384	0.0452	0.0405	0.0353	0.0313	0.0329	0.0136	0.0398	0.0307	0.03	0.0383	0.0698	0.0325	0.1495	0.0337	0.0332
447	0.0281	0.0204	0.062	0.0175	0.0163	0.0458	0.0228	0.1627	0.0167	0.0325	0.0343	0.0947	0.0313	0.026	0.0289	0.0313	0.03	0.0332	0.4038	0.0556	0.1693	0.0571	0.0496	0.0426	0.0426	0.0343	0.0434	0.2899	0.2883	0.0348	0.051	0.0462	0.0437	0.0381	0.0451	0.0404	0.0352	0.0312	0.0323	0.0135	0.0397	0.0302	0.0294	0.0381	0.0686	0.0323	0.15	0.0336	0.0323
448	0.0278	0.0205	0.0627	0.0168	0.0161	0.0449	0.0226	0.1544	0.0165	0.0323	0.0342	0.0908	0.0304	0.0258	0.0289	0.0312	0.0298	0.0327	0.3968	0.0527	0.1714	0.0542	0.0475	0.0421	0.0425	0.0342	0.0431	0.291	0.2933	0.0349	0.0507	0.0461	0.0438	0.0378	0.0448	0.0402	0.0352	0.0311	0.0322	0.0134	0.0395	0.0305	0.0294	0.0383	0.0674	0.0319	0.1507	0.0332	0.0321
449	0.0279	0.0206	0.0635	0.0168	0.0164	0.0446	0.0228	0.1484	0.0167	0.0324	0.0344	0.0881	0.0302	0.0258	0.0288	0.0312	0.0298	0.0326	0.3914	0.0507	0.1734	0.0523	0.0462	0.0422	0.0424	0.0341	0.0428	0.2917	0.2973	0.0351	0.0509	0.0463	0.0435	0.0379	0.0449	0.0403	0.0353	0.0312	0.0322	0.0137	0.0398	0.0305	0.0295	0.0381	0.0665	0.0323	0.1513	0.0336	0.0319
450	0.0279	0.0205	0.0638	0.0163	0.0162	0.0436	0.0228	0.1413	0.0169	0.0322	0.0342	0.0852	0.0297	0.0258	0.0286	0.0311	0.0297	0.0323	0.3852	0.0484	0.1752	0.0505	0.0447	0.0419	0.0427	0.0343	0.0428	0.2925	0.3012	0.0351	0.0507	0.0463	0.0439	0.0379	0.045	0.0402	0.0354	0.0313	0.0324	0.0137	0.0395	0.0305	0.0297	0.0384	0.0654	0.0323	0.152	0.0335	0.0323
451	0.0276	0.0202	0.0643	0.0159	0.0159	0.043	0.0227	0.135	0.0166	0.0323	0.0344	0.0826	0.0294	0.0257	0.0286	0.0311	0.0297	0.032	0.3795	0.0469	0.1771	0.049	0.0433	0.0416	0.0421	0.0339	0.0425	0.293	0.3045	0.0346	0.0504	0.0459	0.0433	0.0372	0.0441	0.0397	0.035	0.0306	0.0317	0.0137	0.0392	0.0301	0.0292	0.0381	0.0638	0.0319	0.152	0.0331	0.0312
452	0.0276	0.0202	0.0652	0.0158	0.0162	0.0423	0.0228	0.1289	0.0167	0.0322	0.0343	0.0801	0.0294	0.0255	0.0285	0.031	0.0297	0.0321	0.3735	0.0451	0.1791	0.0475	0.0424	0.0416	0.0425	0.0341	0.0426	0.2935	0.3083	0.035	0.0508	0.0461	0.0438	0.0374	0.0448	0.0397	0.0352	0.031	0.0319	0.0137	0.0396	0.0306	0.0296	0.038	0.0629	0.0323	0.1526	0.0335	0.0316
453	0.0278	0.0203	0.0659	0.0158	0.0162	0.0418	0.0228	0.1223	0.017	0.0323	0.0344	0.0773	0.029	0.0256	0.0285	0.031	0.0297	0.0321	0.3667	0.0434	0.181	0.0461	0.0411	0.0414	0.0425	0.0338	0.042	0.2942	0.3135	0.0347	0.0505	0.0461	0.0436	0.0375	0.0448	0.0395	0.0352	0.0311	0.0319	0.0138	0.0397	0.0305	0.0295	0.0378	0.0614	0.0323	0.1529	0.0333	0.0313
454	0.028	0.0206	0.0669	0.0159	0.0165	0.0416	0.0231	0.1139	0.0172	0.0324	0.0346	0.0741	0.0293	0.0259	0.0289	0.0314	0.0299	0.0321	0.3603	0.0423	0.1839	0.0444	0.0399	0.0415	0.0427	0.0343	0.0424	0.2948	0.3169	0.0352	0.051	0.0464	0.044	0.0379	0.045	0.0398	0.0356	0.0313	0.0324	0.014	0.0399	0.0308	0.0298	0.0382	0.0604	0.0326	0.1535	0.0339	0.0317
455	0.0277	0.0204	0.0675	0.0153	0.0163	0.0404	0.023	0.1075	0.0168	0.0323	0.0343	0.0712	0.0288	0.0258	0.0285	0.031	0.0296	0.0318	0.3504	0.0399	0.1857	0.043	0.0386	0.041	0.0424	0.034	0.042	0.2949	0.3206	0.0349	0.0508	0.0464	0.0437	0.0376	0.0449	0.04	0.0354	0.0314	0.0322	0.0142	0.0398	0.0308	0.0297	0.0382	0.0581	0.0326	0.1535	0.0338	0.0316
456	0.0277	0.0206	0.0684	0.0154	0.0165	0.04	0.023	0.1026	0.0172	0.0324	0.0345	0.0693	0.0286	0.0257	0.0288	0.0315	0.0299	0.0318	0.3445	0.0392	0.1876	0.0422	0.0377	0.041	0.0425	0.0342	0.0419	0.2949	0.3232	0.0349	0.0507	0.0461	0.0435	0.0374	0.045	0.0398	0.0354	0.0314	0.032	0.014	0.0397	0.0308	0.0296	0.0381	0.0567	0.0324	0.1536	0.0337	0.0314
457	0.0276	0.0204	0.069	0.0151	0.0161	0.0395	0.0229	0.0973	0.0169	0.0322	0.0343	0.067	0.0287	0.0256	0.0284	0.0313	0.0297	0.0316	0.3373	0.038	0.1893	0.0413	0.037	0.0409	0.0422	0.0342	0.0418	0.2943	0.3262	0.0347	0.0503	0.0457	0.0433	0.0371	0.0445	0.0396	0.0351	0.0312	0.032	0.014	0.0393	0.0307	0.0294	0.0381	0.0549	0.0322	0.1532	0.0333	0.0312
458	0.0278	0.0205	0.0701	0.0153	0.0163	0.0388	0.0231	0.0903	0.0172	0.0325	0.0345	0.0642	0.0285	0.0258	0.0286	0.0312	0.0297	0.0316	0.3277	0.0369	0.1919	0.0402	0.0362	0.0406	0.0425	0.0341	0.0416	0.2945	0.3302	0.035	0.0507	0.0462	0.0437	0.0373	0.0449	0.0397	0.0354	0.0312	0.032	0.0144	0.0395	0.0308	0.0298	0.0381	0.053	0.0326	0.1533	0.0338	0.0314
459	0.0276	0.0203	0.071	0.0148	0.0162	0.0378	0.0228	0.082	0.0171	0.0323	0.0342	0.0608	0.0283	0.0258	0.0286	0.0312	0.0298	0.0315	0.3157	0.0356	0.1945	0.0387	0.0352	0.0401	0.0421	0.0343	0.0414	0.2938	0.3346	0.0346	0.0501	0.0459	0.0434	0.0368	0.0446	0.0395	0.0352	0.031	0.0317	0.0143	0.0392	0.0305	0.0294	0.0382	0.05	0.0323	0.1527	0.0333	0.0312
460	0.0277	0.0204	0.0716	0.0151	0.0164	0.0374	0.0231	0.0788	0.0173	0.0323	0.0344	0.0593	0.0283	0.0258	0.0286	0.0313	0.0298	0.0317	0.3103	0.0353	0.1959	0.0384	0.0346	0.0401	0.0427	0.0343	0.0415	0.2934	0.3368	0.035	0.0503	0.0464	0.0436	0.0372	0.0448	0.0396	0.0355	0.0312	0.032	0.0143	0.0394	0.0311	0.0298	0.0383	0.0491	0.0324	0.1528	0.0337	0.0314
461	0.0275	0.0203	0.0719	0.0149	0.0162	0.0366	0.0227	0.0752	0.0172	0.0321	0.0342	0.0578	0.0281	0.0254	0.0286	0.031	0.0297	0.0315	0.3043	0.0345	0.1972	0.0377	0.0342	0.0398	0.0422	0.0342	0.0413	0.2928	0.3385	0.0347	0.0501	0.0461	0.0432	0.0369	0.0444	0.0393	0.0353	0.031	0.0317	0.0141	0.0392	0.0306	0.0294	0.038	0.0475	0.0322	0.1522	0.0335	0.0311
462	0.0275	0.0201	0.0729	0.0149	0.0162	0.0364	0.0229	0.0705	0.0172	0.032	0.0344	0.0565	0.0281	0.0255	0.0288	0.0309	0.0296	0.0314	0.2977	0.0342	0.1985	0.0368	0.0335	0.0398	0.0423	0.0341	0.0409	0.2915	0.3413	0.0345	0.0501	0.0463	0.0434	0.0368	0.0448	0.0394	0.0354	0.031	0.0317	0.0141	0.0392	0.0308	0.0294	0.038	0.0464	0.0323	0.1518	0.0334	0.0312
463	0.0279	0.0206	0.0741	0.0154	0.0167	0.0361	0.0234	0.0669	0.0176	0.0326	0.0347	0.0545	0.0285	0.0259	0.029	0.0314	0.0301	0.0318	0.2869	0.034	0.2009	0.0368	0.0335	0.04	0.0425	0.0346	0.0413	0.2909	0.3438	0.0348	0.0502	0.0463	0.0437	0.0371	0.0454	0.0399	0.0355	0.0311	0.0322	0.0147	0.0393	0.0312	0.0298	0.0386	0.0445	0.0327	0.1514	0.034	0.0314
464	0.0276	0.0203	0.0742	0.0152	0.0165	0.0356	0.0231	0.0643	0.0176	0.0325	0.0345	0.0533	0.0284	0.0256	0.0289	0.0312	0.0299	0.0315	0.2812	0.0335	0.2019	0.0364	0.033	0.0395	0.0423	0.0346	0.0411	0.2901	0.3453	0.0345	0.0502	0.0463	0.0433	0.0371	0.045	0.0396	0.0355	0.0312	0.0319	0.0146	0.0393	0.031	0.0296	0.0383	0.0434	0.0325	0.1507	0.0338	0.0312
465	0.0274	0.0199	0.0747	0.0149	0.016	0.0349	0.0229	0.0613	0.0172	0.0321	0.0343	0.0517	0.028	0.0253	0.0287	0.0307	0.0297	0.0312	0.2736	0.0329	0.2029	0.0356	0.0325	0.0391	0.042	0.0341	0.041	0.2889	0.3468	0.0341	0.0498	0.0459	0.0429	0.0365	0.0445	0.0391	0.0353	0.0307	0.0316	0.0145	0.0389	0.0306	0.0294	0.0383	0.0418	0.0322	0.1497	0.0334	0.0309
466	0.0275	0.0203	0.0758	0.0151	0.0162	0.0343	0.0229	0.0568	0.0174	0.0322	0.0345	0.05	0.0281	0.0253	0.0288	0.0309	0.0298	0.0314	0.2628	0.0324	0.2054	0.0351	0.0321	0.0391	0.042	0.0344	0.0407	0.2869	0.3501	0.0342	0.0498	0.0462	0.0431	0.0364	0.0448	0.0393	0.0353	0.0308	0.0318	0.0146	0.0387	0.0307	0.0295	0.0382	0.0405	0.0322	0.1489	0.0335	0.0309
467	0.0273	0.02	0.0764	0.0151	0.0163	0.0338	0.023	0.0533	0.0174	0.0321	0.0343	0.0488	0.0281	0.0253	0.0287	0.0308	0.0297	0.0312	0.256	0.032	0.2068	0.0348	0.0319	0.0388	0.042	0.0343	0.0406	0.285	0.3523	0.034	0.0498	0.0458	0.0432	0.0365	0.0447	0.0392	0.0353	0.0308	0.0317	0.0145	0.0389	0.0308	0.0294	0.0381	0.0396	0.0322	0.1481	0.0336	0.0312
468	0.0274	0.0199	0.0765	0.0149	0.0163	0.0336	0.0226	0.0529	0.0174	0.0322	0.0341	0.047	0.028	0.0253	0.0287	0.0308	0.0297	0.0314	0.245	0.0319	0.207	0.0346	0.0317	0.0389	0.0418	0.0342	0.0402	0.2844	0.3525	0.034	0.0494	0.0456	0.0427	0.0365	0.0443	0.0393	0.0351	0.0306	0.0316	0.0144	0.0387	0.0308	0.0294	0.0381	0.0381	0.0321	0.1469	0.0335	0.0308
469	0.0274	0.0199	0.0773	0.015	0.0162	0.033	0.0229	0.049	0.0174	0.0321	0.0343	0.0463	0.0279	0.0252	0.0288	0.0307	0.0298	0.031	0.2376	0.0318	0.2089	0.0343	0.0313	0.0386	0.0421	0.0344	0.0405	0.282	0.3553	0.0341	0.0498	0.0462	0.043	0.0368	0.0447	0.0392	0.0355	0.0309	0.0319	0.0146	0.039	0.031	0.0296	0.0383	0.0376	0.0325	0.1462	0.0335	0.0313
470	0.0275	0.0202	0.0782	0.0152	0.0163	0.0326	0.023	0.047	0.0176	0.0321	0.0345	0.0452	0.0281	0.0254	0.0288	0.0308	0.03	0.0312	0.2276	0.0316	0.2103	0.0343	0.0313	0.0385	0.042	0.0345	0.0403	0.2784	0.357	0.034	0.0496	0.0461	0.0428	0.0365	0.0447	0.0392	0.0352	0.0308	0.0317	0.0148	0.0387	0.0309	0.0295	0.0384	0.0364	0.0323	0.1448	0.0338	0.0312
471	0.0272	0.0198	0.0789	0.015	0.0163	0.0317	0.0227	0.0443	0.0175	0.032	0.0344	0.0438	0.0279	0.0252	0.0288	0.0304	0.0298	0.031	0.2172	0.0314	0.2114	0.0339	0.0309	0.0381	0.0419	0.0344	0.0401	0.2776	0.3584	0.0338	0.0494	0.0459	0.0429	0.0364	0.0446	0.0391	0.0352	0.0307	0.0318	0.0145	0.0386	0.0308	0.0294	0.0384	0.0358	0.0322	0.1434	0.0335	0.031
472	0.0273	0.0199	0.0794	0.0152	0.0162	0.0319	0.0229	0.043	0.0176	0.0321	0.0343	0.0426	0.0281	0.0254	0.0289	0.0308	0.0299	0.0313	0.2038	0.0315	0.2126	0.0337	0.0311	0.0383	0.042	0.0346	0.04	0.2757	0.3593	0.034	0.0494	0.046	0.0428	0.0365	0.0447	0.0391	0.0355	0.0308	0.032	0.015	0.0388	0.031	0.0296	0.0384	0.0351	0.0324	0.1416	0.0337	0.0311
473	0.0271	0.0199	0.08	0.0149	0.0161	0.0309	0.0225	0.0405	0.0175	0.0319	0.0339	0.0415	0.0278	0.0252	0.0286	0.0304	0.0296	0.0309	0.1927	0.031	0.2136	0.0332	0.0305	0.0379	0.0416	0.0344	0.0397	0.2721	0.3603	0.0334	0.0491	0.0458	0.0424	0.0361	0.0443	0.0387	0.0349	0.0303	0.0313	0.0147	0.0381	0.0308	0.029	0.0382	0.0341	0.0319	0.1393	0.0332	0.0308
474	0.0269	0.0196	0.0803	0.015	0.0159	0.0303	0.0226	0.0386	0.0174	0.0317	0.0341	0.0408	0.0278	0.025	0.0284	0.0304	0.0296	0.0308	0.1854	0.0309	0.2144	0.0331	0.0304	0.0377	0.0416	0.0341	0.0396	0.2691	0.3606	0.0334	0.0489	0.0456	0.0426	0.036	0.0444	0.0388	0.035	0.0303	0.0315	0.0145	0.0381	0.0306	0.0291	0.0381	0.0336	0.0318	0.1381	0.0332	0.0308
475	0.0268	0.0195	0.081	0.0149	0.016	0.0298	0.0227	0.0371	0.0173	0.0316	0.0339	0.0397	0.0278	0.025	0.0285	0.0303	0.0296	0.0307	0.1742	0.0306	0.215	0.0328	0.03	0.0374	0.0415	0.0343	0.0396	0.2662	0.3606	0.0336	0.0489	0.0454	0.0425	0.036	0.0442	0.0389	0.035	0.0303	0.0316	0.0147	0.0381	0.0307	0.029	0.0383	0.0332	0.032	0.1363	0.0333	0.0309
476	0.027	0.0198	0.0812	0.015	0.0161	0.0299	0.0223	0.037	0.0176	0.0318	0.034	0.0388	0.0281	0.0251	0.0287	0.0304	0.0294	0.0309	0.1636	0.0309	0.2154	0.0328	0.0302	0.0376	0.0412	0.0343	0.0391	0.2656	0.3606	0.0333	0.0486	0.0451	0.0421	0.0359	0.0441	0.0387	0.0348	0.0302	0.0312	0.0146	0.038	0.0306	0.029	0.0382	0.0329	0.0317	0.1341	0.033	0.0307
477	0.0271	0.0198	0.0818	0.015	0.0161	0.0291	0.0226	0.0352	0.0176	0.0318	0.034	0.0383	0.0279	0.0251	0.0287	0.0302	0.0296	0.0309	0.1546	0.0306	0.2164	0.0325	0.03	0.0374	0.0416	0.0346	0.0395	0.2609	0.3597	0.0336	0.049	0.0458	0.0424	0.0362	0.0442	0.0389	0.0352	0.0304	0.0317	0.0147	0.0384	0.0309	0.0293	0.0384	0.0333	0.0321	0.1325	0.0334	0.0313
478	0.0267	0.0202	0.0822	0.0153	0.0159	0.0294	0.0222	0.0352	0.0178	0.032	0.0343	0.0386	0.0281	0.0253	0.0284	0.0306	0.0293	0.0308	0.1451	0.0309	0.2167	0.0328	0.0304	0.0377	0.0411	0.0343	0.039	0.2604	0.3582	0.0337	0.0484	0.0457	0.0424	0.0363	0.0445	0.0389	0.0351	0.0305	0.0318	0.0149	0.0383	0.0309	0.0294	0.0381	0.0326	0.032	0.1321	0.0334	0.0308
479	0.0273	0.0196	0.0826	0.0149	0.0163	0.0285	0.0225	0.0332	0.0176	0.0315	0.0339	0.0372	0.0277	0.025	0.0288	0.0302	0.0298	0.0307	0.1435	0.0305	0.2169	0.0322	0.0299	0.037	0.0415	0.0343	0.0393	0.2551	0.3582	0.0331	0.0488	0.0451	0.0419	0.0356	0.0437	0.0385	0.0346	0.0299	0.0314	0.0143	0.0377	0.0306	0.0289	0.038	0.0321	0.0317	0.1287	0.033	0.0306
480	0.0275	0.0204	0.0832	0.0154	0.0165	0.0289	0.0225	0.0335	0.018	0.032	0.0344	0.0375	0.0282	0.0256	0.0291	0.0308	0.0298	0.0312	0.1348	0.031	0.2176	0.0328	0.0302	0.0376	0.0414	0.0344	0.0393	0.2541	0.3561	0.0335	0.0487	0.0456	0.0423	0.0361	0.0442	0.0388	0.035	0.0305	0.0316	0.0149	0.0382	0.0309	0.0291	0.038	0.0325	0.032	0.1279	0.0334	0.0309
481	0.0275	0.0207	0.084	0.0156	0.0167	0.0286	0.0223	0.0326	0.0182	0.0323	0.0345	0.0366	0.0287	0.0255	0.0292	0.031	0.0301	0.0312	0.1217	0.0312	0.218	0.0331	0.0304	0.0377	0.0414	0.0344	0.0395	0.2491	0.3526	0.0336	0.0485	0.0458	0.0424	0.0361	0.0441	0.039	0.0348	0.0307	0.0321	0.0146	0.0383	0.0313	0.0294	0.0381	0.0325	0.032	0.1247	0.0336	0.0312
482	0.027	0.0203	0.084	0.0153	0.0161	0.0278	0.0224	0.0314	0.0178	0.0319	0.0341	0.036	0.0281	0.0253	0.0289	0.0303	0.0297	0.0309	0.1142	0.0307	0.2176	0.0323	0.0299	0.0371	0.041	0.0341	0.0388	0.2449	0.3482	0.0332	0.0482	0.0452	0.042	0.0358	0.0439	0.0388	0.0346	0.0302	0.0316	0.0146	0.0375	0.0306	0.0291	0.0379	0.0319	0.0317	0.1223	0.033	0.0307
483	0.0266	0.0198	0.0838	0.0149	0.0161	0.0271	0.0218	0.0302	0.0178	0.0316	0.0339	0.0353	0.028	0.0251	0.0286	0.0301	0.0295	0.0306	0.1067	0.0302	0.2172	0.0319	0.0297	0.0368	0.0406	0.034	0.0386	0.2415	0.3446	0.0329	0.0477	0.0447	0.0417	0.0353	0.0433	0.0381	0.0342	0.0297	0.0313	0.0142	0.0373	0.0303	0.0286	0.0378	0.0316	0.0315	0.1195	0.0326	0.0305
484	0.0263	0.0192	0.0836	0.0144	0.0155	0.0264	0.022	0.0292	0.0171	0.0309	0.0334	0.0342	0.0274	0.0245	0.0282	0.0296	0.029	0.0301	0.0975	0.0299	0.2168	0.0313	0.0293	0.0361	0.0402	0.0342	0.038	0.237	0.3384	0.0323	0.0473	0.0445	0.0409	0.0351	0.0429	0.0379	0.0339	0.0294	0.0309	0.0143	0.0368	0.03	0.0284	0.038	0.0311	0.0311	0.1163	0.0323	0.03
485	0.0267	0.0197	0.0844	0.015	0.016	0.0267	0.0219	0.0291	0.0178	0.0314	0.0338	0.0344	0.028	0.0249	0.0286	0.0299	0.0294	0.0307	0.0929	0.0303	0.217	0.0318	0.0298	0.0366	0.0403	0.0339	0.0386	0.2346	0.3349	0.0327	0.0478	0.0449	0.0414	0.0354	0.0436	0.0383	0.0345	0.0298	0.0313	0.0143	0.0372	0.0305	0.0287	0.0377	0.0314	0.0315	0.115	0.0327	0.0305
486	0.0262	0.019	0.084	0.0146	0.0155	0.0259	0.0214	0.0282	0.0174	0.0309	0.0335	0.0337	0.0274	0.0244	0.0281	0.0294	0.0291	0.0301	0.087	0.0299	0.2162	0.0313	0.0292	0.0361	0.04	0.034	0.0381	0.2307	0.3292	0.0323	0.0474	0.0445	0.0412	0.035	0.0432	0.0379	0.0342	0.0293	0.031	0.014	0.0368	0.0298	0.0285	0.0377	0.0311	0.0312	0.1124	0.0324	0.0301
487	0.0265	0.0196	0.0845	0.0151	0.016	0.0262	0.0219	0.0285	0.0178	0.0312	0.0338	0.034	0.028	0.0252	0.0287	0.0297	0.0294	0.0304	0.0865	0.0303	0.2168	0.0316	0.0296	0.0364	0.0406	0.0342	0.0383	0.2304	0.3287	0.0324	0.0478	0.0447	0.0414	0.0355	0.0435	0.0381	0.0344	0.0294	0.0314	0.0143	0.0372	0.0303	0.0288	0.0378	0.0312	0.0316	0.1123	0.0327	0.0305
488	0.0264	0.0194	0.0846	0.0149	0.0156	0.0257	0.0218	0.0277	0.0176	0.0312	0.0336	0.0337	0.0278	0.0249	0.0285	0.0297	0.0293	0.0306	0.0794	0.0303	0.2158	0.0314	0.0295	0.0362	0.0403	0.034	0.0382	0.2258	0.3206	0.0324	0.0476	0.0444	0.0411	0.0353	0.0433	0.038	0.0343	0.0294	0.0311	0.0143	0.0371	0.0302	0.0287	0.0377	0.031	0.0313	0.1092	0.0327	0.0304
489	0.0265	0.0193	0.0847	0.015	0.0159	0.0254	0.0216	0.0272	0.0177	0.0312	0.0338	0.0335	0.028	0.0248	0.0288	0.0296	0.0293	0.0304	0.0742	0.0302	0.2154	0.0313	0.0295	0.0362	0.0405	0.0341	0.0382	0.2218	0.3126	0.0326	0.0477	0.0447	0.0414	0.0355	0.0437	0.038	0.0347	0.0295	0.0313	0.0142	0.0371	0.0304	0.0288	0.0377	0.031	0.0315	0.1065	0.0324	0.0306
490	0.0254	0.0182	0.0834	0.0141	0.0149	0.0243	0.0219	0.0262	0.0165	0.03	0.0328	0.0323	0.0268	0.0238	0.0277	0.0285	0.0284	0.0295	0.0722	0.0292	0.2141	0.0301	0.0286	0.0351	0.0393	0.0343	0.0375	0.2205	0.3111	0.0315	0.0466	0.0437	0.0401	0.0342	0.0425	0.037	0.0336	0.0285	0.0302	0.0145	0.036	0.0292	0.0278	0.038	0.0301	0.0304	0.1051	0.0316	0.0297
491	0.0262	0.0189	0.0845	0.0148	0.0156	0.0249	0.0218	0.0261	0.0176	0.0308	0.0338	0.0327	0.0276	0.0245	0.0285	0.0294	0.0292	0.0305	0.066	0.0302	0.2139	0.031	0.0294	0.0357	0.0402	0.034	0.0378	0.2151	0.3004	0.032	0.0472	0.0442	0.0408	0.035	0.0431	0.0378	0.0343	0.0291	0.0312	0.0143	0.0366	0.0302	0.0285	0.0378	0.0307	0.0313	0.1021	0.0323	0.0303
492	0.0264	0.0192	0.0849	0.0149	0.0158	0.0248	0.0218	0.026	0.0178	0.0308	0.0339	0.0327	0.028	0.0247	0.0287	0.0293	0.0292	0.0306	0.0622	0.0302	0.213	0.0312	0.0295	0.0358	0.0405	0.0342	0.0382	0.2116	0.2926	0.0322	0.0477	0.0447	0.0413	0.0353	0.0437	0.0382	0.0346	0.0295	0.0314	0.0144	0.0369	0.0306	0.029	0.0378	0.0311	0.0315	0.0999	0.0329	0.0307
493	0.0259	0.0188	0.0843	0.0147	0.0154	0.0242	0.0216	0.0254	0.0174	0.0305	0.0333	0.0322	0.0278	0.0244	0.0284	0.029	0.029	0.0301	0.0585	0.0297	0.2119	0.0307	0.0292	0.0354	0.0398	0.0339	0.0374	0.2077	0.2849	0.0315	0.047	0.0441	0.0406	0.0347	0.0429	0.0378	0.034	0.0287	0.0309	0.0145	0.0364	0.0299	0.0283	0.0375	0.0304	0.0309	0.0969	0.0322	0.0301
494	0.026	0.0189	0.0844	0.0147	0.0154	0.0239	0.0209	0.0249	0.0175	0.0305	0.0334	0.0317	0.0276	0.0242	0.0282	0.0288	0.0288	0.0301	0.0547	0.0298	0.2106	0.0305	0.0291	0.0353	0.04	0.034	0.0377	0.2034	0.2748	0.0316	0.047	0.0443	0.0407	0.0349	0.0431	0.0379	0.0342	0.029	0.0309	0.0137	0.0362	0.03	0.0284	0.0377	0.0305	0.0311	0.094	0.0322	0.0303
495	0.0258	0.0188	0.0842	0.0147	0.0153	0.0239	0.0213	0.0245	0.0174	0.0304	0.0334	0.0317	0.0277	0.0241	0.028	0.0288	0.0287	0.0299	0.0519	0.0299	0.2096	0.0302	0.0291	0.0352	0.0396	0.0338	0.0376	0.1996	0.2663	0.0314	0.0466	0.0438	0.0401	0.0346	0.0427	0.0373	0.0338	0.0287	0.0305	0.014	0.036	0.0296	0.028	0.0375	0.0301	0.0307	0.0914	0.0317	0.0298
496	0.0261	0.0189	0.0844	0.015	0.0155	0.0237	0.0215	0.0242	0.0176	0.0304	0.0335	0.0316	0.0278	0.0244	0.0283	0.0289	0.029	0.0303	0.0485	0.03	0.2081	0.0304	0.0292	0.0351	0.0397	0.0337	0.0373	0.1943	0.2536	0.0314	0.0466	0.044	0.0402	0.0347	0.0427	0.0375	0.0339	0.0286	0.0307	0.0144	0.036	0.0296	0.0281	0.0373	0.0301	0.0309	0.0882	0.0319	0.0301
497	0.0261	0.0188	0.0843	0.0149	0.0157	0.0235	0.0216	0.0239	0.0177	0.0303	0.0335	0.0315	0.0279	0.0243	0.0284	0.029	0.029	0.0303	0.0464	0.0301	0.2069	0.0304	0.0292	0.0352	0.0399	0.034	0.0376	0.191	0.2451	0.0315	0.0468	0.0441	0.0404	0.0348	0.0431	0.0379	0.0342	0.0288	0.0309	0.0145	0.0361	0.0299	0.0284	0.0375	0.0304	0.0309	0.0861	0.0322	0.0302
498	0.0259	0.0188	0.0836	0.0146	0.0154	0.0229	0.0214	0.0233	0.0174	0.03	0.0333	0.031	0.0276	0.024	0.028	0.0286	0.0288	0.0301	0.044	0.0296	0.2052	0.03	0.0288	0.0347	0.0396	0.0337	0.0371	0.187	0.236	0.0314	0.0463	0.0436	0.04	0.0344	0.0427	0.0373	0.0338	0.0284	0.0306	0.0143	0.0357	0.0294	0.0281	0.0374	0.0301	0.0307	0.0833	0.0318	0.0299
499	0.0257	0.0187	0.0835	0.0148	0.0155	0.0231	0.0215	0.023	0.0174	0.0299	0.0332	0.0309	0.0277	0.0241	0.028	0.0286	0.0287	0.0299	0.0424	0.0296	0.2038	0.03	0.029	0.0346	0.0397	0.0338	0.0371	0.1833	0.2273	0.0313	0.0465	0.0435	0.0402	0.0345	0.0426	0.0375	0.0337	0.0285	0.0308	0.0143	0.0357	0.0297	0.0281	0.0374	0.0302	0.0307	0.0812	0.032	0.0298
500	0.026	0.0189	0.0832	0.0148	0.0155	0.0227	0.0214	0.0226	0.0175	0.0301	0.0333	0.0308	0.0276	0.0239	0.0279	0.0285	0.0286	0.0299	0.04	0.0298	0.2016	0.0301	0.0288	0.0347	0.0395	0.0338	0.037	0.178	0.2137	0.0313	0.0466	0.0437	0.0401	0.0344	0.0426	0.0375	0.0337	0.0284	0.0308	0.0143	0.0356	0.0297	0.028	0.0373	0.0302	0.0308	0.0779	0.032	0.03
501	0.0259	0.0189	0.083	0.0148	0.0154	0.0226	0.0214	0.0223	0.0174	0.0298	0.0331	0.0306	0.0276	0.024	0.0278	0.0285	0.0286	0.0301	0.0389	0.0296	0.2003	0.0299	0.0288	0.0344	0.0396	0.0334	0.0367	0.1747	0.2058	0.0312	0.0462	0.0437	0.0398	0.0344	0.0424	0.0373	0.0337	0.0284	0.0307	0.0143	0.0355	0.0295	0.028	0.0371	0.0302	0.0306	0.0759	0.0317	0.0299
502	0.0257	0.0187	0.0827	0.0147	0.0155	0.0224	0.0214	0.022	0.0175	0.0299	0.0331	0.0305	0.0275	0.0238	0.0279	0.0283	0.0285	0.0299	0.0375	0.0295	0.1983	0.0297	0.0287	0.0343	0.0394	0.0334	0.0367	0.1709	0.1961	0.031	0.0459	0.0431	0.0397	0.034	0.0421	0.0369	0.0334	0.0281	0.0304	0.0144	0.0353	0.0293	0.0277	0.0372	0.0299	0.0304	0.0732	0.0315	0.0296
503	0.026	0.019	0.0827	0.0152	0.0158	0.0226	0.0216	0.022	0.0178	0.0301	0.0333	0.0305	0.0278	0.0242	0.028	0.0286	0.0287	0.0299	0.0367	0.0297	0.1969	0.0298	0.029	0.0346	0.0397	0.0337	0.0367	0.1676	0.1878	0.0313	0.0462	0.0433	0.0399	0.0344	0.0425	0.0376	0.0338	0.0285	0.0308	0.0145	0.0355	0.0295	0.0282	0.0373	0.0302	0.0307	0.0717	0.0319	0.03
504	0.026	0.0188	0.0822	0.0149	0.0156	0.0222	0.0214	0.0215	0.0175	0.0299	0.0331	0.0302	0.0275	0.0236	0.0278	0.0284	0.0284	0.0299	0.0357	0.0295	0.1952	0.0295	0.0287	0.0343	0.0395	0.0333	0.0365	0.1644	0.1805	0.0311	0.0459	0.0435	0.0396	0.0341	0.0424	0.0372	0.0336	0.0282	0.0305	0.0144	0.0355	0.0294	0.0279	0.037	0.0299	0.0306	0.0701	0.0315	0.0297
505	0.0261	0.0189	0.0818	0.0151	0.0157	0.0221	0.0216	0.0214	0.0176	0.0299	0.0333	0.0303	0.0277	0.0241	0.0279	0.0285	0.0285	0.03	0.0347	0.0297	0.1926	0.0297	0.0289	0.0343	0.0395	0.0333	0.0363	0.1594	0.1681	0.0312	0.046	0.0436	0.0398	0.0343	0.0423	0.0372	0.0336	0.0284	0.0305	0.0145	0.0355	0.0294	0.028	0.0371	0.0301	0.0306	0.0669	0.0318	0.0299
506	0.0262	0.0191	0.0812	0.0152	0.0158	0.0221	0.0215	0.0212	0.0179	0.0299	0.033	0.0301	0.0278	0.0238	0.0279	0.0283	0.0285	0.0301	0.0336	0.0297	0.1898	0.0297	0.0288	0.0342	0.0394	0.0334	0.0364	0.1542	0.1562	0.031	0.0459	0.0433	0.0396	0.0342	0.0422	0.0373	0.0335	0.0283	0.0307	0.0145	0.0353	0.0294	0.0278	0.0372	0.0301	0.0305	0.0639	0.0316	0.0297
507	0.0261	0.0188	0.0805	0.0149	0.0155	0.0219	0.0213	0.0206	0.0175	0.0296	0.033	0.0298	0.0275	0.0238	0.0277	0.0281	0.0283	0.0299	0.0329	0.0292	0.1877	0.0293	0.0286	0.0339	0.0394	0.0332	0.036	0.1511	0.149	0.0311	0.0458	0.0432	0.0396	0.034	0.0423	0.0369	0.0335	0.0283	0.0304	0.0145	0.0352	0.0295	0.0278	0.0369	0.0297	0.0305	0.0622	0.0315	0.0298
508	0.0258	0.0186	0.0801	0.0148	0.0155	0.0213	0.0213	0.0203	0.0174	0.0295	0.0328	0.0297	0.0274	0.0236	0.0276	0.0282	0.0281	0.0299	0.0322	0.0293	0.1853	0.0292	0.0285	0.0338	0.0387	0.0331	0.0357	0.1461	0.1406	0.0305	0.0452	0.0429	0.0391	0.0337	0.0419	0.0369	0.033	0.0277	0.0301	0.0143	0.0348	0.0289	0.0273	0.0367	0.0295	0.03	0.0596	0.0311	0.0292
509	0.0259	0.0188	0.0797	0.0149	0.0156	0.0213	0.0213	0.0199	0.0175	0.0295	0.0329	0.0297	0.0275	0.0236	0.0276	0.028	0.0283	0.0297	0.0319	0.0293	0.1835	0.0292	0.0285	0.0337	0.039	0.033	0.0357	0.1426	0.134	0.0308	0.0455	0.0429	0.0393	0.0338	0.0419	0.0368	0.0333	0.0279	0.0302	0.0145	0.0348	0.029	0.0276	0.0367	0.0296	0.0302	0.058	0.0313	0.0294
510	0.0263	0.0192	0.079	0.0153	0.0159	0.0215	0.0215	0.0201	0.0178	0.0297	0.033	0.0298	0.0277	0.0239	0.0278	0.0284	0.0286	0.0302	0.0315	0.0295	0.1811	0.0295	0.0288	0.034	0.0394	0.0332	0.0359	0.14	0.1252	0.0312	0.0457	0.0433	0.0396	0.0341	0.0422	0.0371	0.0336	0.0283	0.0306	0.0147	0.0352	0.0294	0.0279	0.0368	0.0299	0.0305	0.0561	0.0315	0.0298
511	0.0261	0.019	0.0784	0.0151	0.0158	0.0214	0.0214	0.0196	0.0177	0.0295	0.0328	0.0296	0.0277	0.0238	0.0276	0.0282	0.0284	0.0299	0.0311	0.0295	0.1783	0.029	0.0285	0.0337	0.039	0.0332	0.0357	0.1364	0.1178	0.0308	0.0454	0.0429	0.0392	0.0339	0.0417	0.0368	0.0338	0.0281	0.0302	0.0148	0.0348	0.0291	0.0275	0.0368	0.0295	0.0301	0.0541	0.0313	0.0294
512	0.0261	0.0192	0.0781	0.0154	0.0159	0.0213	0.0216	0.0198	0.0177	0.0298	0.0331	0.0298	0.0278	0.0238	0.0278	0.0284	0.0285	0.03	0.0311	0.0296	0.1769	0.0293	0.0287	0.0339	0.0394	0.0332	0.0358	0.134	0.1129	0.0309	0.0457	0.0431	0.0395	0.034	0.042	0.037	0.0335	0.0282	0.0305	0.0148	0.0349	0.0295	0.0279	0.0368	0.0298	0.0306	0.0533	0.0314	0.0297
513	0.0261	0.019	0.0775	0.015	0.0157	0.0212	0.0214	0.0193	0.0177	0.0296	0.0327	0.0296	0.0275	0.0237	0.0275	0.028	0.0283	0.0298	0.0307	0.0295	0.1747	0.0291	0.0285	0.0336	0.039	0.0329	0.0356	0.1308	0.104	0.0306	0.0452	0.043	0.0393	0.0338	0.0418	0.0367	0.0333	0.0279	0.0303	0.0147	0.0346	0.029	0.0275	0.0365	0.0295	0.0302	0.0517	0.0312	0.0295
514	0.0262	0.0191	0.0759	0.0154	0.0159	0.0214	0.0215	0.0193	0.018	0.0296	0.0331	0.0296	0.0277	0.0236	0.0277	0.0283	0.0285	0.0299	0.0305	0.0294	0.1715	0.0292	0.0286	0.0337	0.0389	0.0331	0.0356	0.1269	0.0999	0.0309	0.0452	0.0428	0.0393	0.0339	0.0417	0.0369	0.0331	0.0281	0.0305	0.0148	0.0348	0.0293	0.0275	0.0371	0.0296	0.0303	0.0501	0.0315	0.0295
515	0.026	0.0189	0.0759	0.0151	0.0158	0.0209	0.0213	0.0188	0.0177	0.0295	0.0328	0.0293	0.0276	0.0236	0.0274	0.0281	0.0284	0.0299	0.0299	0.0295	0.1685	0.0289	0.0284	0.0336	0.0391	0.033	0.0355	0.1229	0.0929	0.0312	0.0453	0.043	0.0392	0.0341	0.0419	0.037	0.0331	0.0283	0.0303	0.0148	0.0349	0.0295	0.028	0.0368	0.0296	0.0303	0.0491	0.0313	0.0295
516	0.026	0.019	0.0753	0.0152	0.0158	0.0209	0.0214	0.0187	0.0177	0.0294	0.0327	0.0294	0.0275	0.0237	0.0275	0.0281	0.0284	0.03	0.0298	0.0295	0.1664	0.029	0.0284	0.0336	0.0388	0.0328	0.0352	0.1202	0.0885	0.0307	0.0451	0.043	0.0391	0.0338	0.0418	0.0371	0.0331	0.0282	0.0303	0.0148	0.0347	0.0291	0.0273	0.0367	0.0294	0.0301	0.0465	0.0312	0.0293
517	0.0262	0.0191	0.0745	0.0154	0.0159	0.0209	0.0215	0.0186	0.0179	0.0295	0.033	0.0295	0.0277	0.0238	0.0276	0.0283	0.0285	0.0302	0.0298	0.0296	0.163	0.0291	0.0285	0.0337	0.0391	0.033	0.0355	0.116	0.0816	0.0307	0.0449	0.0429	0.0391	0.0339	0.0417	0.037	0.0333	0.0279	0.0303	0.015	0.0345	0.0291	0.0276	0.0365	0.0296	0.0301	0.0449	0.0311	0.0294
518	0.0261	0.019	0.0737	0.0155	0.0158	0.0207	0.0215	0.0184	0.0178	0.0295	0.0328	0.0294	0.0278	0.0236	0.0275	0.0282	0.0284	0.0301	0.0295	0.0295	0.1604	0.0291	0.0286	0.0336	0.0389	0.033	0.0353	0.1131	0.0774	0.0307	0.0449	0.0427	0.039	0.0338	0.0417	0.0368	0.0333	0.0281	0.0303	0.0149	0.0345	0.0291	0.0276	0.0368	0.0297	0.0302	0.0435	0.0312	0.0294
519	0.0263	0.0194	0.0732	0.0159	0.0162	0.021	0.0216	0.0184	0.0183	0.0298	0.0332	0.0297	0.0281	0.0239	0.028	0.0285	0.0286	0.0304	0.0297	0.0299	0.158	0.0294	0.029	0.0339	0.039	0.0331	0.0355	0.1104	0.073	0.031	0.0451	0.043	0.0393	0.034	0.042	0.0369	0.0334	0.0283	0.0305	0.0153	0.0349	0.0292	0.0277	0.037	0.0297	0.0304	0.0424	0.0314	0.0296
520	0.0264	0.0193	0.0724	0.0156	0.0161	0.0209	0.0217	0.0184	0.0179	0.0296	0.033	0.0296	0.0279	0.0241	0.0278	0.0283	0.0285	0.0305	0.0296	0.0298	0.1561	0.0291	0.0288	0.0337	0.0389	0.0331	0.0354	0.1084	0.0703	0.0304	0.045	0.0428	0.0391	0.0338	0.0416	0.0371	0.0333	0.0281	0.0304	0.0154	0.0344	0.0291	0.0275	0.0368	0.0297	0.0303	0.0417	0.031	0.0295
521	0.0264	0.0193	0.0719	0.0158	0.0163	0.0211	0.0215	0.0184	0.0183	0.0298	0.0332	0.0297	0.0281	0.0241	0.028	0.0286	0.0288	0.0305	0.0296	0.0299	0.1536	0.0292	0.0289	0.0339	0.039	0.033	0.0354	0.1052	0.0664	0.0307	0.0451	0.0431	0.0394	0.0338	0.042	0.037	0.0334	0.0284	0.0306	0.0153	0.035	0.0293	0.0277	0.0368	0.0298	0.0306	0.0406	0.0317	0.0297
522	0.0265	0.0196	0.0711	0.0159	0.0164	0.021	0.0216	0.0183	0.0184	0.0301	0.0331	0.0295	0.0283	0.0243	0.0279	0.0285	0.0289	0.0305	0.0297	0.03	0.1507	0.0296	0.0289	0.0338	0.0391	0.0332	0.0354	0.1025	0.063	0.0311	0.0449	0.0429	0.0392	0.0344	0.0418	0.0376	0.0335	0.0289	0.0306	0.0154	0.0348	0.0292	0.0278	0.0373	0.0299	0.0305	0.0397	0.0314	0.0297
523	0.0267	0.0198	0.0705	0.0162	0.0166	0.0212	0.0219	0.0183	0.0186	0.0301	0.0332	0.0299	0.0285	0.0243	0.0282	0.0286	0.029	0.0306	0.0298	0.0303	0.1488	0.0295	0.029	0.034	0.0392	0.0335	0.0357	0.1008	0.0606	0.0311	0.045	0.0433	0.0393	0.034	0.0422	0.0373	0.0337	0.0286	0.0309	0.0156	0.035	0.0293	0.028	0.037	0.0301	0.0306	0.0392	0.0316	0.03
524	0.0268	0.0197	0.0695	0.0161	0.0166	0.021	0.0219	0.0184	0.0184	0.0303	0.0333	0.0298	0.0283	0.0243	0.0282	0.0287	0.0289	0.0308	0.0298	0.03	0.1453	0.0296	0.0291	0.0338	0.0392	0.0334	0.0355	0.0975	0.0571	0.031	0.0453	0.043	0.0395	0.0342	0.0421	0.0375	0.0336	0.0288	0.0309	0.0158	0.0351	0.0296	0.0279	0.0371	0.03	0.0308	0.038	0.0317	0.0298
525	0.0269	0.0199	0.0687	0.0161	0.0166	0.021	0.0219	0.0183	0.0184	0.0303	0.0332	0.0299	0.0283	0.0243	0.0281	0.0288	0.0289	0.0307	0.0297	0.0302	0.1425	0.0297	0.0289	0.0338	0.0391	0.0335	0.0356	0.0946	0.0545	0.031	0.0451	0.0432	0.0395	0.0343	0.0419	0.0372	0.0336	0.0288	0.031	0.0158	0.0349	0.0294	0.0278	0.0372	0.0301	0.0305	0.0373	0.0317	0.0297
526	0.0267	0.02	0.0675	0.0161	0.0164	0.0208	0.0217	0.0181	0.0185	0.0301	0.0331	0.0297	0.0282	0.024	0.028	0.0288	0.0288	0.0306	0.0295	0.0301	0.1396	0.0295	0.0288	0.0337	0.0391	0.0333	0.0353	0.0918	0.0515	0.0312	0.0448	0.0428	0.0391	0.034	0.0418	0.0372	0.0333	0.0285	0.0307	0.0156	0.0346	0.0293	0.0277	0.037	0.03	0.0306	0.0361	0.0315	0.0295
527	0.0269	0.0205	0.0673	0.0166	0.0171	0.0212	0.0221	0.0186	0.0189	0.0307	0.0337	0.0304	0.0287	0.0249	0.0284	0.0292	0.0294	0.0312	0.0299	0.0306	0.1376	0.0298	0.0294	0.0343	0.0394	0.0333	0.0353	0.0898	0.0496	0.0314	0.0449	0.0433	0.0398	0.0343	0.0423	0.0375	0.0339	0.029	0.031	0.0161	0.0351	0.0296	0.0282	0.0372	0.0301	0.031	0.0359	0.032	0.0299
528	0.0266	0.0199	0.0662	0.0163	0.0168	0.021	0.0219	0.0181	0.0187	0.0303	0.0333	0.0299	0.0286	0.0245	0.0283	0.0289	0.0291	0.0311	0.0296	0.0305	0.1349	0.0296	0.029	0.0341	0.0394	0.0337	0.0355	0.0879	0.0478	0.0314	0.0451	0.0432	0.0396	0.0342	0.0422	0.0375	0.0338	0.0288	0.031	0.016	0.035	0.0298	0.0281	0.0372	0.0303	0.0309	0.0352	0.0318	0.0299
529	0.0268	0.0202	0.0657	0.0164	0.0169	0.0212	0.0221	0.0181	0.0189	0.0304	0.0332	0.0299	0.0286	0.0246	0.0285	0.0288	0.0292	0.0312	0.0295	0.0304	0.1324	0.0297	0.0291	0.0341	0.0391	0.0335	0.0353	0.0857	0.046	0.0312	0.0447	0.0429	0.0395	0.0341	0.0421	0.0372	0.0338	0.0289	0.0309	0.0162	0.0349	0.0296	0.0279	0.0372	0.03	0.0308	0.0346	0.0316	0.0299
530	0.0265	0.0201	0.0646	0.0164	0.0169	0.0208	0.0216	0.0179	0.0187	0.0303	0.0333	0.0298	0.0284	0.0244	0.0283	0.0288	0.0291	0.0309	0.0295	0.0303	0.1297	0.0296	0.0291	0.034	0.0393	0.0334	0.0351	0.0836	0.0445	0.0311	0.0448	0.0429	0.0395	0.0344	0.0422	0.0372	0.0338	0.0289	0.031	0.0156	0.035	0.0297	0.028	0.037	0.0301	0.0309	0.0341	0.0317	0.0299
531	0.0266	0.0201	0.0638	0.0166	0.017	0.021	0.0222	0.0181	0.0191	0.0305	0.0331	0.0301	0.0286	0.0244	0.0283	0.029	0.0292	0.0309	0.0296	0.0304	0.1276	0.0297	0.0291	0.0341	0.039	0.0337	0.0356	0.082	0.0432	0.0312	0.0448	0.0433	0.0396	0.0343	0.0423	0.0372	0.0339	0.0287	0.0311	0.0162	0.035	0.0297	0.0281	0.0372	0.0302	0.031	0.0337	0.0318	0.0298
532	0.0265	0.02	0.0629	0.0163	0.0168	0.0208	0.022	0.0178	0.0189	0.0303	0.0332	0.0298	0.0284	0.0244	0.0282	0.0286	0.0289	0.0309	0.0294	0.0303	0.1251	0.0296	0.0291	0.0337	0.0391	0.0334	0.0351	0.0798	0.0414	0.031	0.0445	0.0431	0.0394	0.0341	0.042	0.0373	0.0339	0.0289	0.0308	0.0161	0.0349	0.0294	0.028	0.037	0.0302	0.0308	0.033	0.0315	0.0297
533	0.0265	0.0201	0.0624	0.0165	0.017	0.0209	0.0217	0.0179	0.0189	0.0302	0.0332	0.03	0.0285	0.0246	0.0284	0.0288	0.0291	0.0309	0.0297	0.0304	0.1234	0.0297	0.0291	0.0339	0.0388	0.0336	0.0352	0.0786	0.0408	0.0308	0.0444	0.0425	0.0394	0.034	0.0419	0.0368	0.0336	0.0287	0.0308	0.0161	0.0347	0.0295	0.0277	0.0371	0.0298	0.0306	0.0325	0.0315	0.0296
534	0.0263	0.02	0.0613	0.0164	0.0167	0.043	0.0219	0.0177	0.0188	0.0302	0.0331	0.0297	0.0284	0.0242	0.0282	0.0285	0.0289	0.0307	0.0296	0.0303	0.1204	0.0294	0.029	0.0338	0.0388	0.0334	0.0351	0.0765	0.0396	0.0307	0.0443	0.0426	0.0392	0.0339	0.0419	0.0368	0.0336	0.0286	0.0306	0.0161	0.0348	0.0295	0.0278	0.0371	0.0298	0.0305	0.032	0.0314	0.0296
535	0.0268	0.0203	0.0607	0.0168	0.0171	0.021	0.0221	0.018	0.0191	0.0306	0.0334	0.0301	0.0287	0.0248	0.0286	0.0288	0.0294	0.0313	0.0297	0.0308	0.1179	0.0298	0.0291	0.0341	0.0389	0.0337	0.0352	0.0746	0.0385	0.031	0.0446	0.0432	0.0394	0.0342	0.0423	0.0373	0.034	0.0289	0.0311	0.0165	0.035	0.0297	0.0278	0.037	0.0301	0.0309	0.0318	0.0316	0.0298
536	0.0267	0.0203	0.0595	0.0168	0.0171	0.0209	0.0222	0.0178	0.019	0.0305	0.0333	0.0301	0.0286	0.0246	0.0285	0.0289	0.0292	0.0311	0.0297	0.0306	0.1144	0.0297	0.0291	0.0343	0.0391	0.0335	0.0353	0.072	0.0373	0.031	0.0446	0.0433	0.0393	0.0344	0.0422	0.0375	0.0339	0.0289	0.031	0.0165	0.0351	0.0299	0.028	0.0371	0.0302	0.031	0.0313	0.0319	0.0298
537	0.0269	0.0207	0.0589	0.017	0.0175	0.021	0.0222	0.0182	0.0193	0.0307	0.0334	0.0303	0.029	0.0248	0.0286	0.0292	0.0295	0.0312	0.0299	0.0308	0.1127	0.03	0.0294	0.0342	0.0392	0.0338	0.0354	0.0711	0.0368	0.0313	0.0447	0.0433	0.0396	0.0345	0.0423	0.0375	0.0342	0.0291	0.0314	0.0166	0.0352	0.0301	0.0282	0.0376	0.0304	0.031	0.0313	0.032	0.03
538	0.0267	0.0208	0.0576	0.017	0.0172	0.0209	0.022	0.018	0.0191	0.0306	0.0333	0.03	0.0286	0.0247	0.0285	0.0289	0.0294	0.031	0.0297	0.0306	0.1096	0.0299	0.0291	0.0341	0.039	0.0335	0.0351	0.0689	0.0359	0.0312	0.0443	0.0432	0.0392	0.034	0.0421	0.0372	0.034	0.029	0.0311	0.0166	0.035	0.0298	0.0281	0.0372	0.0303	0.0309	0.0306	0.0316	0.0298
539	0.0266	0.0205	0.0565	0.0169	0.017	0.0207	0.0222	0.0178	0.0191	0.0306	0.0331	0.03	0.0286	0.0246	0.0282	0.0289	0.0294	0.0311	0.0294	0.0306	0.1073	0.0298	0.0292	0.0339	0.0388	0.0335	0.0352	0.0674	0.035	0.0311	0.0442	0.0431	0.0393	0.034	0.042	0.0374	0.0338	0.0288	0.0311	0.0167	0.0349	0.0298	0.0279	0.0373	0.03	0.0308	0.0303	0.0316	0.0297
540	0.0265	0.0206	0.0557	0.0169	0.0172	0.0208	0.0222	0.0179	0.0191	0.0306	0.0333	0.0301	0.0284	0.0243	0.0284	0.029	0.0293	0.0311	0.0295	0.0306	0.1046	0.0299	0.029	0.0341	0.0387	0.0337	0.035	0.0656	0.0345	0.0311	0.0441	0.0431	0.0393	0.0341	0.042	0.0372	0.0338	0.0288	0.0312	0.0166	0.0348	0.0297	0.0278	0.0373	0.0301	0.0307	0.03	0.0316	0.0296
541	0.0267	0.0209	0.0551	0.017	0.0175	0.0208	0.022	0.018	0.0193	0.0309	0.0334	0.0302	0.0287	0.0248	0.0286	0.0291	0.0294	0.0314	0.0298	0.0307	0.103	0.0299	0.0293	0.034	0.0389	0.0336	0.0351	0.0646	0.034	0.031	0.0442	0.0432	0.0393	0.0342	0.0421	0.0372	0.034	0.029	0.0312	0.0168	0.035	0.0298	0.028	0.0372	0.0301	0.0309	0.0298	0.0318	0.0297
542	0.0267	0.0208	0.0543	0.017	0.0173	0.0209	0.0221	0.0179	0.0194	0.0309	0.0333	0.0302	0.0287	0.0247	0.0286	0.029	0.0296	0.0314	0.0298	0.0307	0.1007	0.03	0.0293	0.0341	0.0389	0.0337	0.0352	0.0632	0.0336	0.0309	0.0442	0.043	0.0392	0.0342	0.0423	0.0372	0.0339	0.0288	0.0311	0.0166	0.0349	0.03	0.0279	0.0374	0.0302	0.0308	0.0298	0.0319	0.0298
543	0.0269	0.021	0.0538	0.0174	0.0174	0.0211	0.0224	0.0181	0.0196	0.0309	0.0335	0.0303	0.029	0.0249	0.0287	0.0292	0.0296	0.0314	0.0298	0.0311	0.099	0.0301	0.0294	0.0342	0.039	0.034	0.0352	0.0625	0.0336	0.0313	0.0444	0.0435	0.0396	0.0346	0.0425	0.0376	0.0343	0.0291	0.0316	0.017	0.0348	0.0302	0.0281	0.0374	0.0303	0.0312	0.0297	0.0322	0.03
544	0.0269	0.0212	0.053	0.0173	0.0176	0.0212	0.0222	0.0183	0.0196	0.031	0.0336	0.0304	0.0289	0.025	0.0289	0.0292	0.0297	0.0315	0.0299	0.0309	0.0973	0.0302	0.0294	0.0342	0.0393	0.0337	0.0352	0.0613	0.0332	0.0312	0.0444	0.0434	0.0395	0.0347	0.0424	0.0377	0.0343	0.0292	0.0315	0.0169	0.035	0.0303	0.0281	0.0372	0.0306	0.0312	0.0299	0.0323	0.03
545	0.0268	0.021	0.0517	0.0173	0.0177	0.0211	0.0223	0.0182	0.0197	0.031	0.0334	0.0303	0.0289	0.0248	0.0293	0.0292	0.0296	0.0313	0.0299	0.031	0.0943	0.0301	0.0294	0.0342	0.0389	0.0338	0.0352	0.0596	0.0327	0.0309	0.0441	0.0431	0.0394	0.0344	0.0421	0.0373	0.0341	0.0291	0.0319	0.0171	0.0349	0.0299	0.0279	0.0373	0.0302	0.0309	0.0294	0.032	0.0297
546	0.0268	0.0211	0.0512	0.0174	0.0178	0.021	0.0223	0.0181	0.0196	0.0311	0.0334	0.0303	0.0288	0.0249	0.0288	0.0289	0.0296	0.0315	0.03	0.031	0.0929	0.03	0.0293	0.0341	0.0389	0.0339	0.0354	0.059	0.0325	0.031	0.044	0.0431	0.0395	0.0341	0.0423	0.0372	0.0341	0.029	0.0315	0.017	0.0347	0.03	0.028	0.0376	0.0302	0.0309	0.0293	0.0319	0.0299
547	0.0267	0.0209	0.0503	0.0174	0.0178	0.0209	0.0223	0.0181	0.0197	0.031	0.0334	0.0304	0.0287	0.0248	0.0287	0.029	0.0296	0.0314	0.0299	0.031	0.0908	0.03	0.0294	0.0339	0.0386	0.0339	0.0353	0.058	0.0321	0.0308	0.0439	0.0431	0.0394	0.0343	0.0419	0.0371	0.0341	0.029	0.0312	0.0169	0.0347	0.0299	0.0279	0.0375	0.0301	0.0308	0.0289	0.0318	0.0298
548	0.0268	0.0212	0.0495	0.0175	0.0179	0.021	0.0226	0.0182	0.0198	0.0311	0.0335	0.0304	0.0287	0.025	0.0288	0.0291	0.0297	0.0314	0.03	0.031	0.0886	0.0302	0.0294	0.034	0.0391	0.034	0.0355	0.0569	0.0321	0.0311	0.0442	0.0434	0.0395	0.0345	0.0423	0.0373	0.0344	0.0292	0.0316	0.0174	0.0351	0.0303	0.0281	0.0376	0.0306	0.0311	0.0291	0.032	0.03
549	0.0267	0.0213	0.0487	0.0175	0.0179	0.0211	0.0223	0.0182	0.0198	0.0311	0.0335	0.0304	0.0288	0.025	0.0289	0.0291	0.0296	0.0314	0.0298	0.0309	0.0868	0.0302	0.0293	0.034	0.0389	0.0339	0.0352	0.0559	0.0317	0.0308	0.0439	0.0431	0.039	0.0344	0.0421	0.0372	0.0342	0.0289	0.0314	0.0172	0.0348	0.0301	0.0279	0.0374	0.0304	0.0309	0.0287	0.0321	0.0297
550	0.027	0.0215	0.0482	0.0177	0.018	0.0212	0.0227	0.0184	0.0198	0.0312	0.0336	0.0305	0.0289	0.025	0.029	0.0294	0.0298	0.0317	0.0302	0.0312	0.0855	0.0306	0.0296	0.0344	0.039	0.034	0.0353	0.0551	0.0319	0.0313	0.044	0.0435	0.0394	0.0345	0.0425	0.0376	0.0343	0.0293	0.0316	0.0175	0.0351	0.0303	0.0283	0.0378	0.0304	0.0311	0.029	0.0322	0.0301
551	0.0271	0.0215	0.0473	0.0178	0.018	0.0213	0.0227	0.0184	0.0199	0.0314	0.0336	0.0305	0.029	0.0252	0.029	0.0293	0.0299	0.0315	0.0302	0.0313	0.0834	0.0305	0.0296	0.0344	0.0388	0.0343	0.0356	0.0545	0.0318	0.0312	0.044	0.0433	0.0395	0.0348	0.0424	0.0375	0.0343	0.0292	0.0317	0.0177	0.0352	0.0305	0.0282	0.038	0.0306	0.031	0.029	0.0323	0.03
552	0.027	0.0214	0.0459	0.0177	0.0181	0.0212	0.0227	0.0184	0.0201	0.0313	0.0335	0.0304	0.029	0.0251	0.0289	0.0293	0.0297	0.0315	0.0302	0.0311	0.0814	0.0303	0.0295	0.0343	0.0391	0.0342	0.0356	0.053	0.0315	0.0314	0.044	0.0434	0.0396	0.0348	0.0424	0.0374	0.0345	0.0293	0.0318	0.0175	0.035	0.0306	0.0283	0.0378	0.0306	0.0311	0.0289	0.0325	0.0303
553	0.027	0.0216	0.0454	0.0179	0.0182	0.0212	0.0227	0.0183	0.0201	0.0313	0.0337	0.0306	0.0291	0.0252	0.0291	0.0293	0.0298	0.0317	0.0303	0.0312	0.0798	0.0307	0.0296	0.0344	0.0392	0.0343	0.0356	0.0524	0.0315	0.0312	0.0441	0.0435	0.0396	0.0347	0.0424	0.0376	0.0346	0.0293	0.0317	0.0179	0.0352	0.0306	0.0284	0.0378	0.0307	0.0312	0.029	0.0324	0.0302
554	0.0269	0.0216	0.0439	0.0178	0.0179	0.0213	0.0226	0.0184	0.02	0.0311	0.0336	0.0304	0.0287	0.025	0.0289	0.0291	0.0298	0.0314	0.0302	0.031	0.0772	0.0306	0.0296	0.0341	0.0388	0.0338	0.0351	0.0508	0.031	0.0311	0.0437	0.0433	0.0394	0.0344	0.0422	0.0372	0.0342	0.0291	0.0316	0.0176	0.0349	0.0304	0.0281	0.0377	0.0305	0.031	0.0286	0.0323	0.03
555	0.027	0.0216	0.0435	0.0179	0.0181	0.0211	0.0227	0.0185	0.0201	0.0312	0.0336	0.0304	0.0289	0.0251	0.0289	0.0293	0.0297	0.0316	0.0302	0.0311	0.0754	0.0307	0.0297	0.0343	0.0387	0.0341	0.0355	0.0505	0.0312	0.031	0.0435	0.0432	0.0393	0.0344	0.042	0.037	0.0342	0.0291	0.0315	0.0175	0.0347	0.0303	0.0279	0.0378	0.0303	0.0307	0.0284	0.0322	0.0298
556	0.0269	0.0217	0.0427	0.0178	0.0182	0.0213	0.0228	0.0184	0.0201	0.0312	0.0336	0.0303	0.0289	0.0251	0.0289	0.0292	0.0297	0.0315	0.0302	0.031	0.0737	0.0307	0.0296	0.0343	0.0388	0.0343	0.0355	0.0498	0.0312	0.0311	0.0436	0.0432	0.0392	0.0346	0.0421	0.0373	0.0343	0.0291	0.0315	0.0178	0.0348	0.0305	0.028	0.0379	0.0304	0.0309	0.0285	0.0323	0.03
557	0.0266	0.0215	0.0418	0.0177	0.0179	0.0209	0.0225	0.0182	0.0198	0.0311	0.0333	0.0302	0.0286	0.0249	0.0286	0.029	0.0295	0.0314	0.03	0.0309	0.0721	0.0304	0.0293	0.034	0.0387	0.0339	0.0352	0.0489	0.0308	0.0309	0.0436	0.043	0.039	0.0344	0.0419	0.037	0.0341	0.029	0.0313	0.0175	0.0346	0.0302	0.0279	0.0376	0.0303	0.0306	0.0284	0.032	0.0297
558	0.0269	0.022	0.0414	0.0182	0.0185	0.0213	0.023	0.0187	0.0202	0.0315	0.0336	0.0307	0.0289	0.0254	0.0291	0.0294	0.03	0.0317	0.0305	0.0313	0.0709	0.0309	0.0298	0.0344	0.0391	0.0344	0.0356	0.0488	0.0312	0.0313	0.0438	0.0434	0.0395	0.0348	0.0424	0.0375	0.0345	0.0294	0.0319	0.018	0.035	0.0306	0.0284	0.0381	0.0307	0.031	0.0287	0.0324	0.0303
559	0.027	0.0217	0.0406	0.0179	0.0183	0.0212	0.023	0.0186	0.0202	0.0313	0.0335	0.0305	0.0289	0.0252	0.0291	0.0292	0.0298	0.0317	0.0303	0.0312	0.0695	0.0308	0.0297	0.0343	0.039	0.0344	0.0357	0.0481	0.0312	0.0312	0.0437	0.0434	0.0395	0.0348	0.0422	0.0374	0.0344	0.0295	0.0317	0.0179	0.0351	0.0306	0.0283	0.038	0.0305	0.031	0.0286	0.0325	0.0303
560	0.027	0.022	0.0396	0.0181	0.0186	0.0214	0.023	0.0187	0.0203	0.0314	0.0336	0.0305	0.029	0.0255	0.0291	0.0295	0.0298	0.0317	0.0303	0.0312	0.0675	0.0308	0.0298	0.0343	0.039	0.0343	0.0356	0.0481	0.031	0.0316	0.0438	0.0434	0.0396	0.0348	0.0424	0.0375	0.0346	0.0296	0.0318	0.018	0.035	0.0308	0.0283	0.0379	0.0308	0.0312	0.0288	0.0327	0.0303
561	0.0268	0.0216	0.039	0.0179	0.0183	0.0214	0.0231	0.0186	0.0202	0.0313	0.0336	0.0303	0.0289	0.0252	0.0289	0.0292	0.0298	0.0316	0.0303	0.0312	0.0666	0.0308	0.0296	0.0342	0.0389	0.0343	0.0356	0.0471	0.0309	0.0311	0.0436	0.0433	0.0392	0.0347	0.0421	0.0372	0.0343	0.0291	0.0316	0.0181	0.035	0.0306	0.0283	0.0381	0.0304	0.0309	0.0283	0.0324	0.0302
562	0.027	0.022	0.0381	0.0182	0.0185	0.0213	0.0229	0.0186	0.0203	0.0313	0.0336	0.0303	0.0288	0.0252	0.029	0.0292	0.0298	0.0316	0.0303	0.0313	0.0645	0.0309	0.0296	0.0343	0.0388	0.0341	0.0355	0.0461	0.031	0.0311	0.0435	0.0434	0.0394	0.0348	0.0421	0.0373	0.0344	0.0292	0.0319	0.018	0.0348	0.0307	0.0283	0.038	0.0305	0.0309	0.0284	0.0326	0.03
563	0.0269	0.0219	0.0372	0.0179	0.0185	0.0211	0.023	0.0186	0.0201	0.0316	0.0335	0.0305	0.0288	0.0254	0.0288	0.0294	0.0298	0.0315	0.0303	0.0313	0.0628	0.0308	0.0302	0.0341	0.0391	0.0346	0.0356	0.0455	0.0309	0.0314	0.0438	0.0433	0.0396	0.035	0.0424	0.0376	0.0344	0.0296	0.032	0.0182	0.0352	0.0307	0.0282	0.038	0.0305	0.0309	0.0283	0.0324	0.0305
564	0.0271	0.0222	0.0367	0.0182	0.0186	0.0212	0.0231	0.0187	0.0203	0.0312	0.0337	0.0302	0.0289	0.0253	0.029	0.0292	0.0298	0.0316	0.0304	0.0312	0.062	0.031	0.0303	0.0342	0.0387	0.0343	0.0357	0.0452	0.0308	0.0311	0.0434	0.0433	0.0392	0.0346	0.042	0.0372	0.0344	0.0292	0.0318	0.0181	0.0349	0.0306	0.0282	0.038	0.0303	0.0308	0.0283	0.0325	0.0301
565	0.0271	0.0221	0.0362	0.0184	0.0189	0.0215	0.0233	0.0189	0.0205	0.0316	0.0339	0.0305	0.0291	0.0255	0.0293	0.0296	0.03	0.032	0.0307	0.0314	0.061	0.031	0.0301	0.0343	0.0389	0.0345	0.0358	0.0447	0.0309	0.0313	0.0435	0.0432	0.0392	0.0347	0.0421	0.0372	0.0345	0.0293	0.032	0.0181	0.0349	0.0308	0.0283	0.0381	0.0307	0.0309	0.0285	0.0326	0.0303
566	0.0273	0.0223	0.0356	0.0185	0.0188	0.0216	0.0233	0.019	0.0206	0.0315	0.0339	0.0305	0.0291	0.0256	0.0292	0.0295	0.0301	0.0319	0.0306	0.0315	0.0596	0.0312	0.0303	0.0344	0.0388	0.0343	0.0357	0.0444	0.031	0.0312	0.0433	0.0432	0.0392	0.0347	0.042	0.0371	0.0343	0.0292	0.0317	0.0182	0.0346	0.0306	0.0282	0.038	0.0304	0.0308	0.0283	0.0325	0.0302
567	0.0272	0.0222	0.035	0.0184	0.0189	0.0215	0.0233	0.019	0.0204	0.0313	0.0337	0.0305	0.0291	0.0255	0.0292	0.0294	0.03	0.0317	0.0306	0.0313	0.0588	0.0311	0.0297	0.0342	0.0387	0.0344	0.0357	0.044	0.0308	0.031	0.0433	0.0433	0.0392	0.0347	0.042	0.0371	0.0343	0.0293	0.0318	0.0182	0.0348	0.0306	0.0283	0.038	0.0304	0.0308	0.0283	0.0324	0.0302
568	0.0273	0.0224	0.0345	0.0185	0.019	0.0217	0.0234	0.0191	0.0206	0.0314	0.034	0.0305	0.029	0.0257	0.0293	0.0295	0.0301	0.0319	0.0307	0.0315	0.0576	0.0312	0.0302	0.0344	0.039	0.0344	0.0358	0.0437	0.031	0.0314	0.0435	0.0435	0.0394	0.035	0.0422	0.0374	0.0346	0.0295	0.0321	0.0183	0.0349	0.0309	0.0284	0.0381	0.0308	0.0311	0.0286	0.0328	0.0306
569	0.0274	0.0223	0.0341	0.0184	0.0191	0.0218	0.0234	0.0191	0.0207	0.0315	0.034	0.0305	0.0291	0.0257	0.0293	0.0296	0.0305	0.0319	0.0308	0.0315	0.0565	0.0313	0.03	0.0342	0.0389	0.0344	0.0358	0.0432	0.0311	0.0317	0.0435	0.0434	0.0392	0.0349	0.0422	0.0373	0.0346	0.0295	0.0321	0.0183	0.0351	0.031	0.0284	0.0381	0.0307	0.0314	0.0285	0.0328	0.0307
570	0.0273	0.0224	0.0332	0.0186	0.0189	0.0217	0.0236	0.0192	0.0206	0.0316	0.034	0.0305	0.0291	0.0257	0.0292	0.0295	0.03	0.032	0.0307	0.0315	0.0554	0.0313	0.0301	0.0343	0.0392	0.0345	0.0358	0.043	0.031	0.0314	0.0435	0.0433	0.0394	0.0352	0.0424	0.0375	0.0348	0.0296	0.0321	0.0184	0.035	0.031	0.0285	0.038	0.0308	0.0312	0.0286	0.0329	0.0306
571	0.0272	0.0224	0.0328	0.0185	0.019	0.0214	0.0234	0.019	0.0206	0.0314	0.0338	0.0305	0.0291	0.0256	0.0292	0.0294	0.03	0.0318	0.0306	0.0314	0.0545	0.0312	0.03	0.0342	0.0389	0.0345	0.0359	0.0426	0.0311	0.0314	0.0431	0.0432	0.0394	0.0349	0.042	0.0371	0.0345	0.0294	0.0321	0.0183	0.0347	0.0309	0.0284	0.0381	0.0305	0.0309	0.0285	0.0327	0.0305
572	0.0275	0.0226	0.0326	0.0187	0.0194	0.0219	0.0236	0.0194	0.0207	0.0316	0.034	0.0306	0.0293	0.0259	0.0294	0.0298	0.0302	0.032	0.0309	0.0316	0.0539	0.0313	0.0303	0.0343	0.0391	0.0345	0.0358	0.0423	0.0311	0.0315	0.0435	0.0434	0.0394	0.0351	0.042	0.0374	0.0348	0.0297	0.0322	0.0185	0.0349	0.031	0.0286	0.038	0.0308	0.031	0.0286	0.0329	0.0305
573	0.0274	0.0224	0.0318	0.0186	0.0193	0.0217	0.0235	0.0192	0.0206	0.0315	0.034	0.0305	0.0293	0.0258	0.0292	0.0296	0.03	0.0319	0.0308	0.0313	0.0528	0.0312	0.0302	0.0342	0.039	0.0343	0.0358	0.042	0.031	0.0313	0.0433	0.0433	0.0394	0.0349	0.0421	0.0373	0.0346	0.0295	0.0323	0.0184	0.035	0.031	0.0284	0.0379	0.0308	0.0309	0.0287	0.0328	0.0305
574	0.0274	0.0223	0.0313	0.0186	0.0192	0.0217	0.0235	0.0192	0.0207	0.0315	0.034	0.0304	0.0292	0.0257	0.0293	0.0296	0.0301	0.0319	0.0307	0.0314	0.0522	0.0313	0.0301	0.0342	0.0389	0.0342	0.0358	0.0416	0.031	0.0313	0.0432	0.0432	0.0391	0.0348	0.0421	0.0372	0.0344	0.0294	0.032	0.0183	0.0347	0.0308	0.0284	0.0379	0.0305	0.0309	0.0284	0.0327	0.0304
575	0.0274	0.0226	0.0312	0.0188	0.0194	0.0218	0.0236	0.0193	0.0208	0.0316	0.0341	0.0305	0.0294	0.026	0.0294	0.0297	0.0301	0.032	0.0309	0.0315	0.0519	0.0314	0.0303	0.0342	0.039	0.0345	0.0359	0.0417	0.0311	0.0315	0.0434	0.0433	0.0394	0.0349	0.0421	0.0372	0.0346	0.0295	0.0321	0.0184	0.0348	0.0309	0.0285	0.038	0.0308	0.031	0.0286	0.0327	0.0305
576	0.0272	0.0224	0.0305	0.0186	0.0191	0.0216	0.0236	0.0191	0.0207	0.0314	0.0339	0.0302	0.0291	0.0257	0.0292	0.0295	0.0299	0.0318	0.0307	0.0314	0.0507	0.0312	0.0301	0.0341	0.0389	0.0343	0.0359	0.0413	0.031	0.0313	0.0432	0.0431	0.0391	0.035	0.042	0.0372	0.0347	0.0294	0.0321	0.0184	0.0348	0.031	0.0285	0.0379	0.0306	0.0309	0.0286	0.0327	0.0304
577	0.0276	0.0227	0.0301	0.0189	0.0195	0.0219	0.0239	0.0195	0.0209	0.0317	0.0343	0.0306	0.0294	0.0262	0.0296	0.0299	0.0302	0.0321	0.0311	0.0314	0.0502	0.0315	0.0305	0.0343	0.039	0.0345	0.0361	0.0411	0.0311	0.0315	0.0431	0.0432	0.0394	0.035	0.0422	0.0372	0.0347	0.0295	0.0323	0.0185	0.0347	0.0311	0.0286	0.0382	0.0307	0.031	0.0286	0.0329	0.0305
578	0.0275	0.0226	0.0295	0.0189	0.0193	0.0217	0.0238	0.0194	0.0208	0.0315	0.0339	0.0304	0.0294	0.026	0.0294	0.0297	0.0301	0.0318	0.0308	0.0313	0.0488	0.0313	0.0303	0.0341	0.0392	0.0343	0.0359	0.0407	0.0312	0.0317	0.0433	0.0435	0.0394	0.0351	0.0422	0.0375	0.0348	0.0295	0.0321	0.0185	0.0349	0.0312	0.0287	0.038	0.0307	0.0312	0.0287	0.0329	0.0307
579	0.0276	0.0226	0.0292	0.0191	0.0195	0.0219	0.0239	0.0195	0.0209	0.0316	0.0342	0.0306	0.0295	0.0261	0.0295	0.0298	0.0303	0.0321	0.031	0.0314	0.0486	0.0315	0.0304	0.0343	0.0391	0.0345	0.0361	0.0408	0.0313	0.0315	0.0432	0.0434	0.0395	0.0351	0.0421	0.0374	0.0348	0.0297	0.0322	0.0185	0.0348	0.031	0.0287	0.0383	0.0306	0.031	0.0287	0.033	0.0307
580	0.0276	0.0227	0.0287	0.0191	0.0196	0.0218	0.0241	0.0195	0.0209	0.0315	0.0342	0.0305	0.0293	0.026	0.0295	0.0298	0.0302	0.0319	0.0308	0.0315	0.0477	0.0313	0.0304	0.0342	0.0392	0.0345	0.0362	0.0406	0.0312	0.0318	0.0433	0.0433	0.0396	0.0352	0.0422	0.0376	0.0349	0.0298	0.0323	0.0188	0.035	0.0311	0.0287	0.0381	0.0309	0.0311	0.0288	0.0329	0.0308
581	0.0278	0.0227	0.0282	0.0191	0.0197	0.022	0.0241	0.0196	0.0209	0.0315	0.0342	0.0305	0.0297	0.0263	0.0296	0.03	0.0303	0.0321	0.0311	0.0315	0.047	0.0314	0.0304	0.0342	0.0391	0.0344	0.0362	0.0404	0.0312	0.0318	0.0432	0.0431	0.0396	0.0352	0.0421	0.0373	0.0348	0.0298	0.0321	0.0187	0.0348	0.0311	0.0286	0.0381	0.0309	0.0312	0.0287	0.033	0.0308
582	0.0278	0.0229	0.0284	0.0192	0.0198	0.0221	0.0241	0.0197	0.0211	0.0318	0.0343	0.0306	0.0296	0.0264	0.0296	0.0301	0.0304	0.0322	0.0311	0.0316	0.047	0.0316	0.0305	0.0342	0.0393	0.0346	0.0364	0.0405	0.0315	0.0319	0.0434	0.0434	0.0397	0.0354	0.0424	0.0376	0.035	0.03	0.0325	0.0189	0.0348	0.0314	0.029	0.0384	0.0309	0.0312	0.029	0.0332	0.031
583	0.0278	0.0228	0.0276	0.0191	0.0197	0.0219	0.0242	0.0197	0.021	0.0315	0.0343	0.0305	0.0293	0.0262	0.0296	0.0299	0.0304	0.0321	0.0311	0.0315	0.0458	0.0314	0.0306	0.0342	0.0393	0.0346	0.0363	0.0402	0.0315	0.0318	0.0433	0.0433	0.0395	0.0352	0.0423	0.0376	0.0349	0.0299	0.0324	0.0189	0.0349	0.0311	0.0288	0.0383	0.0308	0.0312	0.0288	0.0329	0.0309
584	0.0279	0.0229	0.0274	0.0193	0.0198	0.022	0.0242	0.0197	0.021	0.0315	0.0342	0.0305	0.0296	0.0261	0.0296	0.0301	0.0304	0.032	0.031	0.0316	0.0454	0.0316	0.0306	0.0343	0.0394	0.0346	0.0363	0.0401	0.0315	0.032	0.0434	0.0432	0.0395	0.0353	0.0421	0.0376	0.035	0.0299	0.0324	0.0189	0.0351	0.0312	0.0289	0.0384	0.0309	0.0313	0.0289	0.0331	0.031
585	0.028	0.023	0.0272	0.0194	0.02	0.0222	0.0244	0.0199	0.0213	0.0316	0.0345	0.0305	0.0296	0.0265	0.0298	0.0303	0.0304	0.0323	0.0313	0.0316	0.0453	0.0316	0.0308	0.0344	0.0395	0.0347	0.0364	0.0401	0.0316	0.0322	0.0434	0.0434	0.0399	0.0354	0.0423	0.0377	0.035	0.0301	0.0325	0.0191	0.035	0.0313	0.029	0.0385	0.0311	0.0313	0.029	0.0331	0.0312
586	0.0281	0.0233	0.0267	0.0195	0.02	0.0222	0.0247	0.02	0.0212	0.0318	0.0343	0.0307	0.0299	0.0266	0.0298	0.0304	0.0306	0.0322	0.0312	0.0317	0.0443	0.0317	0.0309	0.0344	0.0395	0.0348	0.0363	0.0398	0.0317	0.0321	0.0435	0.0436	0.0399	0.0357	0.0426	0.0378	0.0351	0.0302	0.0326	0.0191	0.0349	0.0313	0.0292	0.0384	0.0311	0.0314	0.029	0.0332	0.0312
587	0.028	0.023	0.0265	0.0195	0.02	0.0222	0.0245	0.02	0.0213	0.0316	0.0344	0.0306	0.0298	0.0264	0.0298	0.0303	0.0306	0.0323	0.0312	0.0317	0.0441	0.0317	0.0307	0.0344	0.0395	0.0344	0.0364	0.0399	0.0314	0.032	0.0433	0.0433	0.0398	0.0354	0.0423	0.0377	0.0351	0.0302	0.0325	0.0192	0.035	0.0314	0.0291	0.0383	0.0311	0.0314	0.0292	0.0333	0.0311
588	0.028	0.0231	0.0259	0.0193	0.0201	0.0221	0.0244	0.0199	0.0212	0.0315	0.0343	0.0305	0.0297	0.0265	0.0297	0.0303	0.0304	0.0321	0.0311	0.0315	0.0433	0.0317	0.0307	0.0341	0.0393	0.0345	0.0363	0.0395	0.0316	0.0321	0.0433	0.0431	0.0397	0.0354	0.0422	0.0377	0.0349	0.0301	0.0324	0.019	0.035	0.0312	0.029	0.0383	0.031	0.0312	0.029	0.0331	0.0311
589	0.0282	0.0232	0.0259	0.0196	0.0203	0.0223	0.0247	0.02	0.0213	0.0318	0.0344	0.0305	0.0299	0.0266	0.0299	0.0305	0.0306	0.0324	0.0313	0.0315	0.0431	0.0318	0.0309	0.0343	0.0397	0.0345	0.0365	0.0395	0.0318	0.0321	0.0433	0.0435	0.0398	0.0357	0.0425	0.0379	0.0351	0.0303	0.0326	0.0192	0.0349	0.0314	0.0292	0.0383	0.0311	0.0314	0.0292	0.0333	0.0313
590	0.0282	0.0232	0.0256	0.0197	0.0203	0.0221	0.0248	0.0202	0.0214	0.0318	0.0346	0.0306	0.0299	0.0267	0.0299	0.0306	0.0307	0.0324	0.0313	0.0317	0.0429	0.0319	0.0309	0.0342	0.0396	0.0347	0.0364	0.0395	0.0318	0.0321	0.0434	0.0435	0.04	0.0357	0.0425	0.0379	0.0351	0.0303	0.0326	0.0192	0.0349	0.0313	0.0293	0.0385	0.0312	0.0314	0.0293	0.0333	0.0314
591	0.0283	0.0233	0.0254	0.0196	0.0202	0.0223	0.0247	0.0202	0.0214	0.0317	0.0345	0.0307	0.0299	0.0267	0.0299	0.0306	0.0307	0.0322	0.0313	0.0317	0.0424	0.0319	0.0309	0.0342	0.0396	0.0346	0.0366	0.0394	0.0318	0.0321	0.0432	0.0433	0.0397	0.0355	0.0424	0.0378	0.0351	0.0303	0.0325	0.0193	0.0348	0.0312	0.0292	0.0385	0.031	0.0315	0.0291	0.0332	0.0313
592	0.0284	0.0234	0.0254	0.0199	0.0205	0.0225	0.0251	0.0204	0.0217	0.0319	0.0347	0.031	0.0302	0.027	0.0301	0.0308	0.0308	0.0325	0.0316	0.0319	0.0423	0.0321	0.0311	0.0344	0.0398	0.0348	0.0368	0.0395	0.0321	0.0326	0.0435	0.0434	0.0401	0.0357	0.0427	0.0381	0.0353	0.0308	0.0329	0.0195	0.0353	0.0316	0.0295	0.0387	0.0312	0.0316	0.0294	0.0335	0.0315
593	0.0282	0.0234	0.0249	0.0197	0.0203	0.0224	0.0248	0.0203	0.0214	0.0318	0.0345	0.0306	0.0299	0.0269	0.0299	0.0306	0.0307	0.0323	0.0313	0.0315	0.0415	0.032	0.031	0.0343	0.0397	0.0346	0.0366	0.0393	0.0319	0.0324	0.0433	0.0435	0.04	0.0356	0.0426	0.0379	0.0353	0.0305	0.0326	0.0193	0.035	0.0315	0.0293	0.0385	0.0312	0.0316	0.0293	0.0334	0.0314
594	0.0285	0.0236	0.0248	0.0198	0.0205	0.0225	0.0251	0.0203	0.0216	0.0318	0.0346	0.0309	0.0302	0.0269	0.0301	0.0308	0.0309	0.0324	0.0314	0.0318	0.0415	0.0321	0.0312	0.0342	0.0396	0.0347	0.0367	0.0393	0.032	0.0323	0.0434	0.0435	0.04	0.0357	0.0425	0.038	0.035	0.0305	0.0328	0.0195	0.0351	0.0314	0.0294	0.0385	0.0313	0.0315	0.0293	0.0333	0.0313
595	0.0285	0.0236	0.0247	0.02	0.0206	0.0224	0.0251	0.0205	0.0216	0.0318	0.0348	0.0309	0.0302	0.0272	0.0302	0.031	0.0309	0.0325	0.0315	0.0318	0.0411	0.0321	0.0312	0.0344	0.0398	0.0349	0.0368	0.0393	0.0322	0.0326	0.0434	0.0435	0.0403	0.0358	0.0427	0.0381	0.0355	0.0307	0.0327	0.0195	0.0352	0.0316	0.0295	0.0389	0.0313	0.0317	0.0296	0.0335	0.0316
596	0.0286	0.0237	0.0244	0.0201	0.0207	0.0228	0.0252	0.0206	0.0218	0.032	0.0348	0.0309	0.0304	0.0271	0.0303	0.0311	0.031	0.0326	0.0316	0.0319	0.041	0.0322	0.0313	0.0345	0.0397	0.0348	0.0368	0.039	0.032	0.0324	0.0434	0.0435	0.0402	0.0358	0.0427	0.0382	0.0354	0.0308	0.0328	0.0197	0.0351	0.0316	0.0294	0.0384	0.0314	0.0317	0.0294	0.0335	0.0314
597	0.0284	0.0235	0.0242	0.0199	0.0206	0.0225	0.025	0.0204	0.0216	0.0317	0.0346	0.0307	0.0302	0.0269	0.0302	0.0309	0.0308	0.0325	0.0315	0.0317	0.0406	0.032	0.0312	0.0344	0.0397	0.0347	0.0366	0.0389	0.0319	0.0325	0.0433	0.0436	0.0402	0.0359	0.0427	0.0381	0.0354	0.0307	0.0326	0.0194	0.0351	0.0315	0.0295	0.0385	0.0313	0.0316	0.0295	0.0335	0.0316
598	0.0284	0.0234	0.024	0.02	0.0206	0.0224	0.025	0.0206	0.0215	0.0317	0.0345	0.0308	0.0302	0.027	0.0301	0.0309	0.0307	0.0324	0.0314	0.0316	0.0402	0.032	0.0311	0.0342	0.0398	0.0347	0.0367	0.0389	0.032	0.0323	0.0433	0.0434	0.0403	0.0358	0.0425	0.0381	0.0353	0.0307	0.0326	0.0192	0.0351	0.0314	0.0294	0.0386	0.0313	0.0316	0.0294	0.0335	0.0315
599	0.0284	0.0236	0.0239	0.02	0.0207	0.0225	0.0252	0.0207	0.0218	0.0317	0.0347	0.0309	0.0303	0.0271	0.0302	0.0309	0.031	0.0325	0.0314	0.0318	0.0401	0.0321	0.0313	0.0343	0.0396	0.0347	0.0368	0.0391	0.0321	0.0324	0.0432	0.0435	0.0404	0.0358	0.0426	0.0381	0.0355	0.0307	0.0327	0.0195	0.035	0.0315	0.0294	0.0387	0.0312	0.0316	0.0293	0.0335	0.0314
600	0.0286	0.024	0.0239	0.0204	0.0211	0.0228	0.0255	0.021	0.022	0.0323	0.035	0.0312	0.0307	0.0274	0.0303	0.0314	0.0312	0.0328	0.0317	0.032	0.04	0.0324	0.0316	0.0345	0.0397	0.0347	0.037	0.0391	0.0321	0.0328	0.0436	0.0436	0.0405	0.036	0.0429	0.0384	0.0355	0.0311	0.0329	0.02	0.0356	0.0318	0.0297	0.0387	0.0315	0.0321	0.0299	0.0337	0.0318
601	0.0288	0.0238	0.0235	0.0203	0.0209	0.0226	0.0253	0.0208	0.0219	0.0319	0.0347	0.0309	0.0302	0.0274	0.0302	0.0313	0.031	0.0324	0.0314	0.0318	0.0397	0.0322	0.0313	0.0344	0.04	0.0348	0.0368	0.0386	0.0321	0.0327	0.0434	0.0437	0.0405	0.036	0.0428	0.0382	0.0356	0.031	0.0328	0.0196	0.0353	0.0316	0.0296	0.0385	0.0317	0.0319	0.0296	0.0336	0.0316
602	0.0288	0.0239	0.0237	0.0204	0.0211	0.0229	0.0255	0.0211	0.0221	0.0322	0.0349	0.0312	0.0306	0.0276	0.0305	0.0314	0.0312	0.0327	0.0318	0.032	0.0396	0.0322	0.0315	0.0346	0.0399	0.035	0.0372	0.039	0.0327	0.0329	0.0435	0.0437	0.0406	0.036	0.0429	0.0384	0.0358	0.0312	0.033	0.02	0.0356	0.0317	0.0297	0.0389	0.0316	0.032	0.0299	0.0337	0.0319
603	0.0287	0.0239	0.0233	0.0203	0.021	0.0227	0.0253	0.021	0.0218	0.032	0.0348	0.031	0.0306	0.0274	0.0304	0.0313	0.031	0.0326	0.0315	0.0317	0.0392	0.0322	0.0314	0.0344	0.0398	0.0348	0.0368	0.039	0.0322	0.0328	0.0434	0.0435	0.0404	0.0359	0.0427	0.0382	0.0356	0.0312	0.0327	0.0197	0.0354	0.0315	0.0297	0.0387	0.0316	0.0319	0.0297	0.0336	0.0317
604	0.0288	0.024	0.0233	0.0205	0.021	0.0229	0.0255	0.0212	0.0219	0.0321	0.0348	0.031	0.0307	0.0275	0.0304	0.0315	0.0311	0.0326	0.0315	0.0319	0.0392	0.0323	0.0314	0.0343	0.0397	0.0347	0.0369	0.0388	0.0322	0.033	0.0433	0.0435	0.0404	0.0359	0.0427	0.0382	0.0355	0.0311	0.0328	0.02	0.0352	0.0316	0.0296	0.0386	0.0315	0.032	0.0299	0.0335	0.0317
605	0.0286	0.0239	0.023	0.0203	0.0209	0.0227	0.0253	0.0209	0.0218	0.032	0.0346	0.0308	0.0304	0.0274	0.0303	0.0313	0.031	0.0325	0.0314	0.0317	0.0388	0.0321	0.0312	0.0341	0.0399	0.0346	0.0366	0.0385	0.032	0.0327	0.0432	0.0434	0.0404	0.0359	0.0427	0.0382	0.0353	0.031	0.0327	0.0197	0.0352	0.0315	0.0295	0.0385	0.0315	0.0319	0.0297	0.0335	0.0317
606	0.0288	0.0242	0.023	0.0205	0.021	0.0228	0.0255	0.0212	0.022	0.0321	0.0348	0.031	0.0305	0.0275	0.0304	0.0314	0.0312	0.0326	0.0315	0.0319	0.0387	0.0324	0.0315	0.0343	0.0399	0.035	0.037	0.0389	0.0323	0.0329	0.0434	0.0436	0.0407	0.0359	0.0428	0.0384	0.0356	0.0313	0.0329	0.02	0.0354	0.0317	0.0298	0.0388	0.0316	0.0321	0.03	0.0337	0.0318
607	0.0287	0.0242	0.0229	0.0206	0.0211	0.0229	0.0254	0.0211	0.0221	0.032	0.0348	0.0311	0.0305	0.0275	0.0304	0.0315	0.0312	0.0327	0.0315	0.0319	0.0386	0.0324	0.0313	0.0343	0.04	0.035	0.037	0.0388	0.0323	0.0329	0.0433	0.0435	0.0407	0.0359	0.0428	0.0383	0.0357	0.0313	0.0327	0.0199	0.0354	0.0317	0.0298	0.0387	0.0316	0.032	0.03	0.0336	0.0317
608	0.0284	0.0239	0.0225	0.0204	0.0208	0.0226	0.0253	0.021	0.0218	0.0319	0.0345	0.031	0.0305	0.0272	0.0302	0.0314	0.031	0.0324	0.0313	0.0316	0.0381	0.0319	0.0312	0.034	0.0396	0.0346	0.0368	0.0385	0.0321	0.0327	0.0431	0.0433	0.0405	0.0358	0.0426	0.0382	0.0355	0.0311	0.0325	0.0199	0.0352	0.0316	0.0296	0.0384	0.0315	0.0319	0.0296	0.0335	0.0316
609	0.0287	0.024	0.0227	0.0206	0.021	0.0229	0.0254	0.0212	0.0219	0.032	0.0347	0.031	0.0305	0.0275	0.0303	0.0316	0.0311	0.0326	0.0316	0.0318	0.0383	0.0322	0.0314	0.0342	0.0397	0.0347	0.0369	0.0387	0.0323	0.0327	0.043	0.0434	0.0406	0.0359	0.0426	0.0383	0.0356	0.0312	0.0327	0.02	0.0353	0.0314	0.0296	0.0386	0.0315	0.0319	0.0297	0.0335	0.0316
610	0.0289	0.0243	0.0229	0.0208	0.0213	0.0231	0.0256	0.0214	0.0223	0.0323	0.0348	0.0312	0.0307	0.0277	0.0305	0.0317	0.0313	0.0329	0.0317	0.032	0.0384	0.0323	0.0316	0.0343	0.0399	0.0349	0.0371	0.0388	0.0326	0.033	0.0434	0.0436	0.0408	0.0361	0.0431	0.0386	0.0359	0.0314	0.0329	0.0202	0.0356	0.0318	0.0299	0.0388	0.0318	0.0323	0.0301	0.0337	0.0319
611	0.029	0.0246	0.0229	0.021	0.0215	0.0233	0.0258	0.0216	0.0223	0.0324	0.035	0.0313	0.0311	0.028	0.0308	0.0319	0.0315	0.033	0.0318	0.0323	0.0383	0.0324	0.0317	0.0345	0.0402	0.0352	0.0373	0.0391	0.0327	0.0333	0.0435	0.044	0.041	0.0364	0.0432	0.0388	0.0362	0.0318	0.0331	0.0204	0.0357	0.032	0.0302	0.039	0.032	0.0325	0.0303	0.0341	0.0322
612	0.0291	0.0248	0.0229	0.0211	0.0216	0.0233	0.026	0.0217	0.0223	0.0325	0.0351	0.0316	0.0309	0.028	0.0308	0.032	0.0315	0.0329	0.0318	0.0322	0.0383	0.0327	0.0317	0.0346	0.0401	0.0352	0.0374	0.0391	0.0329	0.0332	0.0435	0.0439	0.0411	0.0363	0.0433	0.0388	0.036	0.0318	0.0331	0.0207	0.0357	0.032	0.0301	0.0391	0.032	0.0325	0.0301	0.034	0.0321
613	0.0289	0.0244	0.0224	0.0208	0.0213	0.023	0.0255	0.0215	0.0221	0.0322	0.0349	0.0312	0.0307	0.0277	0.0305	0.0319	0.0313	0.0327	0.0315	0.032	0.0378	0.0323	0.0315	0.0343	0.0399	0.0349	0.037	0.0386	0.0323	0.033	0.0432	0.0437	0.0408	0.0361	0.0429	0.0386	0.0358	0.0315	0.0328	0.0203	0.0355	0.0317	0.0298	0.0388	0.0317	0.0323	0.03	0.0337	0.0319
614	0.0292	0.0247	0.0227	0.0212	0.0217	0.0233	0.0257	0.0218	0.0226	0.0325	0.0351	0.0316	0.031	0.028	0.0308	0.0321	0.0317	0.033	0.0318	0.0323	0.0381	0.0325	0.0318	0.0346	0.04	0.0352	0.0373	0.039	0.0328	0.0332	0.0434	0.0437	0.0412	0.0363	0.0432	0.0389	0.0362	0.0317	0.033	0.0204	0.0357	0.032	0.0301	0.039	0.032	0.0325	0.0303	0.0339	0.0321
615	0.0292	0.025	0.0226	0.0213	0.0218	0.0234	0.026	0.0221	0.0227	0.0329	0.0352	0.0317	0.0312	0.0283	0.031	0.0322	0.0318	0.0332	0.0321	0.0324	0.0381	0.0327	0.032	0.0348	0.0401	0.0352	0.0375	0.0392	0.0329	0.0335	0.0435	0.044	0.0414	0.0365	0.0434	0.0389	0.0363	0.0321	0.0331	0.0208	0.036	0.0321	0.0304	0.0391	0.0322	0.0326	0.0305	0.0341	0.0323
616	0.0294	0.025	0.0227	0.0215	0.022	0.0235	0.0261	0.0223	0.0228	0.0327	0.0353	0.0319	0.0312	0.0284	0.031	0.0322	0.0318	0.0333	0.0321	0.0323	0.038	0.0329	0.032	0.0348	0.0405	0.0355	0.0377	0.0394	0.0331	0.0338	0.0437	0.0443	0.0415	0.0369	0.0436	0.0391	0.0365	0.0325	0.0333	0.0211	0.0362	0.0324	0.0304	0.0393	0.0324	0.0329	0.0306	0.0342	0.0325
617	0.0294	0.025	0.0226	0.0215	0.0219	0.0235	0.0261	0.0222	0.0227	0.0328	0.0351	0.0318	0.031	0.0283	0.031	0.0324	0.0317	0.0334	0.0321	0.0323	0.038	0.0329	0.032	0.0347	0.0403	0.0354	0.0375	0.0394	0.0331	0.0338	0.0435	0.0441	0.0415	0.0368	0.0435	0.0391	0.0365	0.0321	0.0333	0.0209	0.0361	0.0323	0.0304	0.0391	0.0323	0.0329	0.0307	0.0342	0.0325
618	0.0295	0.0254	0.0228	0.0217	0.0222	0.0236	0.0262	0.0223	0.023	0.033	0.0352	0.032	0.0312	0.0286	0.0313	0.0325	0.032	0.0335	0.0322	0.0326	0.0381	0.033	0.0322	0.0349	0.0405	0.0357	0.0377	0.0395	0.0332	0.0338	0.0437	0.0442	0.0418	0.0367	0.0437	0.0393	0.0365	0.0323	0.0332	0.0211	0.0362	0.0324	0.0305	0.0395	0.0324	0.033	0.0307	0.0342	0.0325
619	0.0296	0.0255	0.0227	0.0217	0.0221	0.0237	0.0263	0.0224	0.023	0.0331	0.0353	0.0321	0.0314	0.0286	0.0312	0.0325	0.0321	0.0334	0.0323	0.0326	0.038	0.0331	0.032	0.035	0.0404	0.0356	0.0378	0.0395	0.0332	0.0339	0.0436	0.0443	0.0417	0.0369	0.0436	0.0393	0.0367	0.0325	0.0335	0.0212	0.0363	0.0325	0.0305	0.0393	0.0325	0.033	0.0309	0.0343	0.0327
620	0.0298	0.0259	0.0228	0.0221	0.0224	0.0239	0.0265	0.0227	0.0233	0.0333	0.0355	0.0323	0.0317	0.0289	0.0316	0.0328	0.0324	0.0336	0.0325	0.0328	0.0382	0.0333	0.0324	0.0353	0.0405	0.0359	0.038	0.0397	0.0333	0.0342	0.0438	0.0445	0.0419	0.0371	0.0437	0.0395	0.0367	0.0327	0.0336	0.0216	0.0363	0.0325	0.0307	0.0395	0.0327	0.0333	0.0311	0.0344	0.0327
621	0.0298	0.0256	0.0227	0.0219	0.0223	0.0239	0.0266	0.0227	0.0232	0.0333	0.0353	0.0322	0.0315	0.0289	0.0314	0.0327	0.0322	0.0335	0.0324	0.0326	0.0381	0.033	0.0322	0.0351	0.0406	0.0359	0.0378	0.0397	0.0335	0.034	0.0437	0.0444	0.0419	0.037	0.0436	0.0395	0.0368	0.0326	0.0336	0.0214	0.0366	0.0326	0.0307	0.0395	0.0328	0.0331	0.031	0.0344	0.0328
622	0.0297	0.0258	0.0227	0.022	0.0224	0.0239	0.0263	0.0227	0.0231	0.0334	0.0353	0.0324	0.0314	0.0288	0.0314	0.0327	0.0323	0.0335	0.0324	0.0326	0.038	0.0332	0.0322	0.0351	0.0406	0.0357	0.0379	0.0397	0.0334	0.0342	0.0438	0.0443	0.0421	0.0372	0.0438	0.0395	0.0369	0.0326	0.0334	0.0213	0.0366	0.0326	0.0308	0.0394	0.0327	0.0333	0.0311	0.0345	0.0328
623	0.03	0.026	0.0227	0.0221	0.0227	0.024	0.0266	0.023	0.0235	0.0336	0.0353	0.0326	0.0316	0.0291	0.0315	0.033	0.0324	0.0337	0.0326	0.0327	0.0381	0.0334	0.0325	0.0354	0.0405	0.036	0.038	0.04	0.0334	0.0343	0.0438	0.0444	0.0421	0.0373	0.0439	0.0394	0.037	0.0329	0.0335	0.0216	0.0367	0.0326	0.0308	0.0396	0.0327	0.0334	0.0313	0.0345	0.0328
624	0.0299	0.0262	0.0228	0.0224	0.0228	0.0241	0.0267	0.023	0.0236	0.0337	0.0355	0.0328	0.0316	0.0293	0.0317	0.033	0.0325	0.0337	0.0327	0.0329	0.0381	0.0335	0.0325	0.0355	0.0407	0.0361	0.0382	0.0403	0.0336	0.0346	0.0439	0.0444	0.0422	0.0375	0.044	0.0398	0.0372	0.0331	0.0336	0.0218	0.0369	0.0328	0.0309	0.0396	0.0329	0.0335	0.0315	0.0347	0.0331
625	0.0301	0.0262	0.0228	0.0224	0.0228	0.0242	0.0268	0.0232	0.0237	0.0338	0.0355	0.0326	0.0318	0.0293	0.0316	0.0331	0.0326	0.0339	0.0328	0.033	0.0382	0.0335	0.0326	0.0356	0.0407	0.0361	0.0382	0.0402	0.0337	0.0346	0.0438	0.0446	0.0424	0.0374	0.044	0.0397	0.0373	0.0331	0.0338	0.0219	0.0369	0.0329	0.031	0.0397	0.033	0.0337	0.0316	0.0345	0.0332
626	0.03	0.0263	0.0227	0.0224	0.0229	0.0241	0.0267	0.0231	0.0237	0.0337	0.0354	0.0327	0.0317	0.0293	0.0317	0.0332	0.0326	0.0338	0.0328	0.0329	0.0382	0.0335	0.0327	0.0356	0.0407	0.0363	0.0383	0.0401	0.0338	0.0346	0.0439	0.0447	0.0425	0.0375	0.0441	0.0398	0.0373	0.0332	0.0337	0.0219	0.037	0.033	0.031	0.0397	0.033	0.0337	0.0316	0.0346	0.0331
627	0.0302	0.0264	0.0228	0.0226	0.0229	0.0242	0.027	0.0233	0.0238	0.034	0.0356	0.0328	0.0318	0.0296	0.0319	0.0331	0.0327	0.0339	0.0327	0.0331	0.0382	0.0336	0.0326	0.0356	0.0406	0.0363	0.0384	0.0402	0.0339	0.0346	0.0438	0.0447	0.0425	0.0375	0.044	0.0398	0.0372	0.0333	0.0338	0.0221	0.037	0.033	0.031	0.0395	0.0329	0.0337	0.0316	0.0346	0.0331
628	0.0302	0.0265	0.0227	0.0226	0.0229	0.0243	0.0269	0.0234	0.0238	0.0339	0.0354	0.0328	0.0317	0.0294	0.0317	0.0333	0.0327	0.0338	0.0327	0.033	0.0381	0.0335	0.0326	0.0356	0.0406	0.0364	0.0383	0.0402	0.0339	0.0346	0.0439	0.0448	0.0425	0.0376	0.044	0.0399	0.0373	0.0334	0.0339	0.0222	0.0369	0.033	0.031	0.0395	0.0331	0.0337	0.0317	0.0347	0.0332
629	0.0301	0.0265	0.0228	0.0227	0.0231	0.0244	0.0269	0.0236	0.0239	0.034	0.0355	0.0329	0.0318	0.0296	0.0319	0.0334	0.0327	0.0338	0.0327	0.0331	0.0382	0.0338	0.0326	0.0357	0.0408	0.0364	0.0384	0.0403	0.0339	0.0347	0.044	0.0448	0.0427	0.0376	0.0441	0.04	0.0374	0.0334	0.034	0.0222	0.0371	0.033	0.0312	0.0396	0.0333	0.0338	0.0319	0.0347	0.0333
630	0.0302	0.0265	0.0228	0.0227	0.0231	0.0243	0.0269	0.0235	0.024	0.0339	0.0354	0.033	0.0317	0.0295	0.0319	0.0334	0.0328	0.0339	0.0328	0.033	0.0381	0.0336	0.0326	0.0357	0.0406	0.0364	0.0382	0.0402	0.0339	0.0347	0.0438	0.0447	0.0425	0.0375	0.0441	0.0399	0.0373	0.0333	0.0338	0.0222	0.0369	0.0329	0.0311	0.0396	0.033	0.0337	0.0318	0.0347	0.0332
631	0.03	0.0266	0.0228	0.0227	0.0232	0.0244	0.0269	0.0236	0.024	0.034	0.0354	0.0329	0.0316	0.0297	0.0319	0.0333	0.0328	0.0339	0.0327	0.0331	0.038	0.0335	0.0326	0.0357	0.0406	0.0364	0.0384	0.0404	0.034	0.0346	0.0438	0.0448	0.0426	0.0376	0.0442	0.0399	0.0374	0.0334	0.0338	0.0223	0.0371	0.033	0.0312	0.0395	0.0331	0.0338	0.0318	0.0347	0.0332
632	0.0304	0.027	0.023	0.0231	0.0235	0.0247	0.0273	0.0239	0.0243	0.0343	0.0357	0.0333	0.0319	0.03	0.0322	0.0336	0.033	0.0341	0.0331	0.0333	0.0383	0.0339	0.0331	0.036	0.041	0.0366	0.0387	0.0405	0.0342	0.0349	0.044	0.045	0.0428	0.0378	0.0444	0.0402	0.0376	0.0336	0.0342	0.0227	0.0374	0.0333	0.0313	0.0397	0.0335	0.0341	0.0321	0.035	0.0336
633	0.0304	0.027	0.0229	0.023	0.0234	0.0245	0.0271	0.024	0.0242	0.0343	0.0356	0.0332	0.0319	0.0299	0.0321	0.0335	0.033	0.034	0.033	0.0332	0.0382	0.0339	0.0327	0.0359	0.0409	0.0367	0.0386	0.0406	0.0342	0.0351	0.0439	0.0451	0.0429	0.0379	0.0443	0.0402	0.0378	0.0337	0.0341	0.0227	0.0376	0.0332	0.0314	0.0397	0.0334	0.0341	0.0321	0.0349	0.0334
634	0.0303	0.027	0.0228	0.023	0.0235	0.0245	0.0273	0.0237	0.0243	0.0345	0.0355	0.0334	0.0318	0.03	0.032	0.0336	0.033	0.034	0.033	0.0332	0.0382	0.0338	0.0329	0.0358	0.0408	0.0368	0.0388	0.0406	0.0343	0.035	0.0439	0.045	0.043	0.038	0.0443	0.0402	0.0378	0.0337	0.0341	0.0229	0.0376	0.0333	0.0315	0.0397	0.0334	0.034	0.0323	0.0349	0.0335
635	0.0304	0.0271	0.0229	0.0232	0.0236	0.0245	0.0272	0.0239	0.0243	0.0345	0.0356	0.0333	0.0318	0.0301	0.0322	0.0334	0.033	0.0339	0.033	0.0332	0.0382	0.0339	0.0329	0.0359	0.0408	0.0366	0.0386	0.0406	0.0341	0.035	0.0439	0.045	0.0429	0.038	0.0443	0.0401	0.0377	0.0337	0.034	0.0227	0.0375	0.0332	0.0313	0.0395	0.0333	0.034	0.0323	0.0347	0.0334
636	0.0308	0.0274	0.0233	0.0235	0.024	0.0249	0.0276	0.0242	0.0247	0.0348	0.0358	0.0338	0.0321	0.0303	0.0325	0.0339	0.0334	0.0341	0.0333	0.0336	0.0385	0.0342	0.0332	0.0363	0.0411	0.037	0.0391	0.041	0.0345	0.0354	0.0442	0.0455	0.0432	0.0383	0.0447	0.0406	0.0381	0.034	0.0345	0.0232	0.038	0.0337	0.0317	0.0399	0.0337	0.0344	0.0326	0.0352	0.0339
637	0.0308	0.0276	0.0232	0.0235	0.024	0.0248	0.0276	0.0243	0.0246	0.0348	0.0358	0.0337	0.0321	0.0303	0.0324	0.0337	0.0333	0.0342	0.0333	0.0335	0.0385	0.0342	0.0331	0.0364	0.041	0.0371	0.039	0.0409	0.0344	0.0352	0.044	0.0453	0.0432	0.0382	0.0446	0.0404	0.0381	0.034	0.0342	0.0231	0.0378	0.0336	0.0315	0.0398	0.0337	0.0343	0.0325	0.035	0.0338
638	0.0309	0.0276	0.0231	0.0235	0.0241	0.0249	0.0275	0.0244	0.0247	0.0349	0.0358	0.0338	0.0322	0.0305	0.0326	0.0337	0.0334	0.0342	0.0334	0.0334	0.0385	0.0343	0.0332	0.0363	0.041	0.0372	0.0391	0.0411	0.0345	0.0356	0.0442	0.0454	0.0434	0.0385	0.045	0.0405	0.0382	0.0343	0.0345	0.0233	0.0382	0.0338	0.0318	0.0399	0.0337	0.0345	0.0328	0.0353	0.034
639	0.0308	0.0276	0.0231	0.0236	0.0241	0.0249	0.0276	0.0244	0.0247	0.0349	0.0358	0.0338	0.0322	0.0305	0.0325	0.0337	0.0335	0.0341	0.0334	0.0335	0.0384	0.0343	0.0332	0.0363	0.041	0.0372	0.0392	0.0411	0.0347	0.0355	0.0442	0.0453	0.0433	0.0384	0.0447	0.0404	0.0383	0.0341	0.0344	0.0234	0.038	0.0337	0.0316	0.0399	0.0338	0.0345	0.0327	0.035	0.0339
640	0.031	0.0278	0.0232	0.0237	0.0242	0.025	0.0276	0.0244	0.0249	0.0351	0.0357	0.034	0.0323	0.0305	0.0326	0.0338	0.0335	0.0342	0.0335	0.0335	0.0385	0.0344	0.0333	0.0363	0.0411	0.0373	0.0392	0.0412	0.0346	0.0357	0.0442	0.0455	0.0435	0.0385	0.0447	0.0405	0.0383	0.0342	0.0346	0.0235	0.0382	0.0336	0.0319	0.0399	0.0338	0.0345	0.0328	0.0352	0.0342
641	0.031	0.0281	0.0234	0.024	0.0245	0.0252	0.0279	0.0247	0.0251	0.0353	0.0359	0.0341	0.0323	0.0309	0.0328	0.034	0.0337	0.0344	0.0337	0.0338	0.0387	0.0345	0.0335	0.0365	0.0413	0.0375	0.0393	0.0415	0.0349	0.0359	0.0443	0.0456	0.0438	0.039	0.0449	0.0408	0.0386	0.0344	0.0346	0.0238	0.0384	0.0339	0.0319	0.0401	0.0341	0.0347	0.0331	0.0353	0.0343
642	0.0309	0.0279	0.0232	0.0238	0.0244	0.025	0.0278	0.0246	0.025	0.0352	0.0358	0.034	0.0322	0.0307	0.0326	0.0338	0.0335	0.0343	0.0336	0.0336	0.0386	0.0343	0.0333	0.0365	0.0411	0.0375	0.0394	0.0413	0.0348	0.0357	0.0441	0.0454	0.0437	0.0387	0.045	0.0404	0.0384	0.0342	0.0345	0.0237	0.0382	0.0337	0.0318	0.04	0.0338	0.0346	0.033	0.0352	0.0341
643	0.031	0.0279	0.0234	0.024	0.0245	0.0251	0.028	0.0247	0.0251	0.0353	0.0359	0.0342	0.0323	0.0307	0.0328	0.0339	0.0337	0.0342	0.0337	0.0337	0.0386	0.0345	0.0333	0.0366	0.0413	0.0376	0.0395	0.0415	0.035	0.036	0.0443	0.0456	0.0437	0.0389	0.0451	0.0408	0.0386	0.0346	0.0346	0.0239	0.0385	0.0339	0.032	0.0402	0.0341	0.0348	0.0332	0.0355	0.0343
644	0.0309	0.028	0.0233	0.0239	0.0245	0.0251	0.028	0.0247	0.0252	0.0353	0.0356	0.0341	0.0321	0.0308	0.0327	0.0339	0.0335	0.0341	0.0336	0.0337	0.0386	0.0343	0.0333	0.0365	0.0414	0.0376	0.0395	0.0415	0.0349	0.0361	0.0444	0.0457	0.0439	0.0389	0.0452	0.0408	0.0387	0.0346	0.0347	0.024	0.0386	0.034	0.0321	0.0401	0.0341	0.0348	0.0333	0.0354	0.0343
645	0.0313	0.0283	0.0236	0.0242	0.0249	0.0254	0.0282	0.0249	0.0254	0.0356	0.0358	0.0344	0.0324	0.0311	0.033	0.0341	0.0339	0.0345	0.034	0.0339	0.0388	0.0347	0.0336	0.0366	0.0415	0.0378	0.0397	0.0419	0.0352	0.0362	0.0444	0.0457	0.0442	0.0392	0.0454	0.041	0.039	0.0349	0.0349	0.0242	0.0388	0.0341	0.0322	0.0404	0.0343	0.0351	0.0335	0.0355	0.0346
646	0.0314	0.0285	0.0236	0.0244	0.025	0.0254	0.0282	0.0251	0.0256	0.0359	0.0361	0.0345	0.0324	0.0313	0.0331	0.0341	0.0341	0.0345	0.0342	0.034	0.039	0.0348	0.0337	0.0369	0.0413	0.038	0.0399	0.042	0.0353	0.0364	0.0443	0.0458	0.0444	0.0392	0.0453	0.041	0.0389	0.0349	0.0348	0.0244	0.0388	0.0342	0.0323	0.0405	0.0342	0.035	0.0335	0.0355	0.0345
647	0.0314	0.0283	0.0235	0.0242	0.0249	0.0253	0.0281	0.0249	0.0256	0.0357	0.0359	0.0344	0.0324	0.0312	0.033	0.0341	0.0339	0.0343	0.034	0.0339	0.0388	0.0346	0.0336	0.0368	0.0413	0.038	0.0398	0.0419	0.035	0.0362	0.0443	0.0456	0.0441	0.0391	0.045	0.0407	0.0389	0.0347	0.0347	0.0242	0.0388	0.0342	0.0322	0.0402	0.0342	0.035	0.0336	0.0355	0.0346
648	0.0313	0.0283	0.0236	0.0243	0.0249	0.0252	0.0282	0.0249	0.0254	0.0357	0.0357	0.0344	0.0322	0.031	0.0329	0.0339	0.0339	0.0341	0.034	0.0339	0.0388	0.0345	0.0335	0.0367	0.0413	0.038	0.0398	0.042	0.0351	0.0364	0.0443	0.0458	0.0441	0.0392	0.0451	0.0408	0.0389	0.0348	0.0348	0.0243	0.039	0.0342	0.0321	0.0404	0.0341	0.0351	0.0334	0.0353	0.0346
649	0.0311	0.0284	0.0235	0.0242	0.0249	0.0252	0.0282	0.0249	0.0255	0.0358	0.0356	0.0345	0.0322	0.0311	0.033	0.0339	0.034	0.0342	0.034	0.0338	0.0388	0.0345	0.0336	0.0368	0.0414	0.0379	0.0399	0.042	0.0351	0.0363	0.0444	0.0455	0.0441	0.0393	0.0453	0.0409	0.039	0.0348	0.0348	0.0244	0.039	0.0342	0.0322	0.0403	0.0342	0.0349	0.0336	0.0354	0.0346
650	0.0313	0.0284	0.0236	0.0244	0.0251	0.0254	0.0281	0.025	0.0255	0.0359	0.0357	0.0345	0.0322	0.0312	0.033	0.0341	0.034	0.0342	0.0341	0.0339	0.0388	0.0345	0.0335	0.0368	0.0413	0.0381	0.0399	0.042	0.0353	0.0364	0.0442	0.0457	0.0443	0.0393	0.0453	0.0408	0.039	0.0348	0.0348	0.0244	0.039	0.0342	0.0322	0.0404	0.0342	0.0351	0.0337	0.0354	0.0346
651	0.0314	0.0285	0.0237	0.0245	0.0252	0.0253	0.0286	0.0251	0.0257	0.036	0.0358	0.0346	0.0322	0.0313	0.0331	0.034	0.034	0.0342	0.0342	0.0339	0.0388	0.0345	0.0336	0.0369	0.0416	0.0383	0.0402	0.0422	0.0354	0.0368	0.0445	0.046	0.0445	0.0397	0.0455	0.0413	0.0395	0.0353	0.0353	0.0248	0.0393	0.0347	0.0325	0.0405	0.0345	0.0354	0.0341	0.0355	0.035
652	0.0314	0.0287	0.0237	0.0246	0.0252	0.0254	0.0283	0.0251	0.0258	0.0361	0.0358	0.0347	0.0323	0.0313	0.0331	0.034	0.0341	0.0343	0.0342	0.034	0.0389	0.0346	0.0338	0.037	0.0414	0.0383	0.0402	0.0424	0.0355	0.0366	0.0443	0.0458	0.0443	0.0395	0.0454	0.0409	0.0392	0.0349	0.0349	0.0248	0.0392	0.0342	0.0323	0.0407	0.0342	0.0352	0.0338	0.0355	0.0348
653	0.0316	0.0287	0.0238	0.0247	0.0252	0.0255	0.0286	0.0252	0.0259	0.0361	0.0358	0.0347	0.0322	0.0314	0.0332	0.034	0.0341	0.0343	0.0344	0.034	0.0389	0.0347	0.0337	0.0369	0.0418	0.0385	0.0403	0.0424	0.0354	0.0366	0.0445	0.046	0.0447	0.0398	0.0457	0.041	0.0395	0.0353	0.0352	0.0249	0.0394	0.0345	0.0325	0.0407	0.0346	0.0354	0.0341	0.0357	0.035
654	0.0315	0.0286	0.0237	0.0247	0.0252	0.0254	0.0285	0.0251	0.0259	0.0361	0.0358	0.0347	0.0322	0.0314	0.0332	0.034	0.034	0.0341	0.0343	0.034	0.0389	0.0347	0.0336	0.0369	0.0415	0.0384	0.0404	0.0424	0.0355	0.0367	0.0444	0.0459	0.0445	0.0396	0.0454	0.0409	0.0395	0.0352	0.035	0.025	0.0394	0.0345	0.0323	0.0406	0.0344	0.0354	0.0339	0.0355	0.035
655	0.0317	0.0288	0.0238	0.0248	0.0253	0.0255	0.0287	0.0252	0.0259	0.0363	0.0358	0.0346	0.0323	0.0315	0.0332	0.034	0.0342	0.0343	0.0343	0.034	0.0391	0.0347	0.0339	0.037	0.0416	0.0385	0.0404	0.0424	0.0356	0.0368	0.0443	0.046	0.0445	0.0398	0.0455	0.041	0.0395	0.0352	0.0353	0.0251	0.0394	0.0346	0.0326	0.0406	0.0344	0.0354	0.0342	0.0356	0.0351
656	0.0319	0.029	0.024	0.0248	0.0257	0.0256	0.029	0.0252	0.0262	0.0364	0.0359	0.0349	0.0323	0.0317	0.0333	0.0341	0.0343	0.0342	0.0344	0.0342	0.039	0.0347	0.0338	0.0371	0.0416	0.0389	0.0408	0.0428	0.0358	0.0369	0.0444	0.0459	0.0445	0.0399	0.0456	0.041	0.0392	0.0351	0.035	0.0256	0.0395	0.0345	0.0324	0.0408	0.0346	0.0354	0.0342	0.0356	0.0351
657	0.0316	0.029	0.024	0.025	0.0257	0.0256	0.0289	0.0254	0.0262	0.0366	0.0358	0.0349	0.0324	0.0318	0.0334	0.0342	0.0343	0.0343	0.0346	0.0343	0.0391	0.0347	0.0339	0.0371	0.0417	0.0386	0.0407	0.0427	0.0357	0.037	0.0446	0.0459	0.0446	0.0401	0.0457	0.0411	0.0396	0.0352	0.0352	0.0254	0.0397	0.0346	0.0327	0.0409	0.0347	0.0355	0.0345	0.0358	0.0353
658	0.0317	0.029	0.024	0.0249	0.0257	0.0257	0.029	0.0255	0.0263	0.0366	0.0359	0.035	0.0324	0.0317	0.0335	0.0342	0.0344	0.0343	0.0346	0.0342	0.039	0.0348	0.0339	0.0372	0.0417	0.0387	0.0406	0.0427	0.0355	0.037	0.0445	0.046	0.0448	0.04	0.0456	0.0412	0.0398	0.0353	0.0353	0.0255	0.0398	0.0348	0.0328	0.0408	0.0345	0.0357	0.0344	0.0356	0.0353
659	0.0317	0.029	0.024	0.025	0.0258	0.0257	0.0288	0.0254	0.0263	0.0364	0.0359	0.035	0.0323	0.0317	0.0334	0.0341	0.0344	0.0342	0.0345	0.0343	0.0391	0.0348	0.034	0.0373	0.0416	0.0387	0.0408	0.0427	0.0357	0.0369	0.0444	0.0461	0.0447	0.0399	0.0456	0.041	0.0397	0.0353	0.0353	0.0253	0.0397	0.0347	0.0326	0.0409	0.0345	0.0355	0.0344	0.0357	0.0353
660	0.0318	0.0292	0.0241	0.0251	0.0258	0.0258	0.0289	0.0256	0.0265	0.0367	0.036	0.0351	0.0323	0.0319	0.0336	0.0342	0.0345	0.0344	0.0347	0.0344	0.0392	0.0349	0.034	0.0374	0.0418	0.0388	0.0408	0.0427	0.0357	0.0372	0.0445	0.0461	0.0449	0.0401	0.0458	0.0412	0.0398	0.0354	0.0354	0.0255	0.04	0.0349	0.0328	0.0409	0.0347	0.0357	0.0346	0.0357	0.0355
661	0.032	0.0292	0.0242	0.0252	0.026	0.0259	0.0291	0.0257	0.0265	0.0368	0.0359	0.0351	0.0325	0.032	0.0339	0.0341	0.0346	0.0344	0.0347	0.0343	0.0392	0.0349	0.0341	0.0374	0.0418	0.0387	0.0408	0.0428	0.0357	0.0371	0.0446	0.0462	0.0449	0.0402	0.0456	0.0412	0.0399	0.0355	0.0354	0.0257	0.0399	0.0349	0.0328	0.041	0.0346	0.0356	0.0345	0.0358	0.0354
662	0.0318	0.0291	0.0242	0.0252	0.026	0.0258	0.0291	0.0256	0.0266	0.0368	0.0359	0.035	0.0323	0.032	0.0336	0.0341	0.0344	0.0342	0.0348	0.0343	0.0392	0.0348	0.0339	0.0373	0.0418	0.0389	0.041	0.0428	0.0359	0.0371	0.0445	0.0462	0.0449	0.0402	0.0457	0.0412	0.04	0.0355	0.0355	0.0257	0.0399	0.0351	0.0329	0.041	0.0347	0.0356	0.0346	0.0359	0.0355
663	0.032	0.0293	0.0244	0.0252	0.0261	0.0259	0.0291	0.0256	0.0266	0.0367	0.0361	0.0351	0.0325	0.032	0.0337	0.0342	0.0345	0.0344	0.0349	0.0344	0.0392	0.035	0.034	0.0374	0.0418	0.039	0.0412	0.0429	0.0361	0.037	0.0445	0.0462	0.0447	0.0401	0.0458	0.0411	0.04	0.0353	0.0354	0.0258	0.04	0.0349	0.0327	0.0412	0.0346	0.0356	0.0346	0.0358	0.0354
664	0.032	0.0295	0.0243	0.0251	0.026	0.0259	0.0292	0.0255	0.0265	0.0366	0.0359	0.0351	0.0326	0.0319	0.0334	0.034	0.0344	0.0343	0.0349	0.0343	0.0391	0.0349	0.0339	0.0373	0.042	0.0389	0.0412	0.0427	0.0357	0.0371	0.0444	0.046	0.0446	0.0403	0.0459	0.0412	0.04	0.0352	0.0354	0.026	0.04	0.0349	0.0326	0.041	0.0345	0.0356	0.0344	0.0357	0.0353
665	0.0316	0.029	0.0243	0.0251	0.0259	0.0259	0.0292	0.0255	0.0265	0.0366	0.0357	0.0349	0.0322	0.0319	0.0335	0.034	0.0342	0.0341	0.0345	0.0343	0.0389	0.0347	0.0339	0.0372	0.0417	0.0389	0.0409	0.0428	0.0358	0.0371	0.0445	0.0462	0.0448	0.0401	0.0456	0.0412	0.0398	0.0355	0.0355	0.0256	0.0397	0.035	0.0328	0.0411	0.0347	0.0357	0.0346	0.0359	0.0355
666	0.0318	0.0291	0.0244	0.0252	0.0261	0.0259	0.0292	0.0256	0.0266	0.0368	0.0358	0.035	0.0323	0.032	0.0334	0.034	0.0344	0.0343	0.0349	0.0344	0.039	0.0348	0.0339	0.0373	0.0418	0.039	0.041	0.0429	0.036	0.0371	0.0445	0.0462	0.0449	0.04	0.0455	0.0412	0.0398	0.0355	0.0356	0.0258	0.0398	0.035	0.0328	0.0411	0.0348	0.0356	0.0345	0.0359	0.0355
667	0.0316	0.0291	0.0243	0.0251	0.026	0.0259	0.0289	0.0254	0.0267	0.0367	0.0359	0.0348	0.0323	0.0319	0.0335	0.0339	0.0343	0.0341	0.0346	0.0343	0.039	0.0347	0.0339	0.0373	0.0416	0.0389	0.0411	0.0427	0.0359	0.0368	0.0442	0.046	0.0446	0.0399	0.0454	0.0409	0.0396	0.0352	0.0353	0.0258	0.0398	0.0348	0.0326	0.0411	0.0348	0.0354	0.0344	0.0356	0.0352
668	0.0319	0.0293	0.0245	0.0252	0.0262	0.026	0.0292	0.0256	0.0268	0.0367	0.0358	0.035	0.0323	0.0319	0.0335	0.0338	0.0344	0.0341	0.0348	0.0344	0.0391	0.0348	0.0339	0.0373	0.0418	0.0389	0.0412	0.0428	0.0359	0.037	0.0443	0.0459	0.0447	0.0402	0.0456	0.041	0.0397	0.0352	0.0354	0.026	0.0399	0.0348	0.0325	0.0412	0.0345	0.0355	0.0346	0.0357	0.0355
669	0.0318	0.0293	0.0244	0.0253	0.0263	0.0261	0.0292	0.0256	0.0267	0.0368	0.036	0.035	0.0323	0.032	0.0335	0.0339	0.0344	0.0341	0.0348	0.0345	0.039	0.0347	0.034	0.0372	0.0417	0.039	0.0412	0.0428	0.0358	0.0369	0.0442	0.0458	0.0447	0.0401	0.0456	0.041	0.0397	0.0353	0.0353	0.0259	0.0398	0.0348	0.0325	0.0412	0.0345	0.0354	0.0344	0.0355	0.0354
670	0.032	0.0291	0.0246	0.0253	0.0264	0.0261	0.0294	0.0256	0.0269	0.0369	0.036	0.0349	0.0324	0.0321	0.0336	0.034	0.0344	0.0341	0.0349	0.0345	0.0391	0.0348	0.034	0.0373	0.0416	0.0389	0.0412	0.0429	0.0359	0.037	0.0442	0.046	0.0446	0.0401	0.0456	0.0411	0.0397	0.0353	0.0355	0.026	0.0399	0.0349	0.0327	0.0411	0.0346	0.0355	0.0346	0.0357	0.0355
671	0.0318	0.0292	0.0246	0.0253	0.0264	0.026	0.0293	0.0256	0.0269	0.0369	0.036	0.0349	0.0324	0.032	0.0337	0.034	0.0344	0.0342	0.035	0.0344	0.039	0.0349	0.034	0.0373	0.0417	0.039	0.0413	0.0428	0.036	0.0369	0.0442	0.0459	0.0446	0.0401	0.0455	0.0409	0.0397	0.0352	0.0355	0.0261	0.0399	0.0349	0.0327	0.0413	0.0345	0.0355	0.0346	0.0356	0.0355
672	0.0318	0.0292	0.0246	0.0253	0.0264	0.026	0.0292	0.0257	0.0269	0.0368	0.036	0.035	0.0324	0.0319	0.0335	0.0339	0.0343	0.0342	0.0349	0.0345	0.039	0.0347	0.0339	0.0373	0.0416	0.0388	0.0413	0.0428	0.0358	0.0368	0.0442	0.0458	0.0445	0.04	0.0455	0.0409	0.0396	0.0351	0.0355	0.0259	0.0397	0.0348	0.0326	0.0411	0.0344	0.0354	0.0346	0.0356	0.0355
673	0.0319	0.0293	0.0247	0.0253	0.0265	0.0262	0.0293	0.0256	0.027	0.0367	0.036	0.035	0.0324	0.032	0.0337	0.0339	0.0344	0.034	0.035	0.0346	0.0389	0.0348	0.034	0.0373	0.0417	0.0389	0.0412	0.0427	0.0359	0.0368	0.0442	0.0459	0.0445	0.04	0.0457	0.041	0.0398	0.0351	0.0355	0.026	0.0397	0.035	0.0325	0.0414	0.0347	0.0354	0.0345	0.0355	0.0355
674	0.0319	0.0292	0.0246	0.0253	0.0264	0.0261	0.0293	0.0257	0.027	0.0368	0.036	0.0349	0.0323	0.032	0.0336	0.0339	0.0343	0.0341	0.0349	0.0346	0.0389	0.0347	0.0339	0.0372	0.0415	0.0391	0.0414	0.0426	0.036	0.0368	0.0441	0.046	0.0446	0.04	0.0455	0.041	0.0397	0.0351	0.0356	0.0261	0.0397	0.0349	0.0327	0.0413	0.0346	0.0354	0.0345	0.0355	0.0355
675	0.0319	0.0291	0.0247	0.0253	0.0265	0.0261	0.0292	0.0257	0.0269	0.0368	0.0361	0.035	0.0324	0.0321	0.0336	0.0337	0.0343	0.0342	0.0348	0.0345	0.0389	0.0349	0.034	0.0372	0.0416	0.039	0.0413	0.0425	0.0359	0.0368	0.044	0.0458	0.0444	0.04	0.0455	0.0408	0.0395	0.0351	0.0354	0.026	0.0396	0.0349	0.0325	0.0411	0.0344	0.0353	0.0344	0.0355	0.0354
676	0.0317	0.0292	0.0247	0.0252	0.0263	0.0261	0.0292	0.0255	0.0268	0.0367	0.0359	0.0348	0.0323	0.032	0.0335	0.0337	0.0341	0.0341	0.0347	0.0345	0.0388	0.0346	0.0338	0.0371	0.0416	0.039	0.0412	0.0426	0.0359	0.0367	0.0439	0.0457	0.0443	0.04	0.0455	0.0407	0.0395	0.0349	0.0355	0.026	0.0395	0.0348	0.0325	0.0412	0.0344	0.0352	0.0344	0.0356	0.0354
677	0.0319	0.0292	0.0248	0.0253	0.0264	0.0262	0.0293	0.0254	0.027	0.0366	0.036	0.0348	0.0322	0.0319	0.0335	0.0338	0.0342	0.0341	0.0349	0.0346	0.0386	0.0348	0.0338	0.0371	0.0415	0.039	0.0413	0.0428	0.036	0.0366	0.0439	0.0458	0.0442	0.0399	0.0456	0.0408	0.0395	0.0349	0.0355	0.0261	0.0397	0.0348	0.0323	0.0413	0.0344	0.035	0.0344	0.0356	0.0354
678	0.032	0.0293	0.0251	0.0254	0.0267	0.0264	0.0293	0.0258	0.0271	0.037	0.0361	0.035	0.0325	0.0322	0.0336	0.0339	0.0343	0.0343	0.0351	0.0349	0.0389	0.0349	0.0339	0.0374	0.0416	0.0392	0.0415	0.0428	0.0361	0.0368	0.044	0.0459	0.0444	0.04	0.0455	0.0408	0.0397	0.0351	0.0358	0.0263	0.0396	0.035	0.0326	0.0414	0.0347	0.0353	0.0347	0.0357	0.0356
679	0.0316	0.029	0.0248	0.0251	0.0264	0.026	0.029	0.0255	0.0269	0.0366	0.0358	0.0347	0.0322	0.0318	0.0334	0.0335	0.034	0.0339	0.0347	0.0344	0.0386	0.0346	0.0337	0.037	0.0413	0.0386	0.0411	0.0422	0.0356	0.0365	0.0437	0.0455	0.0439	0.0397	0.0451	0.0405	0.0393	0.0347	0.0354	0.0258	0.0394	0.0346	0.0322	0.041	0.0343	0.035	0.0342	0.0352	0.0352
680	0.0316	0.0289	0.0248	0.0251	0.0264	0.0261	0.0291	0.0255	0.0269	0.0367	0.0359	0.0347	0.0322	0.0318	0.0333	0.0336	0.0341	0.0339	0.0347	0.0345	0.0386	0.0347	0.0336	0.037	0.0414	0.0387	0.0411	0.0425	0.0359	0.0364	0.0437	0.0454	0.0439	0.0397	0.0452	0.0406	0.0393	0.0346	0.0354	0.026	0.0392	0.0346	0.0321	0.0412	0.0342	0.0349	0.0342	0.0353	0.0351
681	0.0319	0.0292	0.0251	0.0254	0.0266	0.0263	0.0292	0.0257	0.0269	0.0368	0.036	0.0349	0.0325	0.032	0.0335	0.0338	0.0342	0.0342	0.035	0.0347	0.0388	0.0349	0.0338	0.0372	0.0414	0.0389	0.0413	0.0424	0.0358	0.0366	0.0438	0.0456	0.0442	0.0398	0.0453	0.0406	0.0394	0.0349	0.0356	0.026	0.0395	0.0348	0.0324	0.0412	0.0346	0.0351	0.0344	0.0354	0.0355
682	0.032	0.0294	0.0252	0.0255	0.0269	0.0266	0.0294	0.026	0.0272	0.037	0.0362	0.0351	0.0326	0.0323	0.0338	0.034	0.0344	0.0344	0.0351	0.035	0.0389	0.035	0.034	0.0376	0.0417	0.0389	0.0414	0.0425	0.036	0.0367	0.044	0.0457	0.0444	0.0401	0.0454	0.0409	0.0397	0.035	0.0358	0.0263	0.0396	0.0349	0.0326	0.0413	0.0347	0.0353	0.0347	0.0357	0.0356
683	0.0322	0.0295	0.0255	0.0257	0.027	0.0267	0.0295	0.026	0.0275	0.0371	0.0365	0.0351	0.0327	0.0324	0.0338	0.0341	0.0344	0.0345	0.0353	0.0351	0.039	0.0351	0.0341	0.0376	0.0419	0.0393	0.0417	0.0428	0.0364	0.037	0.0441	0.0459	0.0444	0.0402	0.0458	0.0411	0.0398	0.0352	0.0359	0.0264	0.0398	0.0352	0.0328	0.0415	0.0348	0.0354	0.0348	0.0357	0.0358
684	0.0319	0.0294	0.0252	0.0255	0.0268	0.0265	0.0295	0.0258	0.0272	0.037	0.0363	0.0349	0.0326	0.0321	0.0337	0.0338	0.0343	0.0342	0.0351	0.0348	0.0388	0.0349	0.034	0.0373	0.0418	0.0389	0.0415	0.0425	0.0361	0.0367	0.0439	0.0457	0.0442	0.0402	0.0455	0.0409	0.0396	0.0349	0.0358	0.0262	0.0395	0.0349	0.0325	0.0413	0.0346	0.0352	0.0345	0.0356	0.0356
685	0.0319	0.0291	0.0251	0.0254	0.0266	0.0264	0.0292	0.0258	0.027	0.0368	0.0361	0.0346	0.0324	0.032	0.0335	0.0336	0.0342	0.0342	0.035	0.0348	0.0387	0.0348	0.0338	0.0372	0.0415	0.0389	0.0414	0.0424	0.036	0.0365	0.0437	0.0457	0.0441	0.04	0.0455	0.0409	0.0394	0.0349	0.0356	0.0261	0.0395	0.0348	0.0325	0.0413	0.0345	0.0351	0.0344	0.0356	0.0355
686	0.032	0.0292	0.0253	0.0255	0.0268	0.0265	0.0294	0.0259	0.0271	0.0367	0.0363	0.0348	0.0325	0.0322	0.0335	0.0338	0.0341	0.0343	0.035	0.0349	0.0388	0.0349	0.0339	0.0374	0.0416	0.0389	0.0414	0.0424	0.036	0.0366	0.0439	0.0457	0.0442	0.04	0.0454	0.0409	0.0396	0.0349	0.0358	0.0261	0.0396	0.0349	0.0325	0.0412	0.0345	0.0352	0.0345	0.0356	0.0355
687	0.0321	0.0294	0.0255	0.0256	0.027	0.0267	0.0293	0.0259	0.0274	0.0368	0.0364	0.0349	0.0325	0.0321	0.0337	0.034	0.0343	0.0344	0.0352	0.0349	0.0388	0.035	0.0339	0.0374	0.0416	0.0389	0.0415	0.0424	0.0361	0.0365	0.0437	0.0458	0.0441	0.0399	0.0455	0.0407	0.0394	0.0347	0.0357	0.0263	0.0395	0.0349	0.0323	0.0413	0.0345	0.035	0.0344	0.0355	0.0355
688	0.0319	0.0291	0.0256	0.0256	0.0268	0.0267	0.0294	0.0259	0.0274	0.0369	0.0365	0.0348	0.0326	0.0322	0.0335	0.0338	0.0343	0.0344	0.0352	0.035	0.0388	0.035	0.0339	0.0374	0.0416	0.0388	0.0414	0.0423	0.0361	0.0366	0.0438	0.0456	0.0441	0.04	0.0456	0.041	0.0395	0.0348	0.0358	0.0262	0.0394	0.035	0.0324	0.0412	0.0346	0.035	0.0344	0.0355	0.0354
689	0.032	0.0293	0.0256	0.0256	0.0268	0.0267	0.0293	0.026	0.0273	0.0367	0.0364	0.0348	0.0326	0.0321	0.0336	0.0339	0.0343	0.0343	0.0352	0.035	0.0387	0.035	0.0339	0.0373	0.0416	0.0387	0.0414	0.0423	0.0359	0.0364	0.0437	0.0456	0.0442	0.0399	0.0454	0.0409	0.0394	0.0348	0.0359	0.0262	0.0393	0.035	0.0323	0.0411	0.0347	0.0349	0.0343	0.0356	0.0355
690	0.0321	0.0295	0.0258	0.0257	0.0271	0.0269	0.0294	0.0261	0.0275	0.037	0.0366	0.035	0.0327	0.0322	0.0337	0.0342	0.0344	0.0346	0.0353	0.0351	0.0388	0.0351	0.0339	0.0375	0.0416	0.039	0.0416	0.0424	0.0363	0.0366	0.0438	0.0458	0.0442	0.0401	0.0455	0.041	0.0395	0.0347	0.0358	0.0265	0.0395	0.0351	0.0324	0.0414	0.0348	0.0351	0.0346	0.0357	0.0356
691	0.0323	0.0294	0.0259	0.0258	0.0271	0.0269	0.0296	0.0262	0.0275	0.037	0.0366	0.035	0.0328	0.0322	0.0337	0.034	0.0344	0.0346	0.0354	0.0352	0.0389	0.0351	0.0341	0.0376	0.0417	0.0389	0.0416	0.0425	0.0363	0.0366	0.0438	0.0457	0.0442	0.04	0.0455	0.0409	0.0395	0.0348	0.036	0.0265	0.0394	0.035	0.0324	0.0414	0.0346	0.035	0.0346	0.0357	0.0356
692	0.032	0.0292	0.0257	0.0255	0.027	0.0267	0.0294	0.0259	0.0274	0.0368	0.0365	0.0347	0.0326	0.0321	0.0336	0.0338	0.0342	0.0344	0.0352	0.0349	0.0386	0.035	0.0339	0.0373	0.0416	0.0387	0.0414	0.0422	0.0361	0.0365	0.0437	0.0457	0.0441	0.04	0.0454	0.0409	0.0394	0.0347	0.0358	0.0263	0.0393	0.0349	0.0324	0.0413	0.0347	0.035	0.0345	0.0356	0.0355
693	0.0324	0.0295	0.026	0.0258	0.0272	0.0272	0.0295	0.0264	0.0276	0.0371	0.0368	0.035	0.0329	0.0324	0.0338	0.0342	0.0345	0.0348	0.0356	0.0354	0.0388	0.0353	0.0343	0.0376	0.0417	0.0388	0.0415	0.0424	0.0362	0.0365	0.0436	0.046	0.0442	0.04	0.0453	0.0409	0.0394	0.0348	0.0359	0.0265	0.0394	0.035	0.0324	0.0414	0.0347	0.0348	0.0344	0.0356	0.0355
694	0.0323	0.0294	0.026	0.0257	0.0272	0.027	0.0294	0.0262	0.0275	0.0369	0.0367	0.0348	0.0327	0.0323	0.0337	0.0342	0.0343	0.0346	0.0355	0.0351	0.0387	0.0351	0.034	0.0375	0.0416	0.0388	0.0414	0.0423	0.0362	0.0365	0.0437	0.0456	0.0441	0.0399	0.0453	0.041	0.0394	0.0346	0.0358	0.0264	0.0394	0.035	0.0324	0.0413	0.0347	0.035	0.0345	0.0356	0.0355
695	0.0324	0.0295	0.0262	0.0258	0.0272	0.0271	0.0295	0.0264	0.0277	0.037	0.0369	0.0348	0.0329	0.0324	0.0338	0.0343	0.0344	0.0347	0.0354	0.0354	0.0388	0.0353	0.0342	0.0376	0.0419	0.039	0.0417	0.0423	0.0363	0.0367	0.0437	0.0457	0.0441	0.0401	0.0454	0.041	0.0397	0.0348	0.036	0.0266	0.0395	0.0351	0.0326	0.0412	0.0349	0.0351	0.0346	0.0357	0.0356
696	0.0323	0.0292	0.026	0.0256	0.027	0.027	0.0294	0.0261	0.0276	0.0369	0.0366	0.0346	0.0327	0.0321	0.0336	0.0341	0.0342	0.0346	0.0353	0.0351	0.0388	0.035	0.0339	0.0374	0.0414	0.0385	0.0412	0.0421	0.0359	0.0364	0.0435	0.0453	0.0438	0.0399	0.0452	0.0408	0.0392	0.0347	0.0358	0.0263	0.0392	0.0349	0.0323	0.0411	0.0345	0.0348	0.0344	0.0353	0.0354
697	0.0325	0.0293	0.0261	0.0258	0.0272	0.027	0.0295	0.0263	0.0276	0.0369	0.0368	0.0349	0.0328	0.0324	0.0338	0.0341	0.0343	0.0347	0.0355	0.0352	0.0388	0.0351	0.0341	0.0374	0.0416	0.0386	0.0416	0.0422	0.0361	0.0365	0.0436	0.0456	0.044	0.0403	0.0453	0.0409	0.0396	0.0348	0.0361	0.0264	0.0393	0.035	0.0325	0.0411	0.0347	0.035	0.0344	0.0356	0.0356
698	0.0323	0.0292	0.0262	0.0258	0.0272	0.0271	0.0294	0.0264	0.0276	0.0368	0.0368	0.0348	0.0328	0.0323	0.0336	0.0343	0.0344	0.0347	0.0354	0.0351	0.0386	0.0351	0.0342	0.0375	0.0417	0.0386	0.0414	0.0421	0.0359	0.0365	0.0437	0.0457	0.044	0.04	0.0453	0.0411	0.0396	0.0349	0.036	0.0265	0.0396	0.0351	0.0324	0.0411	0.0349	0.0351	0.0346	0.0358	0.0357
699	0.0325	0.0293	0.0263	0.0258	0.0274	0.0273	0.0295	0.0263	0.0277	0.0369	0.0367	0.0347	0.0329	0.0322	0.0338	0.0342	0.0343	0.0348	0.0355	0.0353	0.0388	0.0352	0.034	0.0376	0.0417	0.0386	0.0415	0.0421	0.0363	0.0366	0.0433	0.0456	0.044	0.04	0.0454	0.0409	0.0395	0.0348	0.036	0.0265	0.0394	0.0351	0.0323	0.0411	0.0348	0.0349	0.0346	0.0356	0.0357
700	0.0325	0.0295	0.0263	0.026	0.0273	0.0274	0.0296	0.0265	0.0278	0.0369	0.0368	0.0349	0.0331	0.0324	0.0338	0.0343	0.0345	0.0348	0.0356	0.0354	0.0389	0.0353	0.0342	0.0375	0.0417	0.0386	0.0415	0.0422	0.0361	0.0365	0.0437	0.0457	0.0442	0.0402	0.0454	0.0412	0.0396	0.0349	0.0361	0.0266	0.0394	0.0637	0.0324	0.0412	0.0349	0.0349	0.0346	0.0358	0.0356
[truncated: 76 more columns]

## Sheet: PL
samples	1	2	3	4	5	6	7	8	9	10	11	12	13	14	15	17	18	19	20	21	22	23	24	26	32	36	38	39	40	42	45	46	47	49	50	52	53	54	55	56	57	58	59	60	61	62	66	70	72
400	10893	663			1139	464	166		742	925	590	1249		147	143	643	111						4327	69	24969	1827		1400	38390	26464		1196						54				58	1021	27995		4512	4286	70	27776
402	4442	695			1192	482	165		822	1009	622	1337		154	147	686	113						4553	67	24763	1659	11948	1293	40114	26487		1196											1024	26284		5514	4683		27433
404	833	901			1549	596	166		1097	1379	787	1640		200	193	866	129						5761	79	25126	1625	12085	1248	41060	28154		1346											1138	30723		6577	6205		31466
406	799	1177	1300		1912	714	172		1374	1892	1004	2101		245	260	1116	152						6849	88	25396	1621	12243	1215	42134	28627		1533		3466									1255	35496		7394	7674		35540
408	1122	1438	488	1018	2447	873	180		1873	2295	1181	2495	3447	330	326	1311	168						8616	101	26460	1582	12437	1196	42850	29112		1787		849				3881					1419	41632		9016	10060		37900
410	1445	1735	510	852	2892	1016	184		2273	2965	1406	2919	802	401	407	1527	192						9935	112	26597	1588	12442	1154	43492	29628		1971		1073				4000					1556	45470		10296	11955		40549
412	1796	2040	587	946	3414	1157	185		2748	3557	1570	3344	617	481	498	1738	211						11357	127	26317	1631	12390	1155	43951	29456		2182		1452				4986					1688	48779		11782	14134		41806
414	2200	2422	654	1088	3885	1257	188		3292	4245	1793	3742	684	574	591	1930	224					277	12621	138	26254	1644	12422	1140	44336	29825		2348		1905				6221					1804	51377		13288	15860		42601
416	2832	2688	748	1213	4654	1375	194		4005	5232	2020	4088	874	723	766	2204	242					82	13839	154	26340	1701	12054	1148	44798	29631		2551		2539				7616					1950	54403		15320	18850	1404	43818
418	3383	3107	822	1387	5206	1534	197		4664	6267	2261	4585	1070	889	952	2477	257		123			61	15316	162	26094	1769	11972	1198	45511	29642		2686		3302				9433					2038	56090		16661	21269	832	44612
420	4062	3512	900	1556	5842	1677	196		5329	7442	2505	4932	1258	1048	1128	2726	282		86		146	62	16565	179	25783	1836	11590	1213	45690	29405	647	2798		4461				11532					2129	57875		18340	23639	954	45276
422	4785	3919	963	1723	6555	1783	199		6080	8381	2758	5373	1498	1241	1338	2934	297		90		88	66	17849	189	25312	1920	11456	1230	45995	29488	573	2925		5560				13378					2230	58954		20008	25946	1195	45690
424	6129	4707	1056	2062	7681	1936	198		7475	10392	3030	5781	1982	1528	1645	3202	315		96		71	69	19563	206	24367	2015	10757	1305	45973	29202	721	2979		7180				16215					2333	60508		22177	29863	1690	46593
426	7168	5293	1119	2260	8497	2100	197		8395	11608	3387	6104	2346	1825	1969	3487	341		108		83	72	20432	219	24204	2166	10472	1367	45503	28997	952	3011		9015				18545				1747	2392	61607		23761	32238	2122	46866
428	8598	6079	1177	2551	9561	2182	202		9710	12990	3735	6648	2870	2211	2416	3759	359		122		90	76	21427	228	23208	2183	10205	1437	44725	28500	1157	3040		11275				20920				422	2464	62533		25458	35252	2753	47430
430	9833	6621	1239	2812	10455	2293	208		10798	14745	3968	6969	3394	2540	2803	3958	371		124		98	82	22514	234	22683	2290	9939	1513	43749	28388	1562	3040		13254				24073				337	2500	63293		27448	37674	3319	47772
432	11195	7478	1290	3081	11241	2401	200		11818	16661	4397	7377	3975	3139	3423	4362	386		148		111	87	23288	247	21863	2377	9680	1623	42357	26960	1932	3050		16288				26275				436	2548	64169		29281	40019	3947	47727
434	13180	8206	1353	3444	12509	2502	201		13180	19139	4774	7607	4682	3596	3955	4561	395		160		125	90	24446	266	21117	2483	9250	1689	40364	25879	2496	3048		18833				29665				595	2571	64307		31540	43204	4745	47545
436	14869	9399	1389	3915	13450	2575	200		14883	20946	5099	7984	5680	4167	4535	4861	402		178		136	95	25248	271	20574	2533	8732	1779	38645	24576	2914	3062		21385				32128				772	2606	64030		32921	45412	5913	46827
438	16634	10408	1423	4321	14432	2661	202		16081	22758	5664	8196	6590	4802	5348	5249	427		200		154	100	25491	290	19679	2567	8562	1848	36785	23105	3409	3075		24305				34556				999	2646	63942		34503	47396	6774	45880
440	19170	11768	1482	4932	15882	2771	198		17967	25480	6195	8595	7950	5973	6482	5720	436		234		181	104	26357	304	18549	2695	8008	1901	34704	21821	3611	3108		28619				37588				1354	2669	63017		36191	49922	8237	44225
442	21039	12926	1494	5442	16557	2838	193		19188	27437	6613	8789	8997	6506	7435	5834	443		270		210	108	26666	313	17994	2724	7586	1956	32992	20105	4084	3128		30312				39532				1661	2647	62109		37352	50956	9355	42765
444	23065	14323	1502	6011	17674	2875	193		20408	29751	6881	9021	10229	7463	8106	6262	441		283		222	113	26888	321	17229	2769	7105	1963	31531	19265	4527	3106		32445				41419				2106	2643	61230		38513	52558	10609	41198
446	24397	14965	1518	6567	18459	2900	189		21659	30517	7523	9074	11040	8369	9166	6465	450		323		262	120	26895	333	16548	2797	6733	2014	30616	18718	4816	3104		34594				42846				2387	2656	60225		39348	53547	11372	39984
448	26409	16233	1514	6758	18676	2956	181		22709	32786	7625	9000	12432	9076	10071	6906	456		343		275	126	27154	339	15693	2844	6673	2008	29395	17641	5014	3063		36334				44174				2882	2617	58450		40079	55127	12704	38419
450	29339	18375	1524	8035	20680	2925	183	676	23789	35401	8549	9194	14473	10572	11840	7399	448		413		325	138	27284	350	14702	2900	5842	2068	27962	16419	5216	3010		37794				46051				3722	2566	56316		41044	56246	14254	36678
452	30702	18948	1524	8398	20993	2941	176	792	25062	37381	8808	9369	16190	11738	13038	7821	451		474		373	147	26993	356	13816	2940	5823	2119	26936	15643	5351	2957		38746				47047				4446	2508	55456		41464	56545	15532	35280
454	33463	20994	1512	9514	21962	2949	171	1009	26533	39197	9474	9241	17824	13022	14266	8308	461		534		423	157	27371	370	12963	3029	5241	2119	25642	15054	5377	2842		39717				48388				5282	2500	53142		41943	56700	17326	34075
456	36042	22521	1500	10282	22419	2908	171	1215	27575	41112	9895	9192	19419	14268	15848	8764	449		598		478	172	26717	378	12425	2961	4940	2106	24419	14072	5426	2721		39853				48928				6125	2423	50890		42177	57031	18589	32663
458	37404	23595	1483	11171	22919	2936	165	1450	28761	43065	10677	9346	21364	15587	17400	9172	450		696		547	190	26677	390	11632	2991	4655	2145	22969	13411	5434	2677		40256				49321				6712	2392	50108		42251	57186	19487	31669
460	38848	25048	1477	11580	23544	2922	158	1696	29236	43741	10934	9133	22224	16320	18175	9523	443		724		582	200	26379	386	11149	2963	4469	2189	22127	12859	5441	2517		39936		1457		50031				8034	2340	48573		42598	57147	21107	30931
462	40810	26778	1452	12646	24193	2907	159	1991	30177	45028	11331	9115	24136	17783	19641	10062	446		827		656	223	26024	401	10511	2975	4179	2167	20641	11854	5454	2435		40392		228		50372				8675	2298	46818		42592	57052	21882	29746
464	42762	28029	1431	13715	24632	2855	152	2388	31417	47052	12011	9114	26431	19462	21310	10802	435		927		764	248	26118	406	9812	2984	3900	2177	19124	10956	5470	2375		39805		122		50613				9739	2264	45475		42483	56849	23140	28074
466	44704	30297	1428	14681	25011	2873	148	2716	31719	48457	12513	8883	28268	20725	22899	11273	442	977	1027		845	268	25763	423	9466	2896	3765	2152	17976	10266	5572	2269		39576		135		50722				11269	2187	44409		42366	56406	24642	27266
468	46561	31353	1388	15500	25741	2816	143	3154	32626	49441	13068	8763	30082	22234	25033	11835	427	1349	1134		931	304	25020	435	8770	2872	3502	2182	16781	9603	5617	2171		38919		179		50948				12536	2166	42412		42408	56424	25877	26114
470	48664	32958	1378	16534	26050	2765	140	3674	33503	50649	13495	8662	31893	23891	26289	12321	421	1759	1287		1059	338	24727	440	8333	2804	3314	2171	15415	8783	5736	2092		38891		240		50839				13975	2132	40829		41968	56303	26931	24801
472	49830	34805	1348	17509	26042	2703	135	4037	33819	52276	14066	8500	33824	25287	27740	13106	424	2141	1423		1185	380	24030	449	7802	2739	3080	2123	14371	8042	5819	2038		38848		298		50440				15184	2090	39680		41121	55068	27881	23369
474	51449	36083	1309	18337	26260	2662	133	4642	34402	52670	14601	8375	35455	26316	29755	13610	412	2777	1542		1275	412	23813	466	7391	2676	2927	2080	13623	7557	5948	1960		37688		405		50076				16659	2037	38029		40693	54664	28894	22381
476	52513	36787	1286	19524	26476	2609	128	5212	34888	53912	15089	8287	37613	28183	30879	14121	409	3507	1704		1444	463	22866	473	6782	2677	2733	2054	12554	6874	6024	1921		37384		531		49550				17866	1961	36248		39969	54015	29786	20856
478	53761	38251	1256	20530	26421	2517	126	5732	35109	55030	15441	7865	39490	29412	31994	14775	384	4200	1886		1585	532	22310	488	6436	2576	2475	1975	11744	6401	6068	1872		36895		664		48877				19174	1942	35019		39314	52664	30410	19472
480	55247	39693	1199	21669	26443	2486	118	6467	35732	55335	15846	7660	41261	30956	34435	15780	379	5326	2074		1743	580	21783	503	5979	2515	2292	1953	10998	5901	6094	1783	186	35711		892		47903				21359	1855	32331		38371	51977	31508	18334
482	56287	40784	1157	22864	26342	2414	116	7069	35665	56212	16230	7474	43055	32654	36200	16359	379	6458	2297		1918	652	21105	515	5503	2416	2125	1880	10287	5539	6062	1670	146	34630		1153		47097				22769	1799	30588		37962	50362	31880	17120
484	57578	42561	1133	23552	26674	2357	112	7631	35579	56734	16695	7388	44617	33664	37548	16893	362	7522	2492		2091	726	20547	521	5231	2396	1980	1814	9742	5209	5982	1585	172	33897		1411		46517				24258	1750	29262		36988	49298	32444	16159
486	58175	43179	1111	24681	26197	2268	104	8373	35870	57452	17169	7171	46280	35182	39100	17726	359	8986	2679		2250	782	19864	538	4919	2323	1872	1762	9224	4841	5837	1518	220	32940		1831		45348				25732	1691	27941		35873	48004	33033	15191
488	58777	44489	1074	25490	25925	2212	101	8945	36229	57714	17672	6933	47556	36228	40037	18258	347	10135	2902		2412	864	19186	554	4557	2292	1785	1739	8723	4593	5710	1439	289	32250		2234		44362				26984	1626	26625		35308	47119	33396	14514
490	59589	45926	1042	26449	26068	2182	99	9555	36005	58393	18073	6781	49033	37686	41918	18907	347	11475	3135		2624	952	18621	562	4223	2242	1616	1683	8161	4333	5515	1379	365	30798		2721		43503				28518	1593	25340		34389	46110	33974	13795
492	60296	46433	997	27576	25486	2069	95	10335	36152	57811	17981	6397	50875	38893	43053	19738	338	13132	3408		2839	1062	17959	583	3911	2157	1503	1636	7476	3860	5360	1291	515	29446		3450		42121				30153	1520	23689		33103	44359	34131	12798
494	60657	47563	964	28629	25443	2021	89	10896	35417	57941	18260	6217	51846	40062	44118	20798	326	14609	3671		3025	1149	17416	590	3631	2042	1385	1563	6914	3568	5094	1180	638	28343		4101		40719				31470	1487	22217		31956	42750	34343	12079
496	61274	47918	948	28938	25437	1989	90	11380	35593	58848	18609	6071	53269	41334	45924	20877	317	15553	3791		3197	1235	16903	604	3457	1992	1318	1554	6504	3378	4871	1137	733	27423		4626		40363				32229	1439	21570		31501	42268	34417	11577
498	61266	48229	903	29884	24547	1899	80	12097	34851	57741	18511	5774	54073	41984	46287	21403	306	17356	4182		3453	1380	15947	628	3214	1864	1210	1487	6000	3129	4728	1053	980	25760		5781		38940				33857	1377	20314		30202	40509	34315	10871
500	61754	48592	880	30722	24333	1798	79	12756	34871	57849	18661	5554	55195	43086	47410	22614	299	18866	4366		3685	1504	15755	643	2898	1829	1113	1440	5411	2823	4572	1022	1200	24431	94	6874	32422	37468				35186	1320	18974		28895	39142	34363	10145
502	61471	48872	823	31459	23794	1736	75	13407	34013	57413	19128	5339	56403	43647	48268	22809	287	20277	4680		3914	1643	14859	663	2731	1762	1025	1379	4927	2546	4386	930	1460	23051	91	8070	36189	36075				36394	1280	17892		27760	37290	34119	9403
504	61560	49138	802	32174	23250	1662	73	13945	33887	56935	18884	5121	57044	44627	49238	23495	280	21478	5022		4141	1781	14131	678	2530	1678	961	1317	4537	2342	4193	892	1870	21861	91	9362	41708	34876				37318	1239	16826		26754	36106	33957	8883
506	61301	49703	774	32665	22937	1630	69	14496	33300	56840	18895	4904	57756	45269	50128	24188	280	22542	5310		4396	1911	13911	695	2381	1574	861	1292	4229	2137	4045	832	2224	20886	90	10661	45409	33522				38181	1187	16152		25709	34655	33800	8345
508	60904	49937	741	33280	22600	1574	70	14962	32912	56341	18850	4746	58298	45894	50884	24758	267	23404	5606		4576	2039	13230	720	2128	1566	841	1247	3849	1910	3942	793	2666	19886	93	12060	49718	32449				39080	1122	14963		24545	33455	33581	7822
510	61066	50298	720	34010	21876	1510	66	15614	32593	56882	18927	4675	59156	46840	51147	24945	264	24598	5947		4839	2202	12489	732	2082	1512	780	1186	3535	1860	3844	762	3159	18918	91	13718	52937	30998				40018	1126	14104		23930	32389	33255	7268
512	60655	51148	691	34403	21621	1445	62	16114	32061	56398	19430	4440	59435	47619	52140	25596	256	25383	6222	13	5078	2344	12199	755	1904	1409	705	1148	3314	1657	3736	730	3700	17995	97	15421	56580	29949				40920	1075	13323		22904	31049	32910	6883
514	59745	50631	659	34837	20879	1376	60	16559	31190	55148	18911	4242	60189	47884	52782	25862	246	26396	6517	11	5311	2525	11389	778	1734	1350	656	1082	3062	1517	3585	688	4453	17111	98	17306	59575	28736				41563	1036	12455		22027	29644	32348	6332
516	59255	49973	628	35273	20456	1329	57	17067	31163	54528	18905	4022	60721	48351	53584	26526	242	27497	6835	10	5565	2709	10911	795	1610	1300	594	1053	2829	1394	3527	638	5249	16064	99	19419	62285	27682				42219	979	11547		20915	28432	32061	5846
518	59103	50241	612	35649	20100	1252	55	17536	30016	53554	18863	3889	60613	48938	53685	26576	242	27924	7154	8	5769	2928	10516	831	1485	1223	563	988	2731	1327	3400	613	6167	15178	98	20509	63972	26609				42745	958	11302		19835	26962	31586	5422
520	58956	49950	592	36039	19507	1220	54	17858	29402	53430	18665	3809	60721	48835	54012	26983	237	28561	7436	7	5926	3084	9993	846	1412	1177	527	949	2529	1238	3377	583	6867	14614	104	22602	64982	25566				43163	930	10426		18950	26025	31157	5151
522	57862	49636	569	36247	19045	1183	53	18278	29197	53495	18799	3633	61070	48796	54228	27623	232	29025	7769	10	6125	3213	9751	867	1349	1159	496	911	2358	1148	3234	565	7696	13842	103	24624	65995	24580				43490	900	9841		18249	24985	30892	4890
524	57652	49776	542	36201	18155	1095	51	18575	28112	50759	18160	3449	60845	48903	53961	28069	225	29742	8031	10	6381	3434	9101	897	1190	1061	451	857	2164	1032	3084	505	8953	12676	108	26758	66280	22959				43838	828	9120		17139	23130	29708	4357
526	56464	49382	518	36802	17729	1086	49	18859	27519	50558	18137	3373	60702	49090	54339	28249	220	30290	8293	11	6599	3623	8837	916	1095	1026	418	811	2023	968	2966	475	10108	12158	111	28853	66110	22157				43859	809	8535		16534	22441	29504	4180
528	55114	48246	490	36669	16967	1021	44	19191	26641	49014	18045	3155	60439	48892	54589	28174	220	30653	8764	10	6824	3820	8296	936	1034	974	379	771	1856	907	2822	456	11430	11285	114	31037	65619	20930				43868	773	7957		15487	21133	28547	3875
530	54689	48012	477	36897	16584	974	43	19439	26428	47973	17781	3070	60167	48858	54460	28383	211	31188	8928	7	7012	4019	7966	958	958	913	356	746	1729	840	2646	418	12515	10720	116	32730	65131	20161				44122	743	7485		14859	20229	28112	3602
532	53141	47640	446	36436	15865	914	43	19657	25132	47537	17503	2914	59670	48822	53535	28357	209	31430	9269	11	7163	4260	7434	978	862	893	326	716	1568	753	2568	391	14065	9908	117	34962	63538	18984				44068	695	6915		13878	18917	27261	3331
534	52013	46541	439	36293	15457	870	41	19772	24241	46405	16998	2787	58961	48388	53819	28280	203	31667	9520	7	7270	4484	7153	1004	796	814	303	668	1455	690	2429	357	15569	9249	119	36392	61999	17982				43535	667	6501		13071	18074	26641	3131
536	51028	46103	415	36185	14827	833	42	19875	23625	45149	16716	2653	58741	47609	53420	28439	208	31957	9708	9	7510	4612	6823	1011	748	785	284	622	1332	638	2292	330	16880	8615	120	37999	61297	17126				43363	637	6029		12344	17010	25796	2902
538	49775	45361	409	35857	14237	807	37	20041	22972	44134	16475	2554	57642	47361	52428	28741	209	32057	9993	10	7664	4827	6471	1057	678	738	258	595	1226	591	2172	307	18216	8107	119	39794	60295	16321				43039	604	5678		11769	16110	25149	2718
540	48634	44513	381	35848	13927	763	35	20154	22291	42694	16490	2472	57429	46925	52291	28617	202	32243	10182	12	7773	4960	6172	1060	645	716	245	589	1115	554	2054	298	19234	7497	119	41069	59795	15451				42832	593	5296		11157	15296	24345	2565
542	48055	44061	363	35665	13396	740	33	20161	21703	42530	16090	2394	56755	46585	51789	28327	198	31948	10373	11	7929	5186	5922	1085	603	661	231	560	1038	502	1942	275	20810	7139	118	42616	58637	14783				42284	567	5016		10733	14533	23841	2437
544	46541	43294	345	35363	12859	710	33	20289	21271	40850	15496	2304	55499	46229	51481	28035	200	31987	10553	8	8010	5332	5544	1119	568	641	205	523	952	455	1838	265	22209	6613	122	43498	57803	14048				41860	537	4702		10055	13675	22993	2217
546	45469	41875	324	34969	12378	659	33	20249	19975	39686	15014	2182	54920	45773	50975	27984	199	31871	10851	11	8169	5521	5243	1136	513	598	190	489	872	421	1720	237	23553	6080	120	44926	56872	13177				41270	517	4333		9340	12975	22303	2086
548	43964	41630	315	34529	11853	619	30	20181	19655	38500	14760	2065	53866	45215	50347	27940	198	31623	11076	12	8262	5697	5034	1140	471	547	180	468	789	380	1646	228	25023	5674	121	46216	56001	12478				40788	488	4076		8955	12237	21586	1924
550	42832	40458	296	34070	11225	601	31	20063	18477	36537	14326	1991	52458	44881	49136	27688	197	31392	11232	11	8396	5907	4652	1177	432	523	165	433	708	338	1576	214	26669	5175	119	47200	54918	11606				39680	453	3693		8236	11279	20658	1758
552	42233	39789	282	33776	11029	574	31	20178	18296	35996	14099	1948	52326	44339	49106	27916	195	31246	11497	14	8472	6018	4433	1206	413	497	154	423	685	329	1513	207	27579	4992	118	48207	55230	11263				39589	453	3559		7923	11056	20306	1695
554	41011	39019	275	33593	10721	547	24	20202	17556	35075	13665	1889	51620	43419	48214	27712	195	31108	11511	15	8464	6234	4245	1229	385	473	143	400	625	288	1430	193	28926	4623	119	49072	54099	10666				39003	434	3333		7547	10422	19716	1555
556	40013	37953	270	33064	10197	520	26	20207	16938	34080	13542	1794	50654	42950	47860	27151	195	30907	11813	15	8584	6429	4100	1247	362	446	132	377	591	283	1360	181	30333	4339	112	49778	53475	10127				38581	415	3119		7126	9838	19066	1450
558	38749	37513	250	32944	9823	490	25	20167	16381	33243	13144	1779	49851	42062	46458	26912	199	30485	12006	14	8708	6583	3815	1263	328	436	130	358	542	264	1286	169	31381	4140	117	50435	52727	9658				37970	389	2921		6735	9306	18549	1363
560	37285	36381	244	32060	9345	466	25	19981	15679	32426	12708	1689	48912	41420	46160	26858	204	30161	12115	14	8727	6750	3655	1279	300	402	110	338	507	236	1233	158	32632	3798	113	50881	51182	9079				36944	373	2740		6348	8730	17700	1255
562	36514	35720	225	31670	9152	458	16	19807	15276	31406	12501	1611	47932	41191	45216	26622	207	29691	12200	13	8793	6822	3498	1321	292	379	109	325	476	222	1174	156	33601	3559	114	51323	50290	8703				36537	363	2566		6071	8373	17209	1196
564	35896	35259	224	31695	8814	435	23	19865	14944	30468	12307	1560	47192	40725	44654	26465	197	29353	12360	14	8859	7002	3361	1330	271	369	98	301	437	205	1119	145	34853	3359	114	51808	48506	8329				35931	344	2406		5706	7932	16672	1088
566	34573	34174	212	30928	8437	414	22	19645	14387	29527	11917	1533	46209	39556	44050	26141	201	28916	12462	13	8819	7140	3231	1353	254	348	101	294	418	194	1087	137	35544	3167	112	52124	47118	7804				35331	327	2292		5371	7447	16247	1045
568	33634	33520	198	30542	8119	392	19	19494	13799	28327	11609	1474	45233	38998	42644	25785	212	28419	12498	14	8857	7240	3018	1362	237	327	86	268	387	182	1024	128	36253	2943	111	52286	45496	7296				34496	318	2139		5127	6958	15586	982
570	32291	32309	193	29620	7784	376	20	19217	13402	27366	11272	1409	43906	38171	42353	25639	206	27837	12627	15	8816	7420	2829	1382	213	307	82	256	364	169	996	120	37097	2734	107	52188	44417	6925				33609	292	1968		4750	6588	14992	914
572	30994	31525	183	29357	7497	362	17	18923	12858	26327	10886	1363	42692	37310	40886	24934	209	27397	12734	12	8848	7427	2684	1387	189	297	77	242	336	152	931	115	37721	2510	109	51889	42515	6602				32774	278	1823		4462	6304	14352	834
574	30212	30515	182	28595	7169	340	18	18815	12121	25678	10672	1345	41841	36745	40465	24636	219	26893	12802	13	8898	7558	2561	1414	184	275	72	230	299	145	905	103	38354	2360	108	52421	40461	6309				31929	276	1713		4281	5969	13883	798
576	28856	29482	163	27949	6760	322	17	18485	11615	24682	10160	1302	40276	35623	39161	24354	217	26193	12587	11	8740	7662	2437	1413	171	259	67	213	284	136	854	101	38668	2196	105	51667	38424	5792				30958	257	1597		4004	5440	13289	740
578	27757	28588	160	27358	6495	305	19	18226	11116	23344	9791	1247	39461	34538	38409	23846	219	25589	12806	13	8810	7698	2298	1429	160	245	63	206	268	124	792	84	39052	2007	108	51465	36129	5521				29974	242	1488		3722	5213	12685	683
580	27032	28146	161	26692	6356	295	15	18023	10900	22682	9571	1219	38358	33763	37796	23870	228	25219	12752	11	8721	7783	2223	1451	151	230	57	196	246	121	747	88	39206	1897	104	51261	34893	5218				29178	236	1420		3559	4956	12226	639
582	25941	27405	140	25882	5934	268	15	17571	10258	21522	9180	1152	36749	32926	36612	22938	232	24289	12602	13	8592	7820	2030	1468	135	206	58	187	218	115	699	84	39332	1749	108	50053	32538	4909				28014	221	1269		3233	4635	11627	600
584	24842	26319	139	25227	5643	257	13	17319	9770	21129	8945	1124	36484	31917	35442	22431	226	23865	12636	13	8621	7877	1950	1484	132	203	51	175	205	100	650	74	39801	1602	102	49746	30879	4610				27916	210	1233		3182	4267	11150	550
586	24566	25593	135	25242	5405	255	17	17180	9391	20254	8737	1107	35088	31584	34669	21864	229	23758	12574	16	8533	8000	1841	1486	116	198	49	174	192	93	619	70	40240	1490	100	50011	29538	4406				26731	206	1140		2931	4087	10798	525
588	23314	25000	130	24256	5237	240	16	17008	9038	19391	8426	1073	34177	30880	33804	21595	232	22996	12622	12	8498	8020	1739	1474	116	182	46	163	180	87	582	70	40495	1383	93	49678	28302	4148				26169	196	1075		2794	3820	10430	498
590	22828	24601	126	23884	5119	237	15	16779	8909	18880	8282	1079	33590	30322	33170	21881	239	22654	12672	12	8436	8050	1706	1510	105	176	43	155	169	80	549	63	40625	1334	96	49335	27415	4017				25534	182	1026		2643	3762	10200	468
592	21808	23280	116	23177	4713	214	13	16231	8339	17799	7796	1010	31831	28804	32321	20959	238	21733	12570	15	8310	8004	1550	1516	94	160	41	146	145	78	506	61	40474	1187	98	47732	25346	3683				24623	171	919		2413	3390	9457	430
594	20681	22718	114	22647	4692	217	15	16255	8145	17420	7754	982	31846	28642	31746	20285	243	21599	12479	15	8326	8128	1543	1535	91	149	40	139	141	72	488	56	40640	1146	92	47161	25051	3624				23934	178	902		2318	3341	9377	413
596	20007	21594	108	22418	4399	200	15	15749	7701	16761	7448	981	30295	27419	30474	20142	238	20896	12498	15	8159	8120	1425	1517	92	149	34	131	134	68	470	55	40349	1041	98	46357	23490	3340				23050	160	834		2253	3096	8907	373
598	19389	20956	106	21263	4175	186	14	15435	7288	15838	7103	934	29074	26350	29441	19736	250	20061	12233	14	8008	8099	1336	1525	80	139	35	116	125	57	438	45	39989	948	89	45788	22287	3119				22193	153	779		2007	2880	8432	358
600	18639	19959	99	20529	3993	181	13	15086	7000	15259	6873	912	28480	25732	28417	19230	257	19769	12218	16	7962	8062	1292	1535	73	131	33	111	118	58	402	47	39687	899	84	44703	21399	2956				21424	142	706		1881	2672	8020	337
602	18004	19616	93	20542	3835	175	14	14808	6729	15020	6675	887	27449	24981	27658	18486	254	19175	12187	17	7820	7984	1229	1524	75	120	28	107	107	52	392	46	39497	824	84	43900	20513	2796				20840	137	673		1865	2566	7773	307
604	17159	18765	88	19493	3711	164	11	14440	6494	13944	6406	851	26578	24121	27124	18018	248	18427	11992	16	7736	7952	1149	1524	66	114	31	102	101	50	368	40	38913	768	82	43107	19707	2628				20005	137	618		1670	2423	7455	289
606	16230	18471	85	19230	3525	151	10	14177	6138	13496	6161	830	25620	23608	25859	17672	252	17909	11787	14	7549	7954	1105	1509	62	102	26	95	87	50	349	38	38578	721	78	41729	18694	2490				19423	126	592		1600	2272	7103	273
608	15701	17545	79	18300	3351	146	12	13929	5877	12968	5904	827	24704	22954	25554	17321	255	17372	11672	13	7480	7932	1034	1511	56	101	24	85	90	46	326	40	38158	668	75	40509	18064	2380				18850	122	544		1482	2151	6860	257
610	15266	16927	83	18360	3236	148	12	13658	5706	12704	5781	801	24018	22425	25118	16707	247	17004	11547	22	7367	7831	1002	1515	55	94	27	90	85	45	313	35	37789	627	78	39835	17295	2248				18262	120	525		1444	2045	6616	239
612	14544	16036	73	17195	3078	132	11	13147	5285	11869	5542	770	22702	21044	23455	16302	259	16073	11362	17	7197	7833	920	1522	54	88	21	86	79	39	304	37	37054	572	73	39008	16088	2044				17213	105	480		1348	1897	6236	219
614	14066	15795	75	16893	2978	124	9	12915	5131	11506	5461	755	22530	21022	23030	15900	262	15852	11437	23	7137	7782	893	1513	47	90	21	83	70	40	280	32	36766	543	67	37948	15610	1994				16976	115	459		1255	1826	6095	205
616	13664	15348	69	16600	2807	122	12	12759	5004	11188	5198	740	21776	20408	22562	15531	261	15627	11293	18	7107	7774	867	1533	50	87	19	75	65	44	277	30	36417	509	71	37292	15121	1915				16435	102	430		1209	1741	5869	205
618	12790	14821	66	16113	2702	115	8	12458	4761	10564	5008	723	20901	19404	22109	15285	261	14968	10960	29	6859	7522	788	1481	36	83	18	69	66	30	255	30	35453	465	64	35795	13951	1775				15865	91	392		1109	1617	5563	175
620	12491	14206	65	15396	2590	111	7	12058	4540	10128	4786	706	19988	18753	20601	15014	265	14335	11031	22	6744	7559	749	1528	43	75	19	75	63	32	240	30	35075	446	63	35430	13433	1692				15086	92	380		1074	1493	5239	179
622	12148	13791	69	15067	2504	114	9	11801	4414	9912	4627	708	19492	18491	20657	14372	265	13930	10924	20	6692	7522	728	1497	52	69	22	67	59	29	234	25	34627	409	65	34614	12920	1637				14638	92	365		1024	1438	5063	167
624	11666	13263	53	14523	2340	100	5	11623	4260	9258	4469	684	18801	17604	19835	14086	271	13525	10711	28	6618	7508	696	1503	35	65	19	62	53	32	211	24	33434	399	58	33022	12059	1524				14068	88	325		926	1346	4822	152
626	10990	12765	56	14277	2296	107	8	11268	4039	8899	4346	675	18183	17307	19151	13623	266	13097	10412	20	6454	7338	666	1488	39	64	20	60	52	30	222	26	33021	347	65	32478	11326	1442				13677	82	299		886	1294	4688	143
628	10473	12224	53	13850	2130	95	8	10912	3805	8546	4115	651	17453	16729	18318	13270	275	12543	10313	28	6289	7266	613	1477	29	57	22	56	50	25	205	23	32602	335	59	31561	10569	1330				12985	75	294		841	1226	4377	134
630	10264	11766	55	13329	2074	87	6	10709	3645	8378	4078	645	16916	16093	17657	12728	266	12128	10149	29	6246	7209	581	1492	29	56	18	58	46	28	192	25	31801	303	56	30207	10042	1306				12707	78	267		794	1161	4271	122
632	9806	11504	55	12819	1951	90	7	10298	3487	7862	3825	639	16451	15454	17210	12671	279	11946	10200	28	6047	7017	573	1442	34	58	18	52	42	26	189	19	31048	285	47	29677	9296	1195				12143	70	257		734	1086	4125	120
634	9466	10862	52	12647	1880	87	12	10241	3354	7781	3728	616	15837	14881	16955	12368	281	11606	10017	30	5994	7029	542	1472	29	49	17	50	44	28	179	19	30393	269	56	29196	8944	1145				11688	68	245		729	1048	3910	110
636	9177	10603	50	12348	1849	69	3	10019	3243	7355	3668	604	15479	14607	16308	12150	263	11223	9967	32	5910	6994	505	1473	32	56	19	49	43	25	171	22	29945	256	58	28214	8412	1116				11428	65	226		670	987	3791	107
638	8756	10353	43	11815	1775	82	9	9857	3125	6991	3556	579	14856	14251	15808	11766	293	10723	9770	33	5765	6829	487	1443	25	49	14	48	39	24	162	24	29331	233	53	27500	7939	1039				11099	63	214		621	928	3718	102
640	8348	9747	48	11522	1640	75	7	9453	2948	6684	3312	573	14035	13632	15188	11334	290	10527	9468	36	5636	6822	454	1439	30	42	18	44	39	23	158	21	28579	212	56	25996	7447	989				10432	58	203		587	864	3480	81
642	7994	9514	43	11022	1591	70	6	9097	2832	6326	3184	557	13652	13345	14484	11013	291	9974	9384	33	5533	6695	434	1431	36	41	13	41	39	15	140	23	27710	207	36	25475	6920	917				10180	55	189		546	844	3305	89
644	7643	9215	47	10716	1516	71	2	8932	2737	6139	3093	555	13231	12758	14263	10717	287	9660	9342	39	5458	6714	420	1460	26	42	17	27	38	24	130	18	27036	188	63	24631	6531	880				9668	60	178		524	777	3169	80
646	7543	9110	42	10552	1508	69	4	8905	2702	6068	3039	556	12987	12697	14015	10791	282	9494	9165	41	5356	6636	415	1440	27	41	18	41	31	23	140	12	26711	173	43	24307	6314	863				9682	54	167		509	779	3133	83
648	7242	8549	37	10096	1428	65	4	8575	2543	5804	2945	538	12375	12144	13569	10175	294	9134	9014	41	5241	6480	387	1409	24	37	12	38	32	18	131	19	25807	168	49	23137	5892	820				9170	53	166		480	718	2966	83
650	6859	8326	40	9832	1348	66	2	8429	2393	5535	2821	542	11875	11717	13127	9851	286	8911	8924	41	5151	6374	363	1388	22	37	16	39	33	20	109	19	25609	143	46	22407	5622	743				8706	51	152		445	667	2838	73
652	6662	8210	33	9590	1357	59	6	8268	2357	5402	2827	511	11612	11765	12880	9663	304	8602	8800	38	5121	6331	333	1415	29	34	19	42	29	23	116	15	25151	139	44	21849	5353	710				8584	55	150		464	662	2819	68
654	6397	7859	40	9367	1243	59	2	8052	2234	5159	2679	496	11198	10890	12353	9369	303	8283	8677	37	5003	6212	331	1393	23	33	15	41	30	17	108	19	24322	126	47	21098	5048	700				8173	51	134		401	603	2641	65
656	6225	7609	41	9087	1234	56	-7	7805	2201	4983	2565	497	10898	10735	11833	9305	293	8036	8477	44	4862	6162	317	1379	22	36	16	36	29	24	111	21	23491	127	44	20579	4818	663				8048	51	133		400	593	2577	64
658	6143	7526	52	8901	1183	60	9	7725	2113	4879	2494	513	10936	10634	11822	9077	299	7997	8431	52	4834	6228	327	1379	23	37	16	37	25	27	115	7	23292	136	42	20327	4638	657				7901	41	125		372	591	2473	69
660	5938	7200	31	8753	1111	60	2	7401	2009	4566	2366	486	10315	10186	11417	8787	303	7600	8230	50	4807	5982	282	1383	19	36	12	33	24	19	96	18	22878	116	44	19502	4472	617				7497	42	112		342	550	2375	55
662	5684	6870	25	8468	1105	49	2	7393	1960	4546	2358	496	10096	9860	10968	8792	303	7633	8158	58	4645	6020	301	1372	20	27	15	40	29	17	82	15	22035	104	43	18835	4277	584				7372	44	113		325	509	2301	59
664	5362	6644	28	8133	1044	58	10	7276	1869	4391	2310	462	9557	9673	10462	8340	289	7206	8053	50	4567	5891	272	1382	22	26	20	31	33	20	82	16	21662	104	41	18077	3971	555				7001	45	94		319	472	2178	51
666	5240	6475	38	7914	1022	50	8	7039	1807	4209	2209	467	9325	9319	10303	8241	290	6958	7963	62	4432	5787	261	1356	36	30	13	39	26	16	80	14	20904	97	45	17542	3762	529				6728	42	107		314	480	2112	53
668	5086	6279	36	7825	977	49	3	6847	1742	4063	2136	481	9117	8999	10189	8120	298	6774	7860	57	4432	5733	252	1357	21	36	11	36	24	19	75	14	20830	94	31	17209	3647	516				6624	37	99		291	456	2064	52
670	4862	6056	29	7524	948	50	3	6770	1711	3860	2057	443	8897	8817	9777	7676	303	6583	7730	61	4330	5658	246	1325	22	40	14	37	28	19	79	9	20192	85	35	16646	3484	497				6379	36	91		282	430	1941	46
672	4737	5859	35	7477	901	32	3	6653	1643	3770	1992	454	8589	8697	9646	7680	308	6482	7706	57	4236	5642	226	1356	17	32	9	35	26	17	82	12	19841	72	45	16099	3369	454				6235	34	86		259	418	1904	42
674	4602	5794	30	7216	894	42	0	6474	1591	3620	2003	458	8347	8411	9243	7460	305	6174	7588	65	4198	5532	224	1335	17	21	15	30	24	15	76	0	19115	71	49	15775	3192	448				6084	41	90		263	396	1856	45
676	4460	5535	41	6895	835	52	15	6296	1500	3511	1864	441	8071	8100	8831	7235	307	5992	7366	75	4114	5410	221	1308	12	22	25	34	22	12	71	16	18560	71	42	15073	3007	418				5747	43	80		236	375	1740	47
678	4333	5435	42	6771	834	51	6	6112	1493	3408	1838	436	7765	7800	8860	7111	320	5830	7363	66	4028	5364	213	1330	19	29	13	29	22	22	59	30	18197	61	49	14698	2867	419				5615	32	77		229	389	1716	43
680	4133	5071	30	6583	765	46	7	5979	1436	3274	1745	424	7491	7536	8451	6897	306	5592	7085	72	3885	5290	197	1282	26	23	23	39	13	26	75	14	17602	72	29	13722	2711	362				5369	39	70		194	332	1658	51
682	4087	5234	24	6460	789	44	-3	6006	1399	3182	1744	411	7426	7526	8312	6783	303	5542	7210	74	4018	5240	182	1271	23	24	10	21	30	20		11	17377	64	33	13933	2623	378				5372	44	72		217	341	1626	43
684	3924	4864	39	6286	720	53	4	5735	1318	3034	1706	408	7081	7259	7950	6576	309	5321	7064	70	3800	5060	196	1278	14	21	25	32	21	17		15	16675	56	34	13329	2466	368				5080	39	68		196	311	1516	44
686	3635	4691	34	6035	696	51	-7	5554	1230	2919	1570	403	6853	6844	7682	6253	299	5031	6795	82	3628	4991	176	1240	11	26	15	29	33	21		11	15865	59	32	12576	2333	328				4895	15	70		178	300	1494	39
688	3544	4573	39	5980	687	57	27	5560	1213	2797	1572	400	6656	6839	7514	6338	313	4938	6785	82	3733	4843	178	1255	15	31	19	30	26	18		20	15899	56	40	12114	2248	328				4687	45	70		175	285	1435	33
690	3440	4382	36	5588	658	47	4	5247	1191	2692	1505	399	6339	6498	7350	6126	315	4773	6705	90	3637	4822	145	1250	15	16	8	32	16	27		12	14755	63	38	11874	2005	321				4618	24	69		185	280	1359	34
692	3313	4357	38	5652	617	49	4	5232	1128	2615	1500	354	6276	6616	7149	5788	313	4652	6401	93	3472	4724	158	1230	28	25	8	29	16	24		9	14800	49	28	11308	2039	312				4411	37	58		166	276	1323	31
694	3357	4210	34	5376	645	68	4	5129	1099	2635	1404	383	6081	6301	7208	5906	310	4670	6555	96	3480	4851	160	1245	25	30	17	21	30	21		13	14336	47	37	11386	1891	292				4364	29	53		155	255	1301	40
696	3078	4004	45	5375	592	49	-4	5090	1094	2495	1390	398	5947	6119	6789	5663	311	4385	6321	99	3426	4642	157	1199	25	27	17	40	26	26		18	13916	48	30	10629	1824	264				4144	26	51		143	243	1263	38
698	3036	3958	32	5205	562	41	0	4994	1018	2441	1345	371	5867	5969	6671	5610	308	4293	6191	77	3389	4634	151	1232	22	19	9	18	59	18		14	13688	40	26	10516	1670	297				4085	36	53		142	240	1195	30
700	2941	3830	43	5034	549	42	0	4745	970	2357	1316	371	5496	5806	6457	5410	316	4104	6228	102	3315	4501	139	1184	27	19	19	42	37	32		15	13234	52	40	10126	1609	250				3872	18	45		156	238	1178	27
702				4881														4108		94					29
704				4836														3914		101					23
706				4730														3809		108					22
708				4673														3720		76					23
710				4488														3564		105					19
712				4344														3502		106					20
714				4280														3469		112					22
716				4164														3337		112					36
718				4016														3216		123					21
720				3952														3128		127					22
722				3890														3076		138					17
724				3702														2953		138					17
726				3726														2829		139					12
728				3533														2768		146					19
730				3415														2707		127					26
732				3350														2546		139					23
734				3232														2491		140					14
736				3143														2426		149					11
738				3136														2423		151					15
740				3070														2314		131					15
742				2974														2275		140					28
744				2927														2185		133					25
746				2825														2152		149					25
748				2762														2113		159					22
750				2746														2013		152					27
752				2696														1975		169
754				2564														1913		163
756				2522														1842		162
758				2527														1805		185
760				2340														1768		182
762				2411														1837		153
764				2290														1677		165
766				2336														1651		189
768				2249														1595		198
770				2200														1589		158
772				2218														1632		204
774				2010														1482		203
776				2064														1422		202
778				1913														1419		175
780				1933														1389		215
782				1922														1348		223
784				1837														1307		221
786				1786														1271		217
788				1739														1280		224
790				1725														1240		190
792				1737														1179		241
794				1675														1171		237
796				1722														1091		212
798				1620														1066		221
800				1532														1069		210
802																				216
804																				156
806																				195
808																				235
810																				204
812																				251
814																				218
816																				225
818																				213
820																				153
822																				158
824																				187
826																				191
828																				149
830																				179
832																				215
834																				196
836																				146
838																				154
840																				98
842																				69
844																				111
846																				40
848																				40
850																				38
[truncated: 31 more columns]

## Sheet: PL-2
samples	16	33	34	35	37	41	43	44	48	51	55	56	56	57	57	61	61	63	63	64	64	65	65	67	67	68	68	69	69	71	73	75	76	77	79	80	81	82	83	84	85	87	89	90	91	92	93	99	100
340
342																																765	6828	7232	1608													1586
344																												38511	38511			812	8694	9384	2177													1671
346																		4440	4440	3849	3849	7086	7086					38137	38137	1928		829	11045	11735	2791		44800	12727		6074		10767			3961			1817
348											1217							2973	2973	2581	2581	6376	6376	14785	14785			43194	43194	403		836	12711	13946	3354		49249	15116	8087	5983		12310	638		2350		2506	1889
350						467				541	1050							3166	3166	3054	3054	7338	7338	16083	16083			48841	48841	178		855	14249	15570	3861		53789	19039	7968	7512		15011	384		2461	22228	2607	1873
352	114					489				641	1428							3895	3895	4734	4734	9450	9450	18993	18993			57164	57164	182		857	16913	18402	4715		60959	26710	8113	11141	25188	20549	390		3098	26280	3261	1932
354	153					580				743	1753							4870	4870	7108	7108	12187	12187	21592	21592			66110	66110	250		867	19935	21548	5507		69234	37168	8347	16340	29793	27232	492		3912	36795	4098	1958
356	162					704				815	2067							5145	5145	8521	8521	12974	12974	22940	22940			68374	68374	290		867	21042	22446	6204		71088	41294	8425	18790	31141	29913	536		4204	46669	4431	1966
358	209					764				947	2544							5840	5840	12454	12454	14852	14852	24480	24480			73828	73828	472	40585	856	23421	24943	7056		77207	52332	8313	25939	35368	37339	719		4881	55392	5202	1918
360	275			15766		883			3271	1052	3148					8952	8952	6543	6543	14436	14436	16504	16504	26343	26343			77784	77784	585	37304	822	24021	25575	7483		78486	56436	8196	29359	37208	40133	793		5248	66035	5471	1834
362	371			13952		962			3457	1155	3719	14821	14821	23266	23266	7255	7255	6992	6992	17993	17993	17889	17889	26984	26984			80983	80983	923	41815	808	25943	27488	7927		81460	63595	8201	35323	40049	45487	976		5762	73272	5922	1787
364	453		3395	14912		1024		17877	3809	1226	4381	15174	15174	22733	22733	8881	8881	7222	7222	21647	21647	18428	18428	27755	27755			81361	81361	1430	47428	795	25973	27638	8351		83635	70162	7987	40619	41911	50178	1150		5931	79230	6221	1732
366	631		3345	16517		1121		18793	4093	1290	5293	17348	17348	25562	25562	11732	11732	7974	7974	27073	27073	20070	20070	28069	28069	19595	19595	84063	84063	2365	53808	757	26240	28272	8487		82857	75337	7874	47209	44786	55545	1371		6240	85115	6513	1648	57402
368	831	5976	3553	17501		1168		20091	4375	1346	5961	17777	17777	26796	26796	13995	13995	8155	8155	30479	30479	20378	20378	28236	28236	22231	22231	83067	83067	3536	57611	731	26787	27963	8635		82183	77570	7593	51796	45087	57918	1550		6418	88185	6722	1555	59227
370	1023	6206	3718	18101		1241		20710	4439	1379	6638	18544	18544	27712	27712	16227	16227	8309	8309	34118	34118	20711	20711	27648	27648	26959	26959	83088	83088	5080	60313	692	25956	27855	8577	27152	82312	79171	7405	56861	45700	60688	1697		6449	89220	6730	1460	61825
372	1277	8432	3944	19105		1309		21229	4715	1427	7577	19551	19551	28851	28851	18610	18610	8638	8638	39358	39358	21165	21165	27556	27556	33053	33053	82617	82617	7436	63208	657	25319	27528	8635	32973	81323	80569	6935	60740	47074	63618	1964		6509	92007	6711	1347	64295
374	1561	8740	4104	19786		1373		22515	4816	1458	8049	20115	20115	29486	29486	21594	21594	8712	8712	41819	41819	21350	21350	26908	26908	40692	40692	81229	81229	10076	64916	632	25364	26769	8348	37923	79603	81980	6763	64369	47217	66288	2138		6383	92927	6640	1306	65919
376	1777	8877	4217	20595		1438		22769	4927	1481	8646	20722	20722	30276	30276	24257	24257	8813	8813	44045	44045	20937	20937	26086	26086	45549	45549	80121	80121	13203	67213	606	24365	25866	8261	42184	78533	82551	6525	67714	47601	68496	2261		6347	94866	6549	1218	66631
378	2122	8901	4273	20704	22506	1528	20695	23132	5062	1510	9497	20938	20938	30852	30852	26980	26980	8834	8834	48220	48220	20808	20808	25162	25162	53499	53499	77983	77983	17934	67311	575	23328	24665	7973	47181	75575	82692	6179	71224	47289	69414	2423		6124	93694	6272	1115	66997
380	2439	8967	4336	20822	24653	1645	23512	23390	5031	1501	9911	21294	21294	30756	30756	28469	28469	8600	8600	50976	50976	20664	20664	23894	23894	60237	60237	75194	75194	22727	67611	539	22031	23825	7453	49765	72939	81141	5791	71819	46101	68716	2476		5905	91983	5942	1031	65943
382	2595	8717	4177	20328	25725	1650	26523	22631	5038	1474	9996	20812	20812	29902	29902	29548	29548	8451	8451	50573	50573	19364	19364	22131	22131	63107	63107	71460	71460	26062	66114	494	20730	22399	7067	51262	68716	77855	5355	71123	45486	67517	2499		5508	88326	5640	938	63980
384	2758	8323	4070	19629	27455	1664	30230	21702	4780	1412	9995	20271	20271	28971	28971	30768	30768	7939	7939	50997	50997	18278	18278	19780	19780	66022	66022	66421	66421	30688	63582	460	18892	20073	6495	52261	62328	74318	4907	70566	43072	65898	2476		5100	85205	5159	831	61254
386	2919	7936	3964	18643	27881	1695	33068	20929	4579	1347	9842	19518	19518	27432	27432	30537	30537	7365	7365	50440	50440	17099	17099	18170	18170	67186	67186	61419	61419	32958	60955	430	17230	18269	5799	51841	57933	68520	4466	67887	40184	63425	2426		4574	79062	4783	725	58333
388	3071	7330	3636	17659	27952	1682	35361	19365	4288	1256	9493	18522	18522	25490	25490	30493	30493	6872	6872	48741	48741	15276	15276	16414	16414	68445	68445	55545	55545	35423	57829	376	15418	16366	5186	50646	52169	64752	4034	65028	37317	60633	2381	1976	4113	74284	4195	655	54341
390	3068	6867	3389	16170	27956	1657	36328	17793	3997	1159	9074	17432	17432	23663	23663	30151	30151	6306	6306	46797	46797	14159	14159	14623	14623	67081	67081	51086	51086	36958	54240	341	13498	14397	4639	48917	47008	59274	3473	60892	34462	57377	2254	1790	3635	67959	3748	564	50218
392	3003	6264	3195	15147	27843	1639	36381	16478	3893	1077	8654	16756	16756	21958	21958	29670	29670	5913	5913	45284	45284	12992	12992	13254	13254	65900	65900	46545	46545	37734	50747	307	11839	12699	4113	47341	42674	55170	3167	59124	32071	53994	2206	1969	3275	63656	3335	490	47302
394	2940	5839	2975	14042	26947	1608	36736	15612	3614	1011	8156	15861	15861	20542	20542	28661	28661	5459	5459	43771	43771	11837	11837	11675	11675	63822	63822	42636	42636	37145	47803	277	10871	11398	3675	45636	38801	51981	2877	55579	29721	51485	2121	2152	3073	59278	3069	448	43966
396	2859	5508	2778	13395	26315	1558	36974	14452	3423	942	7828	15169	15169	19127	19127	27991	27991	5062	5062	41964	41964	10763	10763	10358	10358	62133	62133	38944	38944	37258	44885	263	9609	10065	3269	43823	35444	46985	2614	53473	27729	48183	2014	2387	2669	54580	2730	408	41261
398	2699	5057	2590	12329	25825	1514	37296	13532	3144	867	7376	14460	14460	18087	18087	27232	27232	4646	4646	40367	40367	9876	9876	9473	9473	59631	59631	35993	35993	36645	42363	245	8557	9250	3002	42275	33130	43681	2429	50872	25771	45861	1964	2563	2417	50523	2457	368	37927
400	2665	4763	2484	11729	25349	1461	36512	12588	3002	828	7117	13735	13735	16708	16708	26151	26151	4429	4429	38321	38321	9197	9197	8682	8682	58452	58452	33231	33231	36402	40135	229	7868	8229	2741	40651	29901	41094	2178	47894	24246	43442	1877	2659	2245	47714	2180	329	35471
402	2477	4259	2205	10568	24487	1378	35791	11531	2745	726	6392	12669	12669	14871	14871	24935	24935	3918	3918	36034	36034	7928	7928	7312	7312	55210	55210	29626	29626	34898	35802	198	6503	6910	2297	38397	25864	36475	1893	44472	21711	40293	1721	2917	1893	42199	1878	287	31534
404	2385	4047	2105	10089	24827	1336	35505	11114	2634	711	6232	12295	12295	14274	14274	24368	24368	3689	3689	34605	34605	7509	7509	6795	6795	54966	54966	27291	27291	34729	34196	193	6074	6281	2046	37472	23769	33932	1741	42844	20507	38838	1691	3148	1732	39665	1746	266	29647
406	2267	3987	2032	9916	24668	1322	36133	10489	2574	670	6017	12024	12024	13442	13442	24132	24132	3471	3471	33913	33913	6974	6974	6032	6032	54571	54571	25911	25911	34448	32337	189	5466	5747	1881	36715	22359	32106	1621	41674	19429	37530	1660	3458	1602	37145	1589	249	27712
408	2245	3644	1912	9447	24130	1319	37144	10055	2425	639	5668	11551	11551	12677	12677	23551	23551	3249	3249	33058	33058	6404	6404	5444	5444	53184	53184	23047	23047	34068	30449	175	4837	5072	1692	35423	19942	29914	1468	39563	18062	35620	1591	3763	1419	34617	1442	228	25903
410	2114	3455	1824	9260	23786	1333	36491	9285	2349	615	5429	11184	11184	12093	12093	23276	23276	3072	3072	32010	32010	5976	5976	5029	5029	52755	52755	21404	21404	33514	29108	173	4385	4641	1557	34314	19118	28237	1389	37526	17273	34373	1554	4035	1321	32975	1286	218	24308
412	2028	3233	1776	8814	23391	1304	36649	9031	2233	586	5119	10680	10680	11449	11449	22613	22613	2909	2909	30895	30895	5572	5572	4637	4637	51886	51886	20143	20143	33362	27669	169	4040	4329	1434	33273	17708	26441	1302	36459	16377	33323	1487	4339	1230	30924	1189	202	23134
414	1957	3043	1705	8590	22938	1257	36622	8531	2157	564	4902	10349	10349	10934	10934	22106	22106	2738	2738	29793	29793	5220	5220	4235	4235	50661	50661	18836	18836	32892	26766	161	3684	3838	1318	31804	16406	25165	1200	35192	15637	31786	1423	4555	1125	29550	1106	190	21895
416	1817	2867	1550	8254	21498	1257	35936	7973	2045	520	4639	9915	9915	10226	10226	21432	21432	2581	2581	28858	28858	4861	4861	3804	3804	48593	48593	17589	17589	32056	25258	156	3381	3530	1179	30152	15077	23189	1095	32861	14498	30271	1375	4760	1035	27688	983	179	20524
418	1773	2812	1460	7992	20873	1229	35426	7494	2005	504	4460	9553	9553	9641	9641	20813	20813	2453	2453	27332	27332	4561	4561	3547	3547	46981	46981	16121	16121	31384	24336	151	3076	3245	1098	29082	13550	22040	1043	31427	13764	29378	1348	4917	940	25817	915	174	19271
420	1654	2548	1366	7867	19938	1182	34618	7016	1865	470	4178	9025	9025	8851	8851	20096	20096	2285	2285	26430	26430	4136	4136	3256	3256	45042	45042	14838	14838	30445	22615	145	2769	2977	980	27643	12643	20599	961	30190	12865	27916	1289	5139	875	23629	829	164	18113
422	1544	2365	1282	7436	19093	1161	33662	6695	1773	444	3869	8752	8752	8381	8381	19329	19329	2133	2133	25387	25387	3860	3860	2987	2987	43401	43401	13570	13570	29550	21305	142	2500	2681	891	26322	11708	18936	891	28419	12132	26449	1251	5320	816	22047	767	155	16905
424	1463	2162	1164	7301	18411	1103	32237	6272	1710	416	3584	8350	8350	7727	7727	18535	18535	1982	1982	23513	23513	3546	3546	2640	2640	41048	41048	12611	12611	27639	19582	136	2213	2372	815	24810	10419	17285	824	26937	11182	25201	1159	5468	737	20134	673	152	15198
426	1358	2044	1114	7066	17698	1087	31234	5856	1604	386	3299	7880	7880	7200	7200	17828	17828	1893	1893	22337	22337	3273	3273	2443	2443	38721	38721	11588	11588	26590	18553	135	2052	2127	750	23395	9701	15730	770	25180	10235	23675	1129	5563	656	18662	628	144	14094
428	1250	1913	1041	6954	16817	1027	30525	5651	1571	374	3162	7470	7470	6607	6607	17064	17064	1725	1725	21669	21669	3063	3063	2159	2159	36956	36956	10692	10692	25292	17321	125	1864	1922	669	22288	8850	14468	706	23829	9634	22193	1061	5674	634	17342	585	137	12840
430	1162	1813	990	6786	16467	963	28779	5286	1442	355	3012	7163	7163	6238	6238	16324	16324	1634	1634	20357	20357	2727	2727	1997	1997	35065	35065	9690	9690	24162	16329	123	1615	1720	589	21175	8018	13372	655	22429	8908	20973	1029	5737	587	15878	538	136	12052
432	1119	1659	915	6644	15794	923	27699	5017	1452	334	2820	6810	6810	5852	5852	15578	15578	1525	1525	19037	19037	2566	2566	1843	1843	34122	34122	8903	8903	22765	14794	120	1503	1577	553	20433	7389	12725	604	20731	8271	19720	959	5817	528	14257	477	124	11160
434	1001	1570	845	6430	14873	877	27112	4611	1333	308	2623	6329	6329	5299	5299	14641	14641	1409	1409	17805	17805	2279	2279	1635	1635	31727	31727	8025	8025	21089	13795	116	1316	1362	490	18754	6526	11116	555	19801	7646	18239	885	5779	469	13296	438	120	10045
436	943	1455	792	6264	14044	841	25676	4297	1235	293	2444	5931	5931	4981	4981	13932	13932	1303	1303	17030	17030	2119	2119	1475	1475	30216	30216	7340	7340	20116	12888	113	1164	1256	445	17721	5980	10450	514	18403	7026	17516	850	5844	435	12354	404	113	9194
438	857	1305	745	6162	13303	805	23840	4024	1192	270	2269	5575	5575	4570	4570	13251	13251	1207	1207	15987	15987	1936	1936	1351	1351	28602	28602	6714	6714	18990	11743	110	1077	1134	402	16449	5391	9585	472	16466	6446	16024	803	5831	398	11019	359	113	8538
440	799	1209	677	5936	12203	762	22545	3718	1091	246	1985	5114	5114	4154	4154	12349	12349	1094	1094	14366	14366	1729	1729	1196	1196	26617	26617	5960	5960	17738	10793	107	940	977	359	15058	4818	8600	440	15437	5853	14929	747	5890	362	9988	312	104	7680
442	720	1143	626	5797	11482	733	21815	3451	1048	230	1843	4768	4768	3849	3849	11639	11639	1013	1013	13606	13606	1581	1581	1087	1087	25075	25075	5431	5431	16784	10243	104	831	877	330	13879	4347	7967	399	14556	5406	13946	690	5779	336	9304	291	107	7193
444	676	1016	585	5661	10678	692	20655	3238	973	218	1729	4401	4401	3501	3501	10960	10960	939	939	12594	12594	1429	1429	986	986	23313	23313	4844	4844	15625	9306	96	745	790	301	12767	3974	7153	373	13249	4902	12897	650	5729	306	8475	267	101	6492
446	636	983	553	5409	10005	672	19731	3053	936	209	1590	4222	4222	3297	3297	10378	10378	887	887	11799	11799	1350	1350	939	939	21949	21949	4556	4556	14533	8942	99	681	752	283	12236	3675	6804	350	12589	4741	12249	639	5711	287	7681	246	97	5985
448	587	888	519	5253	9359	630	18623	2960	877	191	1490	3958	3958	3021	3021	9842	9842	826	826	11169	11169	1224	1224	829	829	20506	20506	4160	4160	13703	8189	95	604	657	251	11191	3329	6140	325	11554	4322	11319	596	5624	273	7125	226	95	5488
450	531	795	476	5093	8466	584	17095	2593	818	177	1333	3609	3609	2695	2695	9130	9130	753	753	10033	10033	1102	1102	738	738	18643	18643	3677	3677	12856	7371	94	534	569	228	10140	2908	5406	291	10427	3808	10244	540	5462	253	6368	200	95	5015
452	482	724	445	4950	7774	553	15901	2483	777	166	1228	3364	3364	2453	2453	8515	8515	676	676	9308	9308	1005	1005	675	675	17028	17028	3316	3316	11694	6724	93	481	513	209	9303	2615	4843	275	9514	3497	9588	502	5387	228	5610	185	92	4478
454	447	672	420	4761	7310	517	14858	2317	712	154	1127	3147	3147	2232	2232	8064	8064	625	625	8583	8583	916	916	610	610	15923	15923	2971	2971	10654	6184	89	433	454	197	8615	2342	4434	243	8841	3194	8808	467	5241	216	5071	173	90	4106
456	415	616	387	4531	6724	488	13641	2153	655	145	1032	2949	2949	2052	2052	7445	7445	574	574	8023	8023	822	822	563	563	14592	14592	2713	2713	10046	5626	88	392	414	185	7955	2127	3985	234	8079	2906	8166	432	5122	203	4725	163	87	3684
458	386	564	371	4480	6342	455	12812	1995	628	135	947	2727	2727	1851	1851	7013	7013	535	535	7372	7372	753	753	511	511	13414	13414	2422	2422	9320	5125	88	356	372	171	7410	1914	3663	213	7420	2662	7379	415	5023	186	4262	147	88	3312
460	365	548	359	4336	6159	434	12366	1933	603	133	901	2645	2645	1779	1779	6748	6748	523	523	7032	7032	722	722	479	479	13064	13064	2317	2317	8667	4880	87	339	356	159	7064	1829	3429	203	7079	2524	7132	397	4890	180	3854	150	83	3129
462	341	509	334	4183	5768	406	11597	1858	574	122	827	2437	2437	1623	1623	6360	6360	474	474	6546	6546	655	655	439	439	12144	12144	2080	2080	8008	4453	84	305	315	152	6525	1642	3177	195	6449	2324	6659	369	4814	165	3599	136	86	2867
464	322	470	322	4083	5272	381	10696	1686	542	116	750	2235	2235	1469	1469	5987	5987	429	429	5915	5915	583	583	396	396	11256	11256	1851	1851	7366	4163	78	271	286	142	5950	1451	2832	178	5957	2075	6081	342	4681	154	3242	122	85	2621
466	305	436	301	3937	5031	364	10021	1608	513	108	692	2089	2089	1373	1373	5698	5698	404	404	5561	5561	538	538	368	368	10567	10567	1706	1706	6906	3888	80	245	260	136	5542	1327	2613	170	5523	1930	5602	328	4544	145	3011	112	85	2365
468	273	411	283	3753	4685	346	9428	1508	478	103	650	1945	1945	1289	1289	5157	5157	379	379	5192	5192	508	508	343	343	9573	9573	1573	1573	6382	3467	78	228	244	126	5196	1210	2376	161	5177	1753	5288	309	4413	140	2678	109	81	2156
470	266	367	260	3627	4342	324	8851	1435	451	95	586	1772	1772	1151	1151	4958	4958	348	348	4716	4716	455	455	318	318	9049	9049	1433	1433	5868	3296	76	208	223	120	4672	1108	2195	146	4668	1623	4822	283	4316	132	2453	101	79	1971
472	246	347	253	3474	3911	307	8228	1343	418	93	528	1642	1642	1058	1058	4719	4719	317	317	4365	4365	418	418	287	287	8446	8446	1272	1272	5529	3042	76	194	198	113	4314	1004	2001	141	4208	1479	4452	265	4211	124	2287	97	81	1841
474	236	324	236	3335	3656	291	7641	1260	403	89	499	1555	1555	982	982	4329	4329	302	302	4075	4075	393	393	275	275	7692	7692	1177	1177	5082	2793	75	175	188	106	4025	924	1847	132	3912	1377	4105	252	4067	121	2056	94	79	1643
476	216	288	228	3170	3288	266	7045	1185	371	83	465	1393	1393	883	883	4092	4092	275	275	3755	3755	356	356	252	252	7191	7191	1066	1066	4731	2568	74	163	172	103	3615	825	1662	124	3663	1247	3791	229	3944	113	1904	86	74	1532
478	199	269	218	3090	3056	252	6508	1098	351	83	418	1288	1288	800	800	3835	3835	256	256	3357	3357	326	326	230	230	6651	6651	967	967	4416	2426	75	151	164	97	3275	740	1505	115	3271	1125	3445	217	3799	108	1745	81	79	1419
480	187	256	202	2917	2756	239	6040	1024	330	74	374	1179	1179	720	720	3570	3570	237	237	3115	3115	286	286	214	214	5867	5867	836	836	3870	2188	68	139	146	92	2960	672	1338	108	2967	1033	3169	206	3630	103	1504	75	71	1215
482	175	227	192	2733	2482	222	5521	957	314	69	351	1100	1100	655	655	3324	3324	221	221	2811	2811	267	267	202	202	5396	5396	792	792	3548	1980	68	130	137	87	2730	605	1203	96	2758	934	2901	190	3498	96	1372	73	73	1108
484	167	209	185	2664	2285	206	5127	902	290	67	323	1016	1016	596	596	3126	3126	202	202	2603	2603	241	241	185	185	4997	4997	712	712	3249	1812	70	118	125	85	2526	545	1096	93	2516	852	2688	176	3397	91	1231	72	69	1022
486	163	198	172	2476	2127	198	4760	847	280	64	293	959	959	552	552	2948	2948	190	190	2449	2449	228	228	172	172	4543	4543	658	658	3019	1698	71	113	120	89	2327	504	998	86	2273	786	2487	169	3258	90	1104	65	72	911
488	149	187	164	2399	1952	183	4411	816	259	63	275	893	893	511	511	2749	2749	182	182	2270	2270	214	214	163	163	4164	4164	596	596	2790	1565	69	109	110	81	2137	453	924	85	2135	721	2284	160	3148	88	1017	66	69	835
490	139	173	160	2271	1831	170	4067	759	246	57	254	830	830	475	475	2604	2604	165	165	2102	2102	192	192	153	153	3865	3865	549	549	2575	1454	68	99	107	79	1988	427	837	80	1971	660	2150	147	3040	82	935	61	68	771
492	138	164	153	2142	1695	160	3702	723	230	57	229	772	772	422	422	2423	2423	155	155	1883	1883	176	176	142	142	3526	3526	490	490	2311	1311	68	100	94	78	1802	373	766	78	1756	590	1951	137	2930	80	841	61	70	691
494	127	153	144	2003	1540	147	3371	684	220	54	209	699	699	390	390	2293	2293	143	143	1713	1713	156	156	128	128	3204	3204	446	446	2090	1219	64	87	93	75	1636	332	666	74	1602	534	1770	134	2815	77	760	58	67	618
496	125	148	140	1940	1444	146	3178	656	209	56	199	651	651	368	368	2200	2200	136	136	1603	1603	150	150	124	124	3042	3042	418	418	1990	1147	64	89	93	73	1535	312	634	67	1507	513	1683	127	2736	70	697	56	68	582
498	116	137	130	1815	1308	131	2851	588	192	52	178	589	589	331	331	2004	2004	121	121	1459	1459	143	143	112	112	2737	2737	373	373	1767	1010	63	83	84	73	1370	279	557	67	1335	444	1444	119	2612	68	625	55	70	510
500	109	123	129	1732	1221	125	2625	581	181	51	168	550	550	297	297	1862	1862	115	115	1355	1355	128	128	109	109	2544	2544	328	328	1662	959	62	79	81	71	1274	257	511	60	1239	425	1400	107	2499	67	584	50	67	464
502	103	119	114	1639	1122	118	2395	551	170	50	150	499	499	275	275	1748	1748	108	108	1234	1234	114	114	101	101	2312	2312	311	311	1495	895	63	74	75	69	1158	237	469	59	1122	387	1300	98	2442	64	519	52	67	425
504	100	112	113	1513	1042	112	2225	503	158	45	142	459	459	255	255	1645	1645	102	102	1130	1130	109	109	98	98	2150	2150	278	278	1382	795	61	72	72	68	1061	211	438	57	1024	333	1114	96	2323	61	479	46	63	393
506	94	109	104	1461	967	107	2102	478	148	47	128	419	419	239	239	1556	1556	97	97	1034	1034	101	101	94	94	1969	1969	258	258	1237	756	62	67	73	65	970	192	400	50	931	309	1093	88	2211	58	437	50	62	347
508	97	98	99	1401	867	103	1891	450	141	46	118	398	398	211	211	1457	1457	92	92	963	963	91	91	88	88	1842	1842	231	231	1186	698	61	68	67	64	887	177	358	51	865	296	993	86	2109	55	388	49	67	331
510	88	92	95	1287	801	99	1797	425	135	44	110	365	365	197	197	1340	1340	88	88	890	890	86	86	83	83	1706	1706	210	210	1100	645	59	65	66	64	802	168	343	50	802	262	907	80	2051	56	371	46	70	307
512	83	93	92	1204	738	91	1646	399	128	45	103	333	333	179	179	1282	1282	81	81	814	814	80	80	77	77	1565	1565	194	194	992	600	60	62	64	60	739	146	303	49	734	250	830	74	1985	56	342	45	62	273
514	81	88	89	1135	660	84	1470	377	116	46	96	300	300	167	167	1193	1193	75	75	737	737	73	73	74	74	1434	1434	177	177	901	559	60	60	65	61	678	138	283	43	653	226	757	72	1890	50	303	43	59	251
516	76	82	85	1065	602	77	1370	360	114	45	89	279	279	146	146	1125	1125	72	72	677	677	70	70	69	69	1288	1288	160	160	841	519	58	60	61	59	606	124	250	46	602	205	693	69	1814	47	274	40	59	228
518	74	76	80	1001	551	76	1284	337	108	46	83	272	272	144	144	1088	1088	69	69	637	637	67	67	70	70	1182	1182	149	149	759	471	55	57	60	61	571	113	232	40	556	199	637	66	1748	47	248	41	59	208
520	72	73	77	951	497	71	1202	321	104	47	79	249	249	130	130	1007	1007	65	65	590	590	60	60	63	63	1108	1108	142	142	713	452	56	57	53	57	522	108	214	38	522	179	596	63	1691	45	237	42	60	198
522	71	72	72	917	455	69	1106	312	98	44	73	223	223	120	120	959	959	63	63	548	548	55	55	61	61	1021	1021	131	131	649	432	57	52	54	59	495	104	194	40	477	161	547	58	1644	43	215	41	62	181
524	67	70	70	858	437	65	957	284	88	48	66	209	209	108	108	896	896	58	58	494	494	55	55	59	59	893	893	116	116	583	376	56	54	54	54	428	91	183	36	429	147	490	53	1547	44	189	38	55	157
526	65	66	68	791	390	59	890	274	85	46	65	200	200	103	103	844	844	56	56	457	457	51	51	55	55	834	834	108	108	549	359	57	52	55	56	403	85	159	39	391	137	455	51	1466	41	181	37	56	145
528	60	64	62	727	358	55	818	265	83	44	58	184	184	92	92	774	774	53	53	413	413	46	46	53	53	765	765	99	99	489	332	54	49	50	55	363	78	148	36	357	127	429	51	1406	44	162	38	54	134
530	60	63	57	688	336	57	769	244	79	47	59	173	173	89	89	753	753	50	50	389	389	47	47	52	52	700	700	95	95	464	308	57	48	49	55	339	70	137	34	328	118	401	49	1361	41	153	36	58	122
532	59	58	56	643	307	51	681	224	74	48	54	155	155	80	80	686	686	46	46	349	349	44	44	46	46	632	632	83	83	414	285	52	50	51	54	311	65	122	34	299	108	360	47	1276	43	138	37	52	111
534	57	58	53	580	273	49	610	216	67	47	47	141	141	77	77	654	654	46	46	321	321	41	41	45	45	587	587	78	78	397	266	54	49	51	52	288	58	114	32	262	98	321	43	1223	39	134	34	52	98
536	53	59	54	555	254	46	572	201	66	49	47	136	136	69	69	611	611	43	43	296	296	38	38	41	41	543	543	73	73	355	244	50	46	49	50	264	55	107	32	248	94	305	42	1171	36	115	35	54	92
538	49	57	49	527	231	44	518	195	63	50	44	122	122	66	66	577	577	43	43	269	269	37	37	39	39	498	498	63	63	324	230	53	46	45	50	238	50	99	31	235	85	273	38	1116	35	110	34	51	84
540	51	54	48	497	226	40	491	186	61	50	43	118	118	61	61	542	542	40	40	252	252	34	34	39	39	464	464	64	64	300	210	51	46	47	54	224	54	91	30	214	78	264	36	1095	33	103	33	53	81
542	48	54	45	463	204	43	448	170	57	48	38	109	109	56	56	519	519	40	40	236	236	34	34	40	40	431	431	56	56	277	203	46	45	48	47	202	50	88	27	201	75	239	38	1030	34	96	34	53	75
544	45	49	44	429	187	38	414	172	57	51	38	100	100	51	51	484	484	37	37	211	211	32	32	34	34	390	390	53	53	254	190	48	43	45	48	188	43	80	26	182	68	226	36	991	32	86	30	49	66
546	47	49	40	400	164	38	371	153	49	52	33	90	90	50	50	458	458	36	36	197	197	30	30	36	36	363	363	48	48	236	175	47	45	41	46	166	40	71	26	165	66	203	35	941	30	77	31	51	60
548	43	50	39	378	157	35	339	147	49	55	34	82	82	47	47	425	425	34	34	184	184	27	27	32	32	332	332	45	45	212	164	47	43	43	52	155	40	65	24	150	61	196	31	894	30	75	29	49	55
550	43	46	37	344	136	36	305	138	46	51	32	77	77	44	44	395	395	35	35	167	167	24	24	31	31	289	289	41	41	192	151	45	41	41	45	140	38	63	25	140	56	171	30	842	30	69	29	47	53
552	41	42	33	326	133	33	295	135	44	55	29	73	73	42	42	386	386	31	31	153	153	26	26	31	31	292	292	45	45	185	144	45	45	40	46	134	35	59	25	134	55	159	31	823	31	66	27	50	46
554	39	45	35	310	121	31	273	126	48	53	29	67	67	42	42	364	364	32	32	148	148	24	24	33	33	262	262	43	43	171	136	42	42	41	46	122	33	52	23	119	47	150	29	784	32	59	29	48	46
556	36	48	33	290	109	34	252	118	41	58	27	57	57	36	36	343	343	29	29	134	134	23	23	31	31	242	242	40	40	161	130	43	40	40	38	110	35	53	26	113	51	144	27	752	30	60	26	49	47
558	40	42	31	269	103	29	231	111	38	55	29	59	59	35	35	324	324	31	31	133	133	24	24	30	30	227	227	34	34	152	123	45	40	38	41	104	28	48	24	99	46	133	29	731	29	59	27	43	40
560	35	44	30	253	93	26	211	109	39	55	26	55	55	34	34	306	306	30	30	114	114	20	20	29	29	206	206	33	33	134	111	46	41	39	41	96	29	45	27	94	40	121	29	695	33	53	26	45	37
562	36	43	30	237	89	28	198	103	37	53	27	53	53	31	31	302	302	27	27	107	107	21	21	27	27	189	189	32	32	128	111	41	37	39	42	91	32	42	23	92	39	117	26	667	24	50	32	47	35
564	34	39	28	224	84	24	184	94	39	55	21	50	50	31	31	278	278	28	28	106	106	20	20	24	24	178	178	29	29	117	99	41	38	37	45	85	30	38	24	83	36	105	27	631	27	48	27	44	31
566	33	40	28	209	74	24	165	93	36	52	22	46	46	27	27	269	269	29	29	94	94	19	19	27	27	168	168	28	28	113	100	41	38	38	41	77	31	36	22	76	41	96	24	609	26	45	24	42	29
568	32	41	26	200	71	28	151	91	29	54	20	46	46	27	27	248	248	27	27	91	91	19	19	24	24	155	155	27	27	107	90	41	39	38	40	72	27	42	23	73	38	91	26	578	24	43	24	39	29
570	33	41	28	173	68	25	140	90	30	51	25	41	41	30	30	231	231	26	26	81	81	16	16	24	24	138	138	24	24	93	87	38	36	35	41	69	24	38	23	66	36	88	26	553	25	39	21	44	29
572	29	44	26	166	60	28	130	83	32	58	22	44	44	28	28	231	231	22	22	77	77	17	17	21	21	130	130	25	25	89	79	43	38	37	42	65	21	33	18	62	30	81	27	526	23	38	24	40	25
574	30	39	24	158	56	22	118	78	31	56	20	35	35	21	21	211	211	24	24	68	68	18	18	23	23	125	125	24	24	81	76	39	38	39	40	59	21	30	21	55	29	73	24	500	23	38	25	42	22
576	32	37	24	147	52	26	106	67	30	54	19	32	32	22	22	198	198	20	20	64	64	18	18	21	21	114	114	22	22	83	72	44	36	33	40	56	22	34	21	49	28	74	25	487	24	37	25	44	22
578	31	40	20	137	49	19	103	66	24	57	20	33	33	23	23	186	186	22	22	61	61	18	18	22	22	101	101	23	23	72	69	38	35	37	32	47	19	30	20	49	28	65	22	456	23	37	26	40	21
580	29	32	18	129	44	20	91	66	27	56	19	31	31	22	22	176	176	20	20	62	62	15	15	22	22	100	100	18	18	67	64	41	38	33	40	51	18	25	20	47	29	64	19	444	23	33	22	42	24
582	24	35	21	120	42	29	83	56	25	54	18	28	28	21	21	167	167	20	20	53	53	15	15	14	14	85	85	21	21	62	60	47	37	36	33	43	20	28	18	43	27	54	19	412	23	29	23	44	18
584	24	36	21	112	38	20	80	61	29	58	15	29	29	28	28	163	163	21	21	51	51	16	16	20	20	84	84	18	18	59	57	41	36	37	38	35	21	26	17	44	22	51	20	388	22	35	21	42	21
586	26	36	21	105	38	22	72	53	24	53	18	27	27	20	20	157	157	18	18	47	47	14	14	19	19	76	76	18	18	56	55	41	40	36	39	38	18	21	18	40	26	50	19	394	20	27	22	46	21
588	25	37	17	95	32	18	68	54	21	59	19	27	27	18	18	142	142	17	17	46	46	15	15	17	17	71	71	16	16	54	51	45	43	36	39	38	22	23	23	36	21	47	23	365	22	32	18	42	19
590	27	35	19	97	36	21	67	46	22	53	18	25	25	19	19	140	140	16	16	40	40	13	13	19	19	75	75	17	17	48	53	42	40	34	42	34	20	23	17	33	22	43	17	363	24	31	16	42	17
592	26	39	22	85	29	19	58	46	25	51	19	22	22	17	17	127	127	20	20	42	42	15	15	17	17	64	64	17	17	47	43	44	42	38	42	33	14	18	17	33	20	40	20	329	20	25	21	46	14
594	24	36	18	81	31	21	56	48	21	52	16	19	19	19	19	122	122	19	19	43	43	14	14	18	18	57	57	14	14	47	45	43	41	43	41	31	18	24	17	31	21	41	18	327	20	27	22	48	16
596	22	33	15	76	29	10	52	47	21	58	15	22	22	20	20	117	117	19	19	39	39	12	12	15	15	60	60	15	15	43	44	46	40	38	51	25	15	19	16	29	22	37	19	311	23	25	23	46	14
598	21	32	19	78	28	20	45	48	22	54	16	19	19	18	18	107	107	16	16	37	37	15	15	14	14	49	49	16	16	40	39	47	44	41	44	26	12	19	18	30	21	34	21	301	19	22	22	47	14
600	23	37	13	64	21	18	46	47	18	55	16	15	15	14	14	105	105	18	18	34	34	14	14	14	14	44	44	12	12	36	41	46	44	38	44	22	12	20	15	31	22	31	15	278	21	24	19	49	15
602	21	35	16	64	22	16	42	41	21	52	15	21	21	16	16	105	105	19	19	33	33	13	13	17	17	47	47	17	17	37	40	43	43	37	44	24	18	18	7	28	21	30	21	266	16	24	17	46	14
604	20	32	17	58	23	15	38	36	25	54	19	16	16	25	25	97	97	17	17	30	30	15	15	15	15	44	44	13	13	36	38	51	42	32	41	19	16	15	19	27	18	29	25	255	17	20	19	44	12
606	22	35	11	53	19	18	37	41	20	54	15	15	15	13	13	89	89	11	11	26	26	22	22	15	15	41	41	16	16	32	36	46	38	42	40	22	16	19	18	20	20	27	18	242	19	23	18	35	12
608	23	29	14	51	19	17	37	36	14	52	14	14	14	11	11	91	91	17	17	29	29	12	12	18	18	35	35	11	11	30	33	42	40	33	39	20	14	19	16	23	18	27	20	234	24	23	9	41	7
610	22	22	16	47	22	20	32	32	19	55	13	17	17	13	13	89	89	16	16	26	26	9	9	16	16	50	50	16	16	24	30	42	33	33	39	20	17	16	16	22	18	24	21	225	23	24	21	42	10
612	16	34	14	44	18	15	29	27	18	49	16	15	15	11	11	70	70	17	17	29	29	15	15	13	13	33	33	10	10	37	33	31	35	33	34	19	16	16	14	22	25	26	23	206	22	24	20	36	10
614	22	29	13	44	16	14	29	32	23	53	12	12	12	15	15	76	76	17	17	24	24	15	15	16	16	34	34	15	15	30	23	39	33	35	34	18	19	19	14	25	18	28	20	201	20	21	22	38	9
616	22	28	12	41	16	20	24	29	20	67	17	14	14	14	14	68	68	19	19	26	26	14	14	20	20	33	33	16	16	23	30	38	34	30	32	13	20	24	20	23	24	28	23	198	20	24	25	35	9
618	30	34	14	39	15	25	25	29	28	58	21	16	16	12	12	69	69	14	14	23	23	17	17	18	18	28	28	20	20	32	27	35	29	25	33	17	21	21	23	24	27	26	27	181	21	29	24	31	5
620	24	30	14	38	18	27	23	31	24	62	23	22	22	13	13	65	65	25	25	30	30	19	19	20	20	31	31	19	19	30	26	34	29	31	31	14	21	27	25	23	30	30	32	173	26	30	31	33	12
622	23	29	12	39	13	14	26	29	17	52	15	15	15	13	13	60	60	15	15	25	25	11	11	12	12	28	28	12	12	20	36	34	30	27	33	9	13	14	17	16	18	22	19	174	21	21	21	32	7
624	15	31	15	33	15	17	22	24	15	55	12	14	14	13	13	58	58	18	18	21	21	8	8	18	18	24	24	13	13	23	25	30	30	26	30	19	13	12	16	12	15	23	25	160	19	19	21	36	9
626	17	25	11	37	13	17	19	27	18	52	14	11	11	17	17	56	56	14	14	25	25	11	11	6	6	23	23	15	15	26	23	30	30	29	28	14	12	16	18	19	18	18	22	161	20	17	20	27	10
628	21	30	14	33	15	8	18	24	17	54	12	13	13	14	14	55	55	12	12	19	19	8	8	17	17	19	19	9	9	24	22	33	28	26	29	12	11	14	12	14	21	23	27	141	19	17	16	37	14
630	20	29	5	29	11	16	19	23	17	49	17	10	10	11	11	50	50	16	16	18	18	13	13	13	13	24	24	12	12	13	21	30	35	27	27	20	13	16	12	17	15	16	18	143	20	24	16	34	3
632	18	25	13	26	11	17	16	18	18	54	15	15	15	10	10	49	49	16	16	22	22	13	13	13	13	20	20	10	10	22	23	28	34	28	33	13	16	16	11	13	17	22	17	139	20	18	23	31	10
634	20	27	7	34	11	16	18	24	15	49	13	14	14	10	10	50	50	18	18	17	17	9	9	12	12	17	17	6	6	17	20	28	29	28	35	12	5	15	15	15	17	18	20	135	25	20	22	36	8
636	19	29	9	27	13	16	8	18	12	53	10	12	12	12	12	48	48	19	19	19	19	5	5	14	14	19	19	13	13	14	21	28	25	26	28	10	14	16	12	19	14	12	12	128	15	22	21	28	7
638	18	27	14	27	14	20	14	18	14	54	18	9	9	16	16	49	49	15	15	21	21	11	11	12	12	18	18	12	12	18	19	28	25	32	29	12	16	13	20	14	17	15	16	125	21	14	22	33	10
640	13	22	22	18	5	15	18	17	14	46	16	24	24	11	11	40	40	16	16	20	20	9	9	9	9	20	20	9	9	21	18	30	34	34	30	13	20	14	16	18	18	19	18	119	18	18	22	29	11
642	26	21	13	31	16	13	15	17	16	42	13	19	19	11	11	44	44	20	20	22	22	6	6	15	15	20	20	11	11	23	26	31	27	23	27	9	17	13	18	15	15	14	18	114	18	22	21	32	13
644	20	23	13	17	9	14	19	21	19	47	17	16	16	15	15	44	44	16	16	17	17	8	8	15	15	19	19	11	11	20	21	26	24	36	28	9	13	17	6	13	21	17	17	102	17	19	21	23	7
646	16	22	12	18	15	20	17	16	14	54	14	10	10	8	8	41	41	15	15	18	18	8	8	10	10	17	17	11	11	20	22	29	35	22	32	21	18	14	13	16	16	17	31	101	12	17	18	31	8
648	20	23	16	28	14	14	10	25	14	52	12	10	10	16	16	30	30	16	16	20	20	10	10	14	14	18	18	6	6	21	16	31	26	22	27	8	18	14	14	20	16	10	16	100	16	20	20	34	8
650	19	23	12	22	12	19	18	13	14	43	12	15	15	10	10	37	37	10	10	16	16	10	10	14	14	16	16	10	10	13	12	28	26	23	32	8	14	19	12	10	16	12	19	98	19	29	18	31	8
652	17	26	13	17	13	11	12	13	13	49	8	13	13	8	8	34	34	16	16	19	19	11	11	17	17	10	10	6	6	20	19	28	27	22	31	8	15	15	12	13	17	14	21	94	14	21	19	30	10
654	18	20	11	22	21	11	8	20	20	47	17	18	18	13	13	33	33	17	17	13	13	7	7	13	13	18	18	13	13	20	9	24	34	27	27	6	11	15	19	13	18	13	15	87	11	17	15	37	11
656	2	28	16	20	15	9	6	14	13	51	2	14	14	11	11	32	32	17	17	25	25	12	12	9	9	7	7	13	13	16	13	28	28	30	28	13	13	18	17	13	22	13	16	91	20	16	13	29	24
658	14	21	9	18	9	16	14	14	14	44	14	17	17	11	11	35	35	20	20	28	28	21	21	9	9	12	12	7	7	16	12	34	36	26	29	11	16	16	16	9	18	16	16	89	12	16	21	23	9
660	17	27	16	24	14	17	9	22	16	52	21	15	15	5	5	32	32	14	14	12	12	7	7	12	12	14	14	9	9	36	19	44	29	27	19	12	19	10	21	14	24	9	15	85	14	22	14	37	7
662	30	25	34	17	12	13	2	13	32	46	34	15	15	15	15	32	32	14	14	17	17	8	8	17	17	12	12	14	14	18	17	31	30	23	33	12	14	12	15	10	12	17	20	80	24	17	20	28	7
664	23	32	20	20	7	18	7	13	15	48	15	13	13	15	15	28	28	20	20	15	15	13	13	10	10	15	15	12	12	16	20	34	32	27	25	17	20	15	17	18	15	15	18	75	15	18	15	31	10
666	16	24	5	18	8	22	18	11	13	50	15	14	14	8	8	36	36	13	13	16	16	5	5	15	15	21	21	10	10	13	18	31	35	15	30	15	21	16	13	10	18	8	29	75	15	16	18	31	13
668	25	28	8	19	11	20	8	20	21	43	16	11	11	22	22	32	32	16	16	19	19	5	5	11	11	19	19	8	8	19	25	43	34	20	28	11	16	5	16	8	22	16	19	48	21	19	24	32	13
670	29	0	11	22	14	17	14	9	14	56	17	12	12	14	14	25	25	13	13	20	20	9	9	8	8	11	11	3	3	14	17	35	27	29	30	11	17	20	16	14	25	16	17	72	14	19	23	28	14
672	23	15	17	20	17	38	11	18	12	43	11	9	9	17	17	26	26	14	14	17	17	9	9	20	20	12	12	3	3	18	15	28	28	30	34	14	17	17	20	9	24	17	26	72	17	17	26	29	11
674	18	25	12	24	9	22	12	21	12	45	15	6	6	20	20	30	30	20	20	18	18	9	9	9	9	12	12	3	3	15	21	40	32	28	32	15	12	21	26	15	24	-9	21	62	21	12	24	37	6
676	19	29	9	15	18	16	9	19	18	41	21	3	3	9	9	25	25	15	15	21	21	9	9	12	12	25	25	12	12	19	9	30	38	27	30	9	18	12	18	18	28	12	22	71	24	18	22	31	18
678	19	30	6	13	16	23	12	16	16	50	7	10	10	19	19	19	19	19	19	22	22	20	20	13	13	19	19	12	12	26	13	37	40	27	31	12	13	19	18	9	26	0	23	64	19	25	19	28	18
680	-3	24	20	20	6	20	13	20	23	42	10	27	27	10	10	23	23	33	33	23	23	10	10	19	19	-3	-3	10	10	10	20	35	41	25	32	13	20	10	19	10	26	13	17	55	22	19	3	30	16
682	28	25	7	14	13	10	7	14	13	55	20	10	10	17	17	27	27	30	30	20	20	7	7	20	20	17	17	7	7	10	14	36	33	22	40	7	20	21	13	13	24	10	28	61	17	10	14	13	10
684	21	29	7	11	14	28	21	22	17	49	17	18	18	18	18	25	25	20	20	25	25	11	11	17	17	14	14	10	10	22	21	38	10	26	35	21	14	21	14	10	25	24	32	62	14	21	31	32	10
686	19	23	14	14	14	18	14	15	14	47	18	11	11	18	18	22	22	18	18	22	22	7	7	18	18	25	25	11	11	15	18	32	29	23	42	14	22	18	14	11	18	18	30	55	18	22	29	29	4
688	31	16	19	15	15	31	15	12	11	56	11	20	20	8	8	27	27	18	18	23	23	15	15	11	11	19	19	7	7	27	11	37	33	29	25	18	11	15	22	15	26	22	19	68	19	7	27	34	15
690	16	20	12	12	4	20	16	24	15	46	15	8	8	8	8	23	23	23	23	20	20	4	4	12	12	35	35	4	4	20	12	35	27	22	23	8	19	20	15	12	24	4	28	54	15	19	36	36	-12
692	25	21	20	12	8	13	8	17	20	53	12	21	21	17	17	36	36	23	23	16	16	9	9	12	12	20	20	8	8	17	8	32	44	34	35	20	12	17	12	16	25	12	29	53	16	16	36	41	16
694	26	31	17	17	8	26	37	4	26	51	17	13	13	17	17	34	34	21	21	17	17	17	17	-4	-4	17	17	8	8	9	21	33	36	20	38	8	17	13	25	0	34	13	17	54	25	29	30	29	12
696	27	27	22	9	17	23	13	14	17	47	30	9	9	13	13	31	31	21	21	26	26	18	18	4	4	18	18	8	8	5	22	25	38	20	63	17	27	27	17	13	22	17	35	60	17	31	36	31	17
698	32	19	27	23	13	19	9	14	44	54	27	23	23	9	9	22	22	22	22	23	23	9	9	36	36	5	5	4	4	27	14	44	30	29	13	22	27	27	18	18	18	13	4	49	22	22	28	44	9
700	24	15	9	18	18	24	14	14	27	47	14	54	54	14	14	23	23	27	27	19	19	24	24	23	23	47	47	9	9	47	19	40	31	22	31	9	18	37	22	18	38	45	28	50	18	27	19	38	9
[truncated: 3 more columns]
