# Supplementary material for: Integrated System Built for Small-Molecule Semiconductors via High-Throughput Approaches
Source: J Am Chem Soc. 2023 Jul 19;145(30):16517–25. doi: 10.1021/jacs.3c03271 (PMC10401720; doi:10.1021/jacs.3c03271)
Supplement: Supplementary file 3 — ja3c03271_si_003.xlsx [file ja3c03271_si_003.xlsx]

## Sheet: Sheet1
name	Exact Mass (g/mol)	purity (%)	sample weight (mg)	yield (%)	conduvtivity (S/cm)
1	772.33	91	50.2	32.4991	4.6e-08
2	699.31	92	40.1	28.6711	1.38e-10
3	786.309	95	71.2	45.2748	2.3e-08
4	685.294	85	55.5	40.4936	6.9e-09
5	698.314	80	52.1	37.3041	7.13e-08
6	747.274	82	30	20.0729	1.15e-07
7	734.314	90	66.7	45.4165	6.9e-09
8	691.25	80	37.9	27.4141	6.9e-08
9	714.309	80	46.8	32.7589	2.53e-08
10	684.299	94	42.3	30.9076	1.265e-07
11	699.31	65	50.2	35.8925	9.2e-09
12	749.256	85	57.5	38.3714	1.61e-08
13	922.377	90	50.1	27.1581	6.9e-09
14	760.33	97	33.5	22.0299	3.45e-08
15	773.325	81	48.3	31.2288	9.66e-08
16	740.361	95	33.6	22.6916	1.15e-07
17	720.28	86	37.2	25.8233	3.45e-09
18	904.255	96	19.5	10.7824	2.53e-07
19	772.243	91	37.8	24.4742	6.9e-09
20	786.346	87	33.5	21.3011	1.426e-07
21	742.261	90	27.5	18.5245	2.3e-09
22	686.289	96	54.2	39.4877	3.45e-08
23	808.33	82	24.3	15.031	8.05e-08
24	814.304	65	11.7	7.18405	5.75e-08
25	790.287	75	35.5	22.4602	1.265e-06
26	808.33	85	20.8	12.866	2.3e-07
27	800.224	10	20.2	12.6215	3.91e-06
28	778.243	80	25.5	16.3831	1.61e-07
29	858.346	81	19.3	11.2426	6.9e-09
30	1154.5	77	51.8	22.434	7.36e-08
31	430.085	50	22.1	25.6926	2.093e-08
32	357.065	62	38.6	54.0518	5.75e-08
33	444.064	10	5.1	5.74241	2.3e-09
34	405.029	65	28.5	35.1826	2.3e-09
35	392.069	66	22.5	28.6939	9.2e-09
36	349.005	80	10.5	15.0427	1.84e-08
37	342.054	10	28.8	42.0987	7.36e-08
38	357.065	70	30.6	42.8494	9.2e-08
39	407.011	71	22.5	27.6405	1.633e-07
40	580.132	80	30.8	26.5457	2.76e-08
41	418.085	30	30.5	36.4758	3.45e-08
42	431.08	30	22.8	26.4452	3.91e-08
43	378.035	72	27	35.711	4.83e-08
44	562.01	82	10.4	9.25251	1.863e-08
45	429.998	10	25.8	30.0002	2.53e-08
46	444.101	10	23.8	26.7957	1.38e-08
47	400.016	60	32.7	40.8733	4.83e-09
48	344.044	81	28.2	40.9831	7.13e-09
49	466.085	30	20.7	22.2063	2.53e-09
50	472.059	35	20.6	21.8193	1.955e-08
51	457.979	50	14	15.2845	1.748e-08
52	435.997	50	2.2	2.52295	1.242e-08
53	516.101	60	44.1	42.7242	8.97e-09
54	641.131	82	38.2	29.9115	3.68e-08
55	474.057	97	29.3	31.0816	2.99e-07
56	844.139	82	23.3	23.0956	1.334e-08
57	702.151	70	5.1	4.85964	1.495e-07
58	566.069	96	42.3	33.922	3.91e-08
59	398.996	95	31.2	34.1895	5.75e-08
60	744.057	95	2.1	2.13251	2.3e-09
61	627.09	97	25.3	24.638	7.36e-09
62	773.308	85	28.9	23.176	1.564e-08
63	606.235	95	27.5	30.135	1.173e-08
64	1020.38	92	15.6	15.8415	8.05e-09
65	834.329	92	6.2	6.03777	1.035e-07
66	701.308	90	4.2	4.00011	3.45e-09
67	534.235	98	4.1	3.87044	7.36e-08
68	924.376	82	5.3	3.81495	1.84e-08
69	762.329	80	4.3	3.87018	9.2e-09
70	551.261	80	19.4	16.6939	1.886e-07
71	384.188	85	30.7	29.8541	1.587e-07
72	724.313	70	10.7	9.25854	1.495e-08
73	612.282	97	22.4	18.4973	1.886e-07
74	473.214	91	12.9	12.6429	8.05e-08
75	306.141	95	6.1	6.88046	8.05e-08
76	620.25	93	24.1	23.7691	1.495e-07
77	534.235	95	25.7	24.0365	2.07e-07
78	623.261	60	20.9	22.4753	6.21e-08
79	456.188	96	35.6	46.6763	2.53e-07
80	820.313	82	20.8	21.1521	1.265e-08
81	684.282	88	35.2	35.5197	1.127e-07
82	623.261	50	6.2	5.74246	3.68e-08
83	456.188	90	5.5	6.25694	3.22e-08
84	820.313	95	37.7	39.6358	4.83e-07
85	684.282	92	49.8	51.8307	1.541e-07
86	1049.42	82	47.8	43.1809	6.44e-08
87	882.347	88	10.3	10.9602	1.978e-06
88	1388.53	82	70.3	59.9719	1.265e-06
89	1110.44	10	22.1	18.9203	4.37e-08
90	1151.45	50	50.5	48.7965	1.84e-08
91	984.376	35	46.1	53.129	1.84e-06
92	1524.56	80	27.9	25.4713	1.265e-07
93	1212.47	10	47.6	43.4307	3.22e-07
94	974.435	70	39.5	40.5876	1.426e-07
95	807.361	82	44.1	51.2181	1.242e-07
96	1288.54	75	3.2	3.42187	2.53e-08
97	1035.46	90	42.4	44.8288	2.76e-08
98	929.402	30	63.2	65.2938	1.817e-08
99	762.329	95	14.2	14.8055	3.45e-08
100	1228.5	87	39.7	37.2843	3.45e-09
101	990.423	92	46.3	44.4662	7.82e-07
102	501.133	97	53.8	53.6783	4.025e-07
103	515.149	96	59.9	58.1385	2.53e-08
104	459.086	85	15.3	16.6635	1.403e-07
105	665.1	61	21.2	15.9375	1.334e-08
106	567.154	75	13.6	11.9897	5.52e-08
107	581.169	60	18.4	15.8302	3.68e-09
108	525.107	50	3.2	3.047	3.68e-08
109	719.102	35	32.5	22.5976	1.173e-07
110	675.217	75	46.9	46.2771	5.75e-09
111	864.126	10	38.7	38.7947	7.36e-08
112	545.123	50	31.6	24.3509	1.311e-07
113	846.397	65	32.6	39.8273	1.61e-07
114	663.25	80	80.2	63.2644	8.05e-09
115	816.32	90	60.2	60.4654	4.14e-09
116	463.135	90	16.1	13.1381	8.05e-08
117	767.297	84	42.3	45.6252	3.91e-07
118	381.039	92	40.3	34.989	5.75e-09
119	907.435	93	51.7	67.7588	3.45e-09
120	444.075	92	47.7	35.0155	6.44e-09
121	1408.61	60	44.8	50.3824	1.173e-08
122	965.065	81	47.1	33.4097	7.36e-09
123	725.084	86	29.2	20.1504	2.53e-09
124	875.12	30	39.3	31.1864	1.495e-08
125	716.116	82	71.6	54.5026	2.53e-08
