# Supplementary material for: Integrated System Built for Small-Molecule Semiconductors via High-Throughput Approaches
Source: J Am Chem Soc. 2023 Jul 19;145(30):16517–25. doi: 10.1021/jacs.3c03271 (PMC10401720; doi:10.1021/jacs.3c03271)
Supplement: Supplementary file 4 — ja3c03271_si_004.xlsx [file ja3c03271_si_004.xlsx]

## Sheet: default_1
ID	Name	CAS	Catalog Number	Smiles	Valid	ChemSpider ID	PubChem CID	In Stock-commerical	In Stock-lab
A1	2,7-Dibromofluorene	16433-88-8	005333	Brc1ccc2c(c1)Cc1cc(Br)ccc1-2	TRUE			1	1
A2	2,5-Dibromo-6-methyl pyridine	39919-65-8	012710	Cc1nc(Br)ccc1Br	TRUE			1	1
A3	2,7-Dibromo-9-fluorenone	14348-75-5	019268	O=C1c2cc(Br)ccc2-c2ccc(Br)cc21	TRUE			1	1
A4	2,5-Dibromopyridine	624-28-2	019467	Brc1ccc(Br)nc1	TRUE			1	1
A5	2,5-Dibromotoluene	615-59-8	024524	Cc1cc(Br)ccc1Br	TRUE			1	1
A6	2,5-Dibromo-4-fluoronitrobenzene	366496-33-5	043380	O=[N+]([O-])c1cc(Br)c(F)cc1Br	TRUE			0	1
A7	1,4-Dibromonaphthalene	83-53-4	043687	Brc1ccc(Br)c2ccccc12	TRUE			1	1
A8	2,5-Dibromothiazole	4175-78-4	046206	Brc1cnc(Br)s1	TRUE			0	1
A9	2,5-Dibromoanisole	95970-08-4	062592	COc1cc(Br)ccc1Br	TRUE			1	1
A10	1,4-Dibromobenzene	106-37-6	BR1151	Brc1ccc(Br)cc1	TRUE			1	1
A11	3,5-Dibromo-4-methylpyridine	3430-23-7	049933	Cc1c(Br)cncc1Br	TRUE			1	1
A12	Methyl 2,5-dibromothiazole-4-carboxylate	914347-25-4	078793	COC(=O)c1nc(Br)sc1Br	TRUE			0	1
A13	2,7-Dibromo-9,9'-spirobifluorene	171408-84-7	079547	Brc1ccc2c(c1)C1(c3ccccc3-c3ccccc31)c1cc(Br)ccc1-2	TRUE			0	1
A14	4,4'-Dibromobiphenyl		216434	BrC1=CC=C(C2=CC=C(Br)C=C2)C=C1	TRUE			1	1
A15	2,7-Dibromocarbazole	136630-39-2	222053	Brc1ccc2c(c1)[nH]c1cc(Br)ccc12	TRUE			1	1
A16	1,4-Dibromo-2,3,5,6-tetramethylbenzene	1646-54-4	222096	Cc1c(C)c(Br)c(C)c(C)c1Br	TRUE			1	1
A17	1,4-Dibromo-2,5-difluorobenzene	327-51-5	003843	Fc1cc(Br)c(F)cc1Br	TRUE			1	1
A18	4,4'-Dibromooctafluorobiphenyl	10386-84-2	009423	Fc1c(F)c(-c2c(F)c(F)c(Br)c(F)c2F)c(F)c(F)c1Br	TRUE			1	1
A19	5.5'-Dibromo-2,2'-bithiophene	4805-22-5	013508	Brc1ccc(-c2ccc(Br)s2)s1	TRUE			1	1
A20	4,4'-Dibromo-stilbene	18869-30-2	041293	Brc1ccc(/C=C/c2ccc(Br)cc2)cc1	TRUE			0	1
A21	4,7-Dibromo-2,1,3-benzothiadiazole	15155-41-6	077215	Brc1ccc(Br)c2nsnc12	TRUE			1	1
A22	2,5-Dibromopyrimidine	32779-37-6	078311	Brc1cnc(Br)nc1	TRUE			1	1
A23	1,6-Dibromopyrene	27973-29-1	214669	Brc1ccc2ccc3c(Br)ccc4ccc1c2c43	TRUE			1	1
A24	2,7-Dibromophenanthrene-9,10-dione	84405-44-7	214864	O=C1C(=O)c2cc(Br)ccc2-c2ccc(Br)cc21	TRUE			1	1
A25	2,8-Dibromodibenzo[b,d]thiophene	31574-87-5	216374	Brc1ccc2sc3ccc(Br)cc3c2c1	TRUE			1	1
A26	2,7-Dibromopyrene	102587-98-4	325017	Brc1cc2ccc3cc(Br)cc4ccc(c1)c2c34	TRUE			1	1
A27	4,8-Dibromobenzo[1,2-c:4,5-c']bis([1,2,5]thiadiazole)	165617-59-4	458615	Brc1c2c(c(Br)c3nsnc13)N=S=N2	TRUE			0	1
A28	4,7-Dibromo-5,6-difluorobenzo[c][1,2,5]thiadiazole	1295502-53-2	464566	Fc1c(F)c(Br)c2nsnc2c1Br	TRUE			1	1
A29	3,9-Dibromoperylene	56752-35-3	546266	Brc1ccc2c3cccc4c(Br)ccc(c5cccc1c52)c43	TRUE			0	1
A30	Tris(4-bromophenyl)amine	4316-58-9		BrC1=CC=C(N(C2=CC=C(Br)C=C2)C3=CC=C(Br)C=C3)C=C1	TRUE			0	1
A31	1,3,5-tribromobenzene	626-39-1	079486	BrC1=CC(Br)=CC(Br)=C1	TRUE			1	1
A32	2,2',7,7'-tetrabromo-9,9'-spirobi[fluorene]		076498	BrC1=CC2=C(C=C1)C3=C(C42C5=C(C6=C4C=C(Br)C=C6)C=CC(Br)=C5)C=C(Br)C=C3	TRUE			1	1
A33	1,3,5-Tris(4-bromophenyl)benzene			BrC1=CC=C(C2=CC(C3=CC=C(Br)C=C3)=CC(C4=CC=C(Br)C=C4)=C2)C=C1	TRUE			0	1
A34	2,5-Dibromothiophene	3141-27-3	001056	Brc1ccc(Br)s1	TRUE			1	1
A35	3,4-Dibromothiophene	3141-26-2	001057	Brc1cscc1Br	TRUE			1	1
A36	1,2-Dibromobenzene	583-53-9	001158	Brc1ccccc1Br	TRUE			1	1
A37	1,3-Dibromobenzene	108-36-1	001159	Brc1cccc(Br)c1	TRUE			1	1
A38	2,4-Dibromoanisole	21702-84-1	003063	COc1ccc(Br)cc1Br	TRUE			1	1
A39	2,4-Dibromoaniline	615-57-6	003660	Nc1ccc(Br)cc1Br	TRUE			1
A40	2-Amino-3,5-dibromo-6-fluorobenzoic acid	175135-10-1	003975	Nc1c(Br)cc(Br)c(F)c1C(=O)O	TRUE			1	1
A41	2,6-Dibromo-3-chloro-4-fluoroaniline	175135-09-8	004386	Nc1c(Br)cc(F)c(Cl)c1Br	TRUE			1
A42	1-Chloro-2,6-dibromo-4-fluorobenzene	179897-90-6	004387	Fc1cc(Br)c(Cl)c(Br)c1	TRUE			1	1
A43	1,2-Dibromo-3,5-difluorobenzene	139215-43-3	004640	Fc1cc(F)c(Br)c(Br)c1	TRUE			1	1
A44	1,2-Dibromo-4,5-difluorobenzene	64695-78-9	004641	Fc1cc(Br)c(Br)cc1F	TRUE			1	1
A45	2,6-Dibromo-4-fluoroaniline	344-18-3	004650	Nc1c(Br)cc(F)cc1Br	TRUE			1	1
A46	1,3-Dibromo-5-fluorobenzene	1435-51-4	004651	Fc1cc(Br)cc(Br)c1	TRUE			1
A47	1,4-Dibromo-2-fluorobenzene	1435-52-5	004652	Fc1cc(Br)ccc1Br	TRUE			1	1
A48	1,3-Dibromo-4-fluorobenzene	1435-53-6	004653	Fc1ccc(Br)cc1Br	TRUE			1
A49	1,3-Dibromotetrafluorobenzene	1559-87-1	004667	Fc1c(F)c(Br)c(F)c(Br)c1F	TRUE			1
A50	1,4-Dibromotetrafluorobenzene	344-03-6	004668	Fc1c(F)c(Br)c(F)c(F)c1Br	TRUE			1
A51	2,6-Dibromo-4-(trifluoromethoxy)aniline	88149-49-9	004677	Nc1c(Br)cc(OC(F)(F)F)cc1Br	TRUE			1	1
A52	2,4-Dibromo-6-(trifluoromethyl)aniline	71757-14-7	004679	Nc1c(Br)cc(Br)cc1C(F)(F)F	TRUE			1	1
A53	2,6-Dibromo-4-(trifluoromethyl)aniline	72678-19-4	004680	Nc1c(Br)cc(C(F)(F)F)cc1Br	TRUE			1
A54	2-Chloro-3,5-dibromo-1-fluorobenzene	202925-04-0	008670	Fc1cc(Br)cc(Br)c1Cl	TRUE			1
A55	5-Chloro-2,3-dibromo-1-fluorobenzene	208186-78-1	008671	Fc1cc(Cl)cc(Br)c1Br	TRUE			1
A56	1,2-Dibromo-4-fluorobenzene	2369-37-1	008673	Fc1ccc(Br)c(Br)c1	TRUE			1	1
A57	2,4-Dibromophenyl isothiocyanate	13037-63-3	008788	S=C=Nc1ccc(Br)cc1Br	TRUE			1
A58	2,5-Dibromophenyl isothiocyanate	98041-67-9	008789	S=C=Nc1cc(Br)ccc1Br	TRUE			1
A59	2,5-Dibromobenzotrifluoride	7657-09-2	009124	FC(F)(F)c1cc(Br)ccc1Br	TRUE			1
A60	1,2-Dibromotetrafluorobenzene	827-08-7	009415	Fc1c(F)c(F)c(Br)c(Br)c1F	TRUE			1
A61	3,5-Dibromo-4-hydroxyacetophenone	2887-72-1	009646	CC(=O)c1cc(Br)c(O)c(Br)c1	TRUE			0
A62	2-Amino-3,5-dibromo-6-methylpyridine	91872-10-5	010400	Cc1nc(N)c(Br)cc1Br	TRUE			1	1
A63	2,4-Dibromobenzenesulfonyl chloride	72256-95-2	013065	O=S(=O)(Cl)c1ccc(Br)cc1Br	TRUE			1
A64	1,6-Dibromo-2-hydroxynaphthalene-3-carboxylic acid	1779-10-8	013143	O=C(O)c1cc2cc(Br)ccc2c(Br)c1O	TRUE			0
A65	4,5-Dibromo-o-xylene	24932-48-7	013144	Cc1cc(Br)c(Br)cc1C	TRUE			0	1
A66	2,4-Dibromo-6-fluoroaniline	141474-37-5	013291	Nc1c(F)cc(Br)cc1Br	TRUE			0
A67	2,6-Dibromo-4-fluoroanisole	443-41-4	013293	COc1c(Br)cc(F)cc1Br	TRUE			0
A68	2,4-Dibromo-6-fluorophenol	576-86-3	013294	Oc1c(F)cc(Br)cc1Br	TRUE			0
A69	2,6-Dibromo-4-fluorophenol	344-20-7	013295	Oc1c(Br)cc(F)cc1Br	TRUE			0
A70	4,5-Dibromo-2-fluorotoluene	202982-77-2	013296	Cc1cc(Br)c(Br)cc1F	TRUE			0
A71	2,4-Dibromothiazole	4175-77-3	016251	Brc1csc(Br)n1	TRUE			1	1
A72	3,5-Dibromo-4-methoxybenzamidoxime	31419-81-5	017296	COc1c(Br)cc(/C(N)=N/O)cc1Br	TRUE			1
A73	2-Amino-3,5-dibromobenzonitrile	68385-95-5	017426	N#Cc1cc(Br)cc(Br)c1N	TRUE			1	1
A74	2-Amino-3,5-dibromopyridine	35486-42-1	018180	Nc1ncc(Br)cc1Br	TRUE			0
A75	2,6-Dibromo-3-chloro-4-methylaniline	84483-22-7	018364	Cc1cc(Br)c(N)c(Br)c1Cl	TRUE			0
A76	2,5-Dibromobenzenesulfonyl chloride	23886-64-8	018497	O=S(=O)(Cl)c1cc(Br)ccc1Br	TRUE			1
A77	3,4-Dibromobenzenesulfonyl chloride	81903-80-2	018498	O=S(=O)(Cl)c1ccc(Br)c(Br)c1	TRUE			1
A78	2,5-Dibromochlorobenzene	3460-24-0	018499	Clc1cc(Br)ccc1Br	TRUE			0
A79	3,5-Dibromo-4-hydroxybenzoic acid	3337-62-0	018500	O=C(O)c1cc(Br)c(O)c(Br)c1	TRUE			1
A80	3,5-Dibromo-4-methoxybenzoic acid	4073-35-2	018501	COc1c(Br)cc(C(=O)O)cc1Br	TRUE			1
A81	2,4-Dibromo-5-methoxytoluene	5456-94-0	018502	COc1cc(C)c(Br)cc1Br	TRUE			1
A82	3,5-Dibromo-4-methylphenol	13979-81-2	018503	Cc1c(Br)cc(O)cc1Br	TRUE			0
A83	2,3-Dibromo-5-thiophenecarboxylic acid hydrazide	171851-25-5	018505	NNC(=O)c1cc(Br)c(Br)s1	TRUE			1
A84	3,4-Dibromotoluene	60956-23-2	018506	Cc1ccc(Br)c(Br)c1	TRUE			1
A85	2,5-Dibromo-m-xylene	100189-84-2	018507	Cc1cc(Br)cc(C)c1Br	TRUE			1
A86	2,5-Dibromo-p-xylene	1074-24-4	019177	Cc1cc(Br)c(C)cc1Br	TRUE			1
A87	1,2-Dibromo-4,5-dimethoxybenzene	37895-73-1	019483	COc1cc(Br)c(Br)cc1OC	TRUE			1	1
A88	2,6-Dibromo-4-methylisocyanide	730971-40-1	021231	[C-]#[N+]c1c(Br)cc(C)cc1Br	TRUE			0
A89	2,4-Dibromo-6-methylphenyl isocyanide	730971-42-3	021235	[C-]#[N+]c1c(C)cc(Br)cc1Br	TRUE			0
A90	2,6-Dibromo-4-fluorophenyl isocyanide	730971-47-8	021247	[C-]#[N+]c1c(Br)cc(F)cc1Br	TRUE			0
A91	2,6-Dibromo-4-isopropylaniline	10546-65-3	023322	CC(C)c1cc(Br)c(N)c(Br)c1	TRUE			1	1
A92	1,2-Dibromo-4-(methylsulfonyl)benzene	849035-70-7	023628	CS(=O)(=O)c1ccc(Br)c(Br)c1	TRUE			1
A93	2,6-Dibromo-4-tert-butyl aniline	10546-67-5	023856	CC(C)(C)c1cc(Br)c(N)c(Br)c1	TRUE			1
A94	1,3-Dibromo-5-tert-butylbenzene	129316-09-2	023861	CC(C)(C)c1cc(Br)cc(Br)c1	TRUE			1	1
A95	1,3-Dibromo-5-isopropylbenzene	62655-20-3	023866	CC(C)c1cc(Br)cc(Br)c1	TRUE			1
A96	1,3-Dibromo-5-(trifluoromethoxy)benzene	207226-31-1	023874	FC(F)(F)Oc1cc(Br)cc(Br)c1	TRUE			1
A97	2-Amino-3,5-dibromo-6-fluorobenzonitrile	845878-91-3	023920	N#Cc1c(N)c(Br)cc(Br)c1F	TRUE			1
A98	3,5-Dibromobenzonitrile	97165-77-0	024164	N#Cc1cc(Br)cc(Br)c1	TRUE			1
A99	2,4-Dibromo-3,5-difluoroaniline	883549-00-6	024169	Nc1cc(F)c(Br)c(F)c1Br	TRUE			1
A100	5,7-Dibromo-2,3-dihydrobenzo[b]furan	123266-59-1	024180	Brc1cc(Br)c2c(c1)CCO2	TRUE			1
A101	2,3-Dibromothiophene	3140-93-0	024261	Brc1ccsc1Br	TRUE			1
A102	1,3-Dibromo-2,4-difluorobenzene	219926-41-7	024446	Fc1ccc(Br)c(F)c1Br	TRUE			1
A103	4-Amino-3,5-dibromobenzonitrile	58633-04-8	024449	N#Cc1cc(Br)c(N)c(Br)c1	TRUE			1
A104	2,4-Dibromo-6-(trifluoromethoxy)aniline	886499-87-2	024548	Nc1c(Br)cc(Br)cc1OC(F)(F)F	TRUE			1
A105	2,6-Dibromopyridine	626-05-1	024557	Brc1cccc(Br)n1	TRUE			1
A106	4,6-Dibromo-3-chloro-2-methylaniline	84483-19-2	024567	Cc1c(N)c(Br)cc(Br)c1Cl	TRUE			0
A107	2,4-Dibromo-6-trifluoromethoxyphenylisothiocyanate	886501-31-1	024659	FC(F)(F)Oc1cc(Br)cc(Br)c1N=C=S	TRUE			1
A108	2,4-Dibromo-6-methylaniline	30273-41-7	024814	Cc1cc(Br)cc(Br)c1N	TRUE			1
A109	2,6-Dibromo-3,4-dimethylaniline	80948-77-2	024858	Cc1cc(Br)c(N)c(Br)c1C	TRUE			1
A110	4,5-Dibromo-2-hydroxy-benzaldehyde	156089-67-7	025091	O=Cc1cc(Br)c(Br)cc1O	TRUE			0
A111	3,5-Dibromo-2-hydroxy-4-methyl-benzaldehyde	311318-65-7	025127	Cc1c(Br)cc(C=O)c(O)c1Br	TRUE			0
A112	2,3-Dibromo-6-hydroxy-5-methoxy-benzaldehyde	20035-42-1	025160	COc1cc(Br)c(Br)c(C=O)c1O	TRUE			0
A113	5-(4,5-Dibromo-thiophen-2-yl)-4-ethyl-4H-[1,2,4]-triazole-3-thiol	828275-81-6	026011	CCn1c(S)nnc1-c1cc(Br)c(Br)s1	TRUE			0
A114	4,5-Dibromo-2 H -pyrazole-3-carboxylic acid hydrazide	1092791-48-4	026665	NNC(=O)c1[nH]nc(Br)c1Br	TRUE			0
A115	4,5-Dibromo-2 H -pyrazole-3-carboxylic acid	13745-16-9	028029	O=C(O)c1[nH]nc(Br)c1Br	TRUE			0
A116	3,5-Dibromopyridine	625-92-3	032698	Brc1cncc(Br)c1	TRUE			1
A117	2,3-Dibromo-5-methylpyridine	29232-39-1	033109	Cc1cnc(Br)c(Br)c1	TRUE			1
A118	2,4-Dibromopyridine	58530-53-3	033112	Brc1ccnc(Br)c1	TRUE			1
A119	2,6-Dibromo-4-trifluoromethylphenol	35852-57-4	033226	Oc1c(Br)cc(C(F)(F)F)cc1Br	TRUE			1
A120	3,5-Dibromo-2-fluoro-pyridine	473596-07-5	033251	Fc1ncc(Br)cc1Br	TRUE			0
A121	2,5-Dibromo-isonicotinic acid	942473-59-8	033263	O=C(O)c1cc(Br)ncc1Br	TRUE			0
A122	2,3-Dibromo-5-fluoro-pyridine	878207-82-0	033265	Fc1cnc(Br)c(Br)c1	TRUE			1
A123	3,5-Dibromo-2-chloro-pyridine	40360-47-2	033669	Clc1ncc(Br)cc1Br	TRUE			0
A124	3,5-Dibromo-2-methoxypyridine	13472-60-1	033678	COc1ncc(Br)cc1Br	TRUE			1
A125	2,5-Dibromobenzaldehyde	74553-29-0	033754	O=Cc1cc(Br)ccc1Br	TRUE			1
A126	3,5-Dibromobenzyl alcohol	145691-59-4	033769	OCc1cc(Br)cc(Br)c1	TRUE			1
A127	2,5-Dibromo-1,3-diethylbenzene	314084-64-5	034265	CCc1cc(Br)cc(CC)c1Br	TRUE			0
A128	3,5-Dibromo-2-hydroxybenzonitrile	40718-08-9	034266	N#Cc1cc(Br)cc(Br)c1O	TRUE			1
A129	2,5-Dibromoterephthalic acid	13731-82-3	034302	O=C(O)c1cc(Br)c(C(=O)O)cc1Br	TRUE			1
A130	2,3-Dibromo-5-fluorobenzotrifluoride	1027511-90-5	034760	Fc1cc(Br)c(Br)c(C(F)(F)F)c1	TRUE			1
A131	3,5-Dibromobenzotrifluoride	401-84-3	034770	FC(F)(F)c1cc(Br)cc(Br)c1	TRUE			1
A132	2-Chloro-3,5-dibromobenzotrifluoride	1027512-27-1	034773	FC(F)(F)c1cc(Br)cc(Br)c1Cl	TRUE			0
A133	2-Amino-3,5-dibromo-6-chlorobenzonitrile	1027512-55-5	034783	N#Cc1c(N)c(Br)cc(Br)c1Cl	TRUE			1
A134	3-Amino-2,6-dibromo-4-fluorobenzotrifluoride	1027513-06-9	034820	Nc1c(F)cc(Br)c(C(F)(F)F)c1Br	TRUE			0
A135	4,6-Dibromo-3-fluoro-2-methylaniline	1000576-24-8	035071	Cc1c(N)c(Br)cc(Br)c1F	TRUE			0
A136	3,5-Dibromo-2-fluorotoluene	85233-13-2	035072	Cc1cc(Br)cc(Br)c1F	TRUE			0
A137	2,5-Dibromo-6-fluorotoluene	1000576-44-2	035076	Cc1c(Br)ccc(Br)c1F	TRUE			1
A138	2,3-Dibromo-5-fluorotoluene	1000576-64-6	035082	Cc1cc(F)cc(Br)c1Br	TRUE			1
A139	2,4-Dibromo-6-fluorotoluene	85233-17-6	035084	Cc1c(F)cc(Br)cc1Br	TRUE			1
A140	2,6-Dibromo-4-fluoro-3-methylaniline	1000576-72-6	035085	Cc1c(F)cc(Br)c(N)c1Br	TRUE			1
A141	3,4-Dibromobenzonitrile	188984-35-2	035155	N#Cc1ccc(Br)c(Br)c1	TRUE			1
A142	4-Chloro-2,5-dibromotoluene	28667-41-6	035160	Cc1cc(Br)c(Cl)cc1Br	TRUE			1
A143	2-Amino-4-chloro-3,5-dibromotoluene	89794-16-1	035163	Cc1cc(Br)c(Cl)c(Br)c1N	TRUE			0
A144	4-Chloro-3,5-dibromotoluene	202925-05-1	035165	Cc1cc(Br)c(Cl)c(Br)c1	TRUE			1
A145	2-Amino-3,5-dibromo-6-nitrotoluene	117824-52-9	035168	Cc1c(N)c(Br)cc(Br)c1[N+](=O)[O-]	TRUE			0
A146	3,5-Dibromo-o-xylene	51209-82-6	035175	Cc1cc(Br)cc(Br)c1C	TRUE			1
A147	5-Chloro-2,3-dibromotoluene	1000571-68-5	035179	Cc1cc(Cl)cc(Br)c1Br	TRUE			0
A148	2,6-Dibromo-4-methylsulfonylaniline	26595-53-9	035182	CS(=O)(=O)c1cc(Br)c(N)c(Br)c1	TRUE			1
A149	3,4-Dibromoaniline	615-55-4	035608	Nc1ccc(Br)c(Br)c1	TRUE			1
A150	3,4-Dibromochlorobenzene	60956-24-3	035610	Clc1ccc(Br)c(Br)c1	TRUE			1
A151	3,4-Dibromophenyl isothiocyanate	98278-99-0	035611	S=C=Nc1ccc(Br)c(Br)c1	TRUE			1
A152	2,3-Dibromo-5-fluorochlorobenzene	1000577-62-7	035615	Fc1cc(Cl)c(Br)c(Br)c1	TRUE			0
A153	2,4-Dibromo-3,6-difluoroaniline	1000577-86-5	035627	Nc1c(F)cc(Br)c(F)c1Br	TRUE			1
A154	1,3-Dibromo-2,5-difluorobenzene	128259-68-7	035629	Fc1cc(Br)c(F)c(Br)c1	TRUE			1
A155	1,4-Dibromo-3,5-difluorobenzene	128259-71-2	035631	Fc1cc(Br)cc(F)c1Br	TRUE			1
A156	2,4-Dibromo-5-fluoroaniline	1000578-04-0	035635	Nc1cc(F)c(Br)cc1Br	TRUE			1
A157	2,4-Dibromo-5-fluorochlorobenzene	1000578-11-9	035638	Fc1cc(Cl)c(Br)cc1Br	TRUE			0
A158	4,5-Dibromo-2-fluoroaniline	1000578-14-2	035641	Nc1cc(Br)c(Br)cc1F	TRUE			1
A159	2-Chloro-3,4-dibromofluorobenzene	1000578-16-4	035643	Fc1cc(Br)c(Br)cc1Cl	TRUE			0
A160	3,4-Dibromonitrobenzene	5411-50-7	035650	O=[N+]([O-])c1ccc(Br)c(Br)c1	TRUE			0
A161	3,5-Dibromo-2-chlorotrifluoromethoxybenzene	1000578-24-4	035659	FC(F)(F)Oc1cc(Br)cc(Br)c1Cl	TRUE			0
A162	1,2-Dibromo-4-tert-butylbenzene	6683-75-6	035664	CC(C)(C)c1ccc(Br)c(Br)c1	TRUE			1
A163	4-Chloro-3,5-dibromo-tert-butylbenzene	1000578-25-5	035667	CC(C)(C)c1cc(Br)c(Cl)c(Br)c1	TRUE			1
A164	2-Chloro-3,5-dibromotoluene	874513-80-1	035674	Cc1cc(Br)cc(Br)c1Cl	TRUE			1
A165	2,5-Dibromo-4-fluorochlorobenzene	1000572-83-7	035681	Fc1cc(Br)c(Cl)cc1Br	TRUE			0
A166	2,5-Dibromo-3-fluorochlorobenzene	1000572-88-2	035685	Fc1cc(Br)cc(Cl)c1Br	TRUE			1
A167	1,4-Dibromo-2-chloro-3-fluorobenzene	1000573-09-0	035691	Fc1c(Br)ccc(Br)c1Cl	TRUE			1
A168	3,5-Dibromo-2-fluorochlorobenzene	1000573-27-2	035695	Fc1c(Cl)cc(Br)cc1Br	TRUE			0
A169	2,4-Dibromo-3-chloro-6-fluoroaniline	1000573-39-6	035700	Nc1c(F)cc(Br)c(Cl)c1Br	TRUE			0
A170	3,6-Dibromo-2-chlorotoluene	1000573-62-5	035704	Cc1c(Br)ccc(Br)c1Cl	TRUE			1
A171	1,4-Dibromo-2,3-dichlorobenzene	100191-20-6	035716	Clc1c(Br)ccc(Br)c1Cl	TRUE			1
A172	1,2-Dibromo-3,5-dichlorobenzene	81067-40-5	035720	Clc1cc(Cl)c(Br)c(Br)c1	TRUE			1
A173	2,4-Dibromo-3,5-dichloroaniline	1000574-35-5	035727	Nc1cc(Cl)c(Br)c(Cl)c1Br	TRUE			1
A174	1,3-Dibromo-2,4-dichlorobenzene	100191-19-3	035728	Clc1ccc(Br)c(Cl)c1Br	TRUE			1
A175	1,4-Dibromo-2,3-difluorobenzene	156682-52-9	035732	Fc1c(Br)ccc(Br)c1F	TRUE			1
A176	2,6-Dibromo-3,4-difluoroaniline	1000574-69-5	035740	Nc1c(Br)cc(F)c(F)c1Br	TRUE			1
A177	1,5-Dibromo-2,3-difluorobenzene	811713-09-4	035741	Fc1cc(Br)cc(Br)c1F	TRUE			1
A178	2,6-Dibromo-4-(difluoromethoxy)aniline	1000575-08-5	035797	Nc1c(Br)cc(OC(F)F)cc1Br	TRUE			1
A179	3,5-Dibromo-(difluoromethoxy)benzene	433939-48-1	035798	FC(F)Oc1cc(Br)cc(Br)c1	TRUE			1
A180	1,4-Dibromo-2-(difluoromethoxy)benzene	1000575-26-7	035801	FC(F)Oc1cc(Br)ccc1Br	TRUE			0
A181	2,4-Dibromo-6-(difluoromethoxy)aniline	88149-44-4	035804	Nc1c(Br)cc(Br)cc1OC(F)F	TRUE			0
A182	2-Amino-3,5-dibromo-4-methylpyridine	3430-29-3	036164	Cc1c(Br)cnc(N)c1Br	TRUE			1
A183	3,5-Dibromo-2-fluoro-4-methylpyridine	1000340-01-1	036171	Cc1c(Br)cnc(F)c1Br	TRUE			0
A184	2,5-Dibromo-3,4-dinitro-thiophene	52431-30-8	036361	O=[N+]([O-])c1c(Br)sc(Br)c1[N+](=O)[O-]	TRUE			1	1
A185	2,5-Dibromo-3-picoline	3430-18-0	036398	Cc1cc(Br)cnc1Br	TRUE			1
A186	2-Amino-3,5-dibromopyrazine	24241-18-7	036760	Nc1ncc(Br)nc1Br	TRUE			1	1
A187	4,6-Dibromo-2,3-dichloroaniline	113571-15-6	037307	Nc1c(Br)cc(Br)c(Cl)c1Cl	TRUE			1
A188	2,4-Dibromo-5-nitropyridine	4487-57-4	037359	O=[N+]([O-])c1cnc(Br)cc1Br	TRUE			1
A189	2,6-Dibromo-4-methylaniline	6968-24-7	037399	Cc1cc(Br)c(N)c(Br)c1	TRUE			1
A190	3-Chloro-2,4-dibromo-6-methoxyaniline	860586-90-9	037400	COc1cc(Br)c(Cl)c(Br)c1N	TRUE			1
A191	4-Chloro-2,6-dibromo-3-methylaniline	861559-78-6	037412	Cc1c(Cl)cc(Br)c(N)c1Br	TRUE			1
A192	2,4-Dibromo-6-isopropylaniline	81090-45-1	037425	CC(C)c1cc(Br)cc(Br)c1N	TRUE			1
A193	2,6-Dibromo-3,5-dichloro-4-fluoroaniline	1160573-76-1	037427	Nc1c(Br)c(Cl)c(F)c(Cl)c1Br	TRUE			0
A194	1,3-Dibromo-2-chloro-5-(difluoromethoxy)benzene	1160573-79-4	037434	FC(F)Oc1cc(Br)c(Cl)c(Br)c1	TRUE			0
A195	3,5-Dibromo-1,2-dichlorobenzene	81067-42-7	037474	Clc1cc(Br)cc(Br)c1Cl	TRUE			0
A196	3,4-Dibromo-2-methylaniline	858843-50-2	037476	Cc1c(N)ccc(Br)c1Br	TRUE			0
A197	4,5-Dibromo-2-methylaniline	102170-00-3	037479	Cc1cc(Br)c(Br)cc1N	TRUE			0
A198	2,4-Dibromo-3,5-dimethylaniline	26829-89-0	037485	Cc1cc(N)c(Br)c(C)c1Br	TRUE			0
A199	2,6-Dibromo-p-xylene	66788-13-4	037486	Cc1cc(Br)c(C)c(Br)c1	TRUE			0
A200	1-Chloro-2,4-dibromobenzene	29604-75-9	037509	Clc1ccc(Br)cc1Br	TRUE			1
A201	4-Chloro-3,5-dibromoanisole	174913-47-4	037512	COc1cc(Br)c(Cl)c(Br)c1	TRUE			0
A202	2,6-Dibromo-4-chloro-3-fluoroaniline	1160574-58-2	037518	Nc1c(Br)cc(Cl)c(F)c1Br	TRUE			0
A203	6-Chloro-2,4-dibromo-3-methoxyaniline	1160574-86-6	037535	COc1c(Br)cc(Cl)c(N)c1Br	TRUE			0
A204	2,6-Dibromo-4-chloroanisole	174913-44-1	037536	COc1c(Br)cc(Cl)cc1Br	TRUE			0
A205	2,6-Dibromo-4-n-butylaniline	10546-66-4	037553	CCCCc1cc(Br)c(N)c(Br)c1	TRUE			1
A206	3,4-Dibromo-n-butylbenzene	1160574-94-6	037558	CCCCc1ccc(Br)c(Br)c1	TRUE			0
A207	2,5-Dibromoisopropylbenzene	58683-74-2	037576	CC(C)c1cc(Br)ccc1Br	TRUE			1
A208	2-Chloro-3,5-dibromoisopropylbenzene	1160575-03-0	037578	CC(C)c1cc(Br)cc(Br)c1Cl	TRUE			0
A209	2,4-Dibromo-1,5-difluorobenzene	28342-75-8	037581	Fc1cc(F)c(Br)cc1Br	TRUE			1
A210	2,4-Dibromo-1,3,5-trifluorobenzene	363-69-9	037582	Fc1cc(F)c(Br)c(F)c1Br	TRUE			1
A211	2,4-Dibromotoluene	31543-75-6	037608	Cc1ccc(Br)cc1Br	TRUE			1
A212	2,4-Dibromo-3,6-dichloroaniline	27761-65-5	037639	Nc1c(Cl)cc(Br)c(Cl)c1Br	TRUE			1
A213	1,3-Dibromo-2,5-dichlorobenzene	81067-41-6	037640	Clc1cc(Br)c(Cl)c(Br)c1	TRUE			0
A214	2,4-Dibromo-m-xylene	90434-19-8	037661	Cc1ccc(Br)c(C)c1Br	TRUE			1
A215	3,6-Dibromo-o-xylene	75024-22-5	037664	Cc1c(Br)ccc(Br)c1C	TRUE			1
A216	4,6-Dibromo-2,3-dimethylaniline	22364-27-8	037666	Cc1c(Br)cc(Br)c(N)c1C	TRUE			0
A217	2,5-Dibromo-6-nitrotoluene	1160573-50-1	037672	Cc1c(Br)ccc(Br)c1[N+](=O)[O-]	TRUE			1
A218	3,5-Dibromo-2-nitrotoluene	76435-23-9	037676	Cc1cc(Br)cc(Br)c1[N+](=O)[O-]	TRUE			0
A219	2,3-Dibromo-5-nitrotoluene	73557-64-9	037679	Cc1cc([N+](=O)[O-])cc(Br)c1Br	TRUE			1
A220	2,5-Dibromo-4-nitrotoluene	219310-40-4	037683	Cc1cc(Br)c([N+](=O)[O-])cc1Br	TRUE			0
A221	2,4-Dibromo-6-methyl-3-nitroaniline	117824-53-0	037686	Cc1cc(Br)c([N+](=O)[O-])c(Br)c1N	TRUE			1
A222	3,5-Dibromo-4-nitrotoluene	78831-78-4	037687	Cc1cc(Br)c([N+](=O)[O-])c(Br)c1	TRUE			1
A223	2,5-Dibromo-3-nitrotoluene	408340-39-6	037695	Cc1cc(Br)cc([N+](=O)[O-])c1Br	TRUE			0
A224	2,6-Dibromo-4-methyl-3-nitroaniline	117824-54-1	037696	Cc1cc(Br)c(N)c(Br)c1[N+](=O)[O-]	TRUE			0
A225	2,4-Dibromo-6-ethyl-phenylamine	81100-30-3	037699	CCc1cc(Br)cc(Br)c1N	TRUE			0
A226	3,5-Dibromoethylbenzene	59785-43-2	037700	CCc1cc(Br)cc(Br)c1	TRUE			1
A227	2-Chloro-3,5-dibromoethylbenzene	1160573-77-2	037702	CCc1cc(Br)cc(Br)c1Cl	TRUE			0
A228	3,4-Dibromoethylbenzene	134940-69-5	037708	CCc1ccc(Br)c(Br)c1	TRUE			1
A229	2,6-Dibromo-4-ethylaniline	10546-63-1	037709	CCc1cc(Br)c(N)c(Br)c1	TRUE			1
A230	2,5-Dibromoethylbenzene	289039-53-8	037720	CCc1cc(Br)ccc1Br	TRUE			0
A231	3,5-Dibromo-4-fluorotoluene	444-13-3	037722	Cc1cc(Br)c(F)c(Br)c1	TRUE			1
A232	3,5-Dibromo-2-fluorobenzonitrile	1160574-05-9	037735	N#Cc1cc(Br)cc(Br)c1F	TRUE			0
A233	2,5-Dibromobenzonitrile	57381-41-6	037744	N#Cc1cc(Br)ccc1Br	TRUE			0
A234	2,3-Dibromo-5-nitroanisole	95970-20-0	037762	COc1cc([N+](=O)[O-])cc(Br)c1Br	TRUE			0
A235	Methyl 3,4-dibromo-5-methylbenzoate	1160574-54-8	037764	COC(=O)c1cc(C)c(Br)c(Br)c1	TRUE			0
A236	Methyl 3,4-dibromo-5-fluorobenzoate	1160574-59-3	037767	COC(=O)c1cc(F)c(Br)c(Br)c1	TRUE			0
A237	2,5-Dibromo-4-nitroimidazole	6154-30-9	037799	O=[N+]([O-])c1nc(Br)[nH]c1Br	TRUE			0
A238	2,4-Dibromobenzenethiol	70009-86-8	037937	Sc1ccc(Br)cc1Br	TRUE			0
A239	2,5-Dibromobenzenethiol	38441-47-3	038020	Sc1cc(Br)ccc1Br	TRUE			0
A240	3,5-Dibromobenzoic acid	618-58-6	038167	O=C(O)c1cc(Br)cc(Br)c1	TRUE			1
A241	2,3-Dibromotoluene	61563-25-5	038623	Cc1cccc(Br)c1Br	TRUE			0
A242	2,4-Dibromo-3-methylaniline	80948-78-3	038631	Cc1c(Br)ccc(N)c1Br	TRUE			0
A243	2,4-Dibromo-5-methylaniline	67643-51-0	038636	Cc1cc(N)c(Br)cc1Br	TRUE			0
A244	1,2-Dibromo-4,5-methylenedioxybenzene	5279-32-3	038705	Brc1cc2c(cc1Br)OCO2	TRUE			0	1
A245	Ethyl 2-Amino-3,5-dibromobenzoate	353754-49-1	038711	CCOC(=O)c1cc(Br)cc(Br)c1N	TRUE			0
A246	Methyl 3,5-Dibromophenylacetate	644982-90-1	038722	COC(=O)Cc1cc(Br)cc(Br)c1	TRUE			0
A247	Methyl 3-amino-2,6-dibromo-4-chlorobenzoate	1187386-29-3	038743	COC(=O)c1c(Br)cc(Cl)c(N)c1Br	TRUE			0
A248	3,4-Dibromoanisole	62415-74-1	038757	COc1ccc(Br)c(Br)c1	TRUE			1
A249	2,4-Dibromobenzotrifluoride	7657-10-5	038766	FC(F)(F)c1ccc(Br)cc1Br	TRUE			1
A250	3,5-Dibromoisopropoxybenzene	1112210-82-8	038806	CC(C)Oc1cc(Br)cc(Br)c1	TRUE			0
A251	2,6-Dibromo-4-nitro-pyridine	175422-04-5	041114	O=[N+]([O-])c1cc(Br)nc(Br)c1	TRUE			1
A252	4,6-Dibromo-3H-benzoimidazol-5-ylamine	886363-61-7	041149	Nc1c(Br)cc2nc[nH]c2c1Br	TRUE			0
A253	2,7-Dibromo-9,9-dimethyl-9H-fluorene	28320-32-3	041312	CC1(C)c2cc(Br)ccc2-c2ccc(Br)cc21	TRUE			1	1
A254	2-Chloro-1,3-dibromobenzene	19230-27-4	043139	Clc1c(Br)cccc1Br	TRUE			0
A255	1,2-Dibromo-3,6-difluorobenzene	179737-33-8	043162	Fc1ccc(F)c(Br)c1Br	TRUE			0
A256	4,6-Dibromo-2-chloro-3-fluoroaniline	1208076-18-9	043260	Nc1c(Br)cc(Br)c(F)c1Cl	TRUE			0
A257	1,2-Dibromo-3-chlorobenzene	104514-49-0	043419	Clc1cccc(Br)c1Br	TRUE			1
A258	2,4-Dibromobenzoic acid	611-00-7	044457	O=C(O)c1ccc(Br)cc1Br	TRUE			1
A259	3,5-Dibromobenzaldehyde	56990-02-4	044548	O=Cc1cc(Br)cc(Br)c1	TRUE			1
A260	3,5-Dibromo-2-fluoro-6-methylpyridine	632628-07-0	045051	Cc1nc(F)c(Br)cc1Br	TRUE			0
A261	3,5-Dibromotoluene	1611-92-3	045206	Cc1cc(Br)cc(Br)c1	TRUE			1
A262	2,6-Dibromotoluene	69321-60-4	045210	Cc1c(Br)cccc1Br	TRUE			1
A263	3,5-Dibromophenylboronic acid	117695-55-3	045273	OB(O)c1cc(Br)cc(Br)c1	TRUE			1
A264	5,6-Dibromonicotinic acid	29241-64-3	045310	O=C(O)c1cnc(Br)c(Br)c1	TRUE			1
A265	2,6-Dibromopyridine-4-carboxylic acid	2016-99-1	046182	O=C(O)c1cc(Br)nc(Br)c1	TRUE			1
A266	2,3-Dibromo-5-chloropyridine	137628-17-2	047148	Clc1cnc(Br)c(Br)c1	TRUE			1
A267	5,7-Dibromo-1,3-dihydroindol-2-one	23872-19-7	047321	O=C1Cc2cc(Br)cc(Br)c2N1	TRUE			0
A268	2,3-Dibromopyridine-4-carboxylic acid	1020056-98-7	047654	O=C(O)c1ccnc(Br)c1Br	TRUE			0
A269	2,6-Dibromopyridine-3-carboxylic acid	55304-85-3	047661	O=C(O)c1ccc(Br)nc1Br	TRUE			1
A270	1-Benzenesulfonyl-3,4-dibromo-1H-pyrrole	1003856-43-6	048256	O=S(=O)(c1ccccc1)n1cc(Br)c(Br)c1	TRUE			0
A271	Boc-3,5-Dibromo-L-tyrosine	58960-71-7	048556	CC(C)(C)OC(=O)N[C@@H](Cc1cc(Br)c(O)c(Br)c1)C(=O)O	TRUE			0
A272	2,6-Dibromoanthraquinone	633-70-5	049457	O=C1c2ccc(Br)cc2C(=O)c2ccc(Br)cc21	TRUE			1
A273	2,5-Dibromobenzoic acid	610-71-9	049458	O=C(O)c1cc(Br)ccc1Br	TRUE			1
A274	1,5-Dibromo-2,6-dimethyl-naphthalene	20027-95-6	049460	Cc1ccc2c(Br)c(C)ccc2c1Br	TRUE			0
A275	5,7-Dibromo-1-indanone	923977-18-8	049461	O=C1CCc2cc(Br)cc(Br)c21	TRUE			0
A276	3,5-Dibromophenylacetic acid	188347-49-1	049462	O=C(O)Cc1cc(Br)cc(Br)c1	TRUE			1
A277	3,6-Dibromopyridazine	17973-86-3	049463	Brc1ccc(Br)nn1	TRUE			1
A278	2,3-Dibromopyridine	13534-89-9	049464	Brc1cccnc1Br	TRUE			1
A279	2,4-Dibromopyrimidine	3921-01-5	049465	Brc1ccnc(Br)n1	TRUE			0
A280	3,4-Dibromo pyridine	13534-90-2	049695	Brc1ccncc1Br	TRUE			1
A281	3,5-Dibromo-4-methyl pyridine-2-ol	89581-53-3	049708	Cc1c(Br)cnc(O)c1Br	TRUE			0
A282	1-(3,6-Dibromo-carbazol-9-yl)-3-phenylamino-propan-2-ol	301353-96-8	055180	OC(CNc1ccccc1)Cn1c2ccc(Br)cc2c2cc(Br)ccc21	TRUE			1
A283	2,3-Dibromofluorobenzene	811711-33-8	061589	Fc1cccc(Br)c1Br	TRUE			1
A284	2,5-Dibromo-4-fluoroaniline	172377-05-8	061622	Nc1cc(Br)c(F)cc1Br	TRUE			0
A285	3,4-Dibromo-5-methoxyaniline	95970-21-1	061628	COc1cc(N)cc(Br)c1Br	TRUE			0
A286	2,5-Dibromo-4-methylaniline	140373-62-2	061636	Cc1cc(Br)c(N)cc1Br	TRUE			0
A287	2,3-Dibromo-5-methoxynitrobenzene	10172-36-8	062581	COc1cc(Br)c(Br)c([N+](=O)[O-])c1	TRUE			0
A288	2,5-Dibromonitrobenzene	3460-18-2	126300	O=[N+]([O-])c1cc(Br)ccc1Br	TRUE			1
A289	2,6-Dibromoaniline	608-30-0	BR1267	Nc1c(Br)cccc1Br	TRUE			1
A290	3,5 Dibromo-1-trimethylsilylbenzene	17878-23-8	S05730	C[Si](C)(C)c1cc(Br)cc(Br)c1	TRUE			0
A291	3,5-Dibromo-2-hydroxypyrazine	21943-15-7	049823	Oc1ncc(Br)nc1Br	TRUE			1
A292	Dimethyl 2,5-dibromoterephthalate	18014-00-1	049858	COC(=O)c1cc(Br)c(C(=O)OC)cc1Br	TRUE			1	1
A293	2,6-Dibromopyridin-3-amine	39856-57-0	064885	Nc1ccc(Br)nc1Br	TRUE			0
A294	4,7-Dibromo-1H-indole	126811-31-2	064519	Brc1ccc(Br)c2[nH]ccc12	TRUE			0
A295	2,4-Dibromo-3-fluoro-6-methylaniline	1349719-26-1	044895	Cc1cc(Br)c(F)c(Br)c1N	TRUE			1
A296	3,5-Dibromopyridine-2-carboxylic acid	61830-40-8	065971	O=C(O)c1ncc(Br)cc1Br	TRUE			1
A297	4,5-Dibromophthalic acid	24063-28-3	065633	O=C(O)c1cc(Br)c(Br)cc1C(=O)O	TRUE			0
A298	2-Amino-3,5-dibromo-6-chlorobenzoic acid	143769-25-9	065696	Nc1c(Br)cc(Br)c(Cl)c1C(=O)O	TRUE			0
A299	3-(3,5-Dibromo-4-hydroxyphenyl)propanoic acid	13811-12-6	065702	O=C(O)CCc1cc(Br)c(O)c(Br)c1	TRUE			0
A300	2,6-Dibromobenzoic acid	601-84-3	065829	O=C(O)c1c(Br)cccc1Br	TRUE			1
A301	2,4-Dibromo-5-fluoropyridine	1256805-06-7	069670	Fc1cnc(Br)cc1Br	TRUE			0
A302	4,5-Dibromo-2-furaldehyde	2433-85-4	065257	O=Cc1cc(Br)c(Br)o1	TRUE			0
A303	3,5-Dibromo-1-methyl-1H-1,2,4-triazole	23579-79-5	067539	Cn1nc(Br)nc1Br	TRUE			0
A304	3,5-Dibromosulfanilamide	39150-45-3	068292	Nc1c(Br)cc(S(N)(=O)=O)cc1Br	TRUE			0
A305	2,6-Dibromo-3-nitropyridine	55304-80-8	068386	O=[N+]([O-])c1ccc(Br)nc1Br	TRUE			1
A306	2,5-Dibromo-3-chloropyridine	160599-70-2	067296	Clc1cc(Br)cnc1Br	TRUE			1
A307	2,5-Dibromo-4-methylpyridine	3430-26-0	067342	Cc1cc(Br)ncc1Br	TRUE			1	1
A308	3,3'-Dibromo-2,2'-bithiophene	51751-44-1	067354	Brc1ccsc1-c1sccc1Br	TRUE			1
A309	3,5-Dibromo-4-nitro-1H-pyrazole	104599-36-2	067388	O=[N+]([O-])c1c(Br)n[nH]c1Br	TRUE			0
A310	3,5-Dibromo-1H-1,2,4-triazole	7411-23-6	067525	Brc1n[nH]c(Br)n1	TRUE			1
A311	3,4-Dibromobenzotrifluoride	7657-08-1	070757	FC(F)(F)c1ccc(Br)c(Br)c1	TRUE			0
A312	3,5-Dibromo-pyridin-4-ol	25813-25-6	070605	Oc1c(Br)cncc1Br	TRUE			0
A313	2,5-Dibromopyrazine	23229-26-7	067412	Brc1cnc(Br)cn1	TRUE			1
A314	2,6-Dibromofluorobenzene	1435-54-7	070572	Fc1c(Br)cccc1Br	TRUE			1
A315	3,5-Dibromo-1-benzofuran	99660-97-6	067480	Brc1ccc2occ(Br)c2c1	TRUE			0
A316	4,5-Dibromothiophene-2-carboxylic acid	6324-10-3	066110	O=C(O)c1cc(Br)c(Br)s1	TRUE			0
A317	3,4-Dibromo-5-fluoropyridine	1260843-59-1	069674	Fc1cncc(Br)c1Br	TRUE			0
A318	4,5-Dibromo-2-phenylpyridazin-3(2H)-one	14305-08-9	067465	O=c1c(Br)c(Br)cnn1-c1ccccc1	TRUE			0
A319	1-Benzyl-3,5-dibromo-1H-1,2,4-triazole	106724-85-0	067541	Brc1nc(Br)n(Cc2ccccc2)n1	TRUE			0
A320	3,5-Dibromobenzenesulfonyl chloride	39213-20-2	070553	O=S(=O)(Cl)c1cc(Br)cc(Br)c1	TRUE			0
A321	3,4-Dibromo-2-fluoroaniline	1349717-58-3	070595	Nc1ccc(Br)c(Br)c1F	TRUE			0
A322	3,5-Dibromo-4-cyanopyridine	870244-34-1	050456	N#Cc1c(Br)cncc1Br	TRUE			1
A323	2,6-Dibromonitrobenzene	13402-32-9	075284	O=[N+]([O-])c1c(Br)cccc1Br	TRUE			0
A324	2,5-Dibromo-benzothiazole	1019111-64-8	075645	Brc1ccc2sc(Br)nc2c1	TRUE			0
A325	2,5-Dibromonicotinic acid	29312-99-0	075648	O=C(O)c1cc(Br)cnc1Br	TRUE			1
A326	2,6-Dibromobenzothiazole	408328-13-2	075717	Brc1ccc2nc(Br)sc2c1	TRUE			0
A327	2,6-Dibromoquinazoline	161425-75-8	075721	Brc1ccc2nc(Br)ncc2c1	TRUE			0
A328	2,6-Dimethyl-3,5-dibromopyridine	3430-34-0	075757	Cc1nc(C)c(Br)cc1Br	TRUE			0
A329	2,5-Dibromo-3-nitropyridine	15862-37-0	075759	O=[N+]([O-])c1cc(Br)cnc1Br	TRUE			0
A330	1,4-Dichloro-2,5-dibromobenzene	4571-24-8	076016	Clc1cc(Br)c(Cl)cc1Br	TRUE			0
A331	2,4-Dibromothiazole-5-carboxaldehyde	139669-95-7	076102	O=Cc1sc(Br)nc1Br	TRUE			1
A332	2,4-Dibromothiazole-5-carboxylic acid	139669-96-8	076103	O=C(O)c1sc(Br)nc1Br	TRUE			0
A333	2,4-Dibromoquinazoline	872998-61-3	076111	Brc1nc(Br)c2ccccc2n1	TRUE			0
A334	2,4-Dibromothiazole-5-methanol	170232-68-5	076138	OCc1sc(Br)nc1Br	TRUE			0
A335	3,5-Dibromo-1H-indazole	40598-76-3	076139	Brc1ccc2[nH]nc(Br)c2c1	TRUE			0
A336	1,4-Dibromoisoquinoline	51206-40-7	076153	Brc1cnc(Br)c2ccccc12	TRUE			0
A337	1,3-Dibromoisoquinoline	53987-60-3	076207	Brc1cc2ccccc2c(Br)n1	TRUE			0
A338	3,5-Dibromo-6-chloro-2-pyrazinamine	566205-01-4	076437	Nc1nc(Cl)c(Br)nc1Br	TRUE			0
A339	2,3-Dibromopyrazine	95538-03-7	076793	Brc1nccnc1Br	TRUE			0
A340	3,5-Dibromopyridine-4-carbaldehyde	70201-42-2	076852	O=Cc1c(Br)cncc1Br	TRUE			1
A341	6,8-Dibromo[1,2,4]triazolo[1,5-a]pyrazine	944709-42-6	077040	Brc1cn2ncnc2c(Br)n1	TRUE			0
A342	Ethyl 2,5-dibromothiazole-4-carboxylate	208264-60-2	077059	CCOC(=O)c1nc(Br)sc1Br	TRUE			0	1
A343	3,8-Dibromo-1,10-phenanthroline	100125-12-0	077098	Brc1cnc2c(ccc3cc(Br)cnc32)c1	TRUE			1	1
A344	4,5-Dibromopyridazin-3(2H)-one	5788-58-9	077100	O=c1[nH]ncc(Br)c1Br	TRUE			0
A345	2,5-Dibromo-4-methylimidazole	219814-29-6	077233	Cc1nc(Br)[nH]c1Br	TRUE			1
A346	2,6-Dibromo-5-ethoxypyridin-3-ylamine	1000018-10-9	077377	CCOc1cc(N)c(Br)nc1Br	TRUE			0
A347	2,6-Dibromophenol	608-33-3	077432	Oc1c(Br)cccc1Br	TRUE			1
A348	2,7-Dibromonaphthalene	58556-75-5	077436	Brc1ccc2ccc(Br)cc2c1	TRUE			1
A349	Methyl 3,6-dibromopyrazine-2-carboxylate	13301-04-7	077467	COC(=O)c1nc(Br)cnc1Br	TRUE			0	1
A350	Methyl 3,5-dibromopyrazine-2-carboxylate	1035818-91-7	077483	COC(=O)c1ncc(Br)nc1Br	TRUE			0
A351	3,5-Dibromo-2-chloropyrazine	1082843-70-6	077484	Clc1ncc(Br)nc1Br	TRUE			1
A352	3,6-Dibromopyrazine-2-carboxylic acid	957230-68-1	077583	O=C(O)c1nc(Br)cnc1Br	TRUE			0
A353	2,6-Dibromo-4-methylpyridine	73112-16-0	078035	Cc1cc(Br)nc(Br)c1	TRUE			1
A354	3,5-Dibromo-1-methylpyrazin-2(1H)-one	87486-34-8	078360	Cn1cc(Br)nc(Br)c1=O	TRUE			0
A355	4-Amino-3,5-dibromopyridine	84539-34-4	078414	Nc1c(Br)cncc1Br	TRUE			1
A356	3,5-Dibromochlorobenzene	14862-52-3	078588	Clc1cc(Br)cc(Br)c1	TRUE			0
A357	Methyl 3,5-dibromobenzoate	51329-15-8	078631	COC(=O)c1cc(Br)cc(Br)c1	TRUE			1
A358	2,6-Dibromopyrazine	23229-25-6	079364	Brc1cncc(Br)n1	TRUE			1
A359	3,6-Dibromo-9H-carbazole	6825-20-3	079479	Brc1ccc2[nH]c3ccc(Br)cc3c2c1	TRUE			1	1
A360	2,3-Dibromo-5-nitropyridine	15862-36-9	079738	O=[N+]([O-])c1cnc(Br)c(Br)c1	TRUE			0
A361	5,6-Dibromopyridin-3-amine	53242-19-6	079823	Nc1cnc(Br)c(Br)c1	TRUE			0
A362	3,5-Dibromo-1-methylpyridin-2(1H)-one	14529-54-5	079836	Cn1cc(Br)cc(Br)c1=O	TRUE			1
A363	2-Amino-4,6-dibromopyrimidine	856973-26-7	079884	Nc1nc(Br)cc(Br)n1	TRUE			0
A364	3,5-Dibromo-N,N-dimethylpyrazinamine	84539-07-1	079913	CN(C)c1ncc(Br)nc1Br	TRUE			0
A365	4,6-Dibromopyrimidine	36847-10-6	079933	Brc1cc(Br)ncn1	TRUE			0
A366	6,8-Dibromoimidazo[1,2-a]pyrazine	63744-22-9	079980	Brc1cn2ccnc2c(Br)n1	TRUE			0
A367	4,5-Dibromobenzene-1,2-diamine	49764-63-8	091569	Nc1cc(Br)c(Br)cc1N	TRUE			1
A368	3,5-Dibromophenol	626-41-5	091923	Oc1cc(Br)cc(Br)c1	TRUE			1
A369	2,5-Dibromoaniline	3638-73-1	092047	Nc1cc(Br)ccc1Br	TRUE			1
A370	3,5-Dibromo-4-fluoroaniline	1003709-35-0	092259	Nc1cc(Br)c(F)c(Br)c1	TRUE			0
A371	2-Amino-4,5-dibromobenzoic acid	75057-62-4	092275	Nc1cc(Br)c(Br)cc1C(=O)O	TRUE			0
A372	4-Amino-3,5-dibromobenzoic acid	4123-72-2	092302	Nc1c(Br)cc(C(=O)O)cc1Br	TRUE			0
A373	2,5-Dibromophenol	28165-52-8	092314	Oc1cc(Br)ccc1Br	TRUE			1
A374	4,5-Dibromo-2-furoic acid	2434-03-9	092349	O=C(O)c1cc(Br)c(Br)o1	TRUE			0
A375	3,5-Dibromopyridine N-oxide	2402-99-5	092663	[O-][n+]1cc(Br)cc(Br)c1	TRUE			0
A376	2,6-Dibromobenzaldehyde	67713-23-9	092675	O=Cc1c(Br)cccc1Br	TRUE			1
A377	2,5-Dibromothieno[3,2-b]thiophene	25121-87-3	092869	Brc1cc2sc(Br)cc2s1	TRUE			1	1
A378	2,6-Dibromo-3-hydroxypyridine	6602-33-1	093061	Oc1ccc(Br)nc1Br	TRUE			0
A379	3,5-Dibromo-2-hydroxypyridine	13472-81-6	093191	Oc1ncc(Br)cc1Br	TRUE			1
A380	5,7-Dibromo-2,3-dihydrothieno[3,4-b][1,4]dioxine	174508-31-7	093499	Brc1sc(Br)c2c1OCCO2	TRUE			0	1
A381	5,7-Dibromoquinolin-8-ol	521-74-4	093555	Oc1c(Br)cc(Br)c2cccnc12	TRUE			0
A382	3,5-Dibromo-2-methylpyridine	38749-87-0	093631	Cc1ncc(Br)cc1Br	TRUE			0
A383	6,8-Dibromo-2-methylimidazo[1,2-a]pyrazine	1208082-91-0	093646	Cc1cn2cc(Br)nc(Br)c2n1	TRUE			0
A384	2,8-Dibromoquinoline	871507-79-8	050615	Brc1ccc2cccc(Br)c2n1	TRUE			0
A385	2,5-Dibromo-3-butylthiophene	116971-10-9	201457	CCCCc1cc(Br)sc1Br	TRUE			0
A386	2,5-Dibromo-3-hexylthiophene	116971-11-0	201458	CCCCCCc1cc(Br)sc1Br	TRUE			1	1
A387	2,5-Dibromo-3-octylthiophene	149703-84-4	201459	CCCCCCCCc1cc(Br)sc1Br	TRUE			0
A388	2,5-Dibromo-3-decylthiophene	158956-23-1	201460	CCCCCCCCCCc1cc(Br)sc1Br	TRUE			0
A389	2,5-Dibromo-3-dodecylthiophene	148256-63-7	201461	CCCCCCCCCCCCc1cc(Br)sc1Br	TRUE			1
A390	4,4'-Dibromobenzophenone	3988-03-2	201469	O=C(c1ccc(Br)cc1)c1ccc(Br)cc1	TRUE			1
A391	3,4'-dibromobenzophenone	83699-51-8	201470	O=C(c1ccc(Br)cc1)c1cccc(Br)c1	TRUE			0
A392	2,4'-Dibromobenzophenone	78281-59-1	201471	O=C(c1ccc(Br)cc1)c1ccccc1Br	TRUE			0
A393	2,3'-Dibromobenzophenone	746651-76-3	201472	O=C(c1cccc(Br)c1)c1ccccc1Br	TRUE			0
A394	2,4'-Dibromo-5-methoxybenzophenone	890098-03-0	201492	COc1ccc(Br)c(C(=O)c2ccc(Br)cc2)c1	TRUE			0
A395	2,3'-dibromo-5-methoxybenzophenone	746651-87-6	201493	COc1ccc(Br)c(C(=O)c2cccc(Br)c2)c1	TRUE			0
A396	2,4-Dibromo-1H-imidazole	64591-03-3	211244	Brc1c[nH]c(Br)n1	TRUE			1
A397	2,4-Dibromo-1-methyl-1H-imidazole	53857-60-6	211699	Cn1cc(Br)nc1Br	TRUE			0
A398	4,5-Dibromo-1-methyl-1H-imidazole	1003-50-5	211700	Cn1cnc(Br)c1Br	TRUE			0
A399	2,5-Dibromo-1-methyl-1H-imidazole	53857-59-3	211701	Cn1c(Br)cnc1Br	TRUE			0
A400	3,5-Dibromoaniline	626-40-4	212023	Nc1cc(Br)cc(Br)c1	TRUE			1
A401	3,6-Dibromopyridin-2-amine	503425-86-3	212050	Nc1nc(Br)ccc1Br	TRUE			0
A402	2,5-Dibromopyridin-3-amine	90902-84-4	212051	Nc1cc(Br)cnc1Br	TRUE			1
A403	4,5-Dibromo-1H-pyrrole-2-carbaldehyde	932-82-1	212081	O=Cc1cc(Br)c(Br)[nH]1	TRUE			0
A404	3,6-Dibromopyrazin-2-amine	957230-70-5	212082	Nc1nc(Br)cnc1Br	TRUE			1
A405	2,5-Dibromo-1,4-dimethyl-1H-imidazole	850429-58-2	212105	Cc1nc(Br)n(C)c1Br	TRUE			0
A406	2,4-Dibromo-1,5-dimethyl-1H-imidazole	850429-57-1	212106	Cc1c(Br)nc(Br)n1C	TRUE			0
A407	2,6-Dibromo-3-fluoropyridine	41404-59-5	212130	Fc1ccc(Br)nc1Br	TRUE			0
A408	2,5-Dibromo-3-fluoropyridine	156772-60-0	212131	Fc1cc(Br)cnc1Br	TRUE			0
A409	3,5-Dibromo-4-methylaniline	13194-73-5	212410	Cc1c(Br)cc(N)cc1Br	TRUE			0
A410	2,6-Dibromo-3,5-dimethylpyridine	117846-58-9	212411	Cc1cc(C)c(Br)nc1Br	TRUE			0
A411	1,3-Dibromo-5-methoxybenzene	74137-36-3	212433	COc1cc(Br)cc(Br)c1	TRUE			1
A412	2,4-Dibromo-6-methylpyridin-3-amine	706789-26-6	212434	Cc1cc(Br)c(N)c(Br)n1	TRUE			0
A413	2,6-Dibromo-4-methylpyridin-3-amine	126354-83-4	212435	Cc1cc(Br)nc(Br)c1N	TRUE			0
A414	3,5-Dibromo-6-methylpyridin-2-ol	500587-45-1	212454	Cc1nc(O)c(Br)cc1Br	TRUE			0
A415	3,5-Dibromo-4-methoxypyridine	25813-24-5	212455	COc1c(Br)cncc1Br	TRUE			0
A416	2,6-Dibromo-4-chloropyridine	1196156-59-8	212559	Clc1cc(Br)nc(Br)c1	TRUE			0
A417	3,5-Dibromo-4-chloropyridine	13626-17-0	212560	Clc1c(Br)cncc1Br	TRUE			0
A418	5,6-Dibromo-1H-benzo[d]imidazole	74545-26-9	212651	Brc1cc2nc[nH]c2cc1Br	TRUE			0
A419	3,6-Dibromoimidazo[1,2-a]pyridine	1065074-14-7	212652	Brc1ccc2ncc(Br)n2c1	TRUE			0
A420	2-Amino-3,5-dibromobenzaldehyde	50910-55-9	212723	Nc1c(Br)cc(Br)cc1C=O	TRUE			0
A421	3,6-Dibromopicolinic acid	1133116-49-0	212746	O=C(O)c1nc(Br)ccc1Br	TRUE			1
A422	5,6-Dibromopicolinic acid	1206679-66-4	212747	O=C(O)c1ccc(Br)c(Br)n1	TRUE			0
A423	3,5-Dibromo-2-chloro-6-methylpyridine	1000018-58-5	212825	Cc1nc(Cl)c(Br)cc1Br	TRUE			0
A424	2,3-Dibromonaphthalene	13214-70-5	212828	Brc1cc2ccccc2cc1Br	TRUE			1
A425	3,4-Dibromoisoquinoline	36963-44-7	212858	Brc1ncc2ccccc2c1Br	TRUE			0
A426	5,8-Dibromoisoquinoline	81045-39-8	212859	Brc1ccc(Br)c2cnccc12	TRUE			0
A427	3,5-Dibromo-6-chloropyridin-2-ol	6515-39-5	212875	Oc1nc(Cl)c(Br)cc1Br	TRUE			0
A428	3,5-Dibromoaniline hydrochloride	188349-40-8	212877	Cl.Nc1cc(Br)cc(Br)c1	TRUE			0
A429	3,8-Dibromo-6-methylimidazo[1,2-a]pyridine	1072944-58-1	212912	Cc1cc(Br)c2ncc(Br)n2c1	TRUE			0
A430	2-(2,5-Dibromophenyl)acetic acid	203314-28-7	212995	O=C(O)Cc1cc(Br)ccc1Br	TRUE			0
A431	2-(2,6-Dibromophenyl)acetic acid	901310-02-9	212996	O=C(O)Cc1c(Br)cccc1Br	TRUE			0
A432	Methyl 3,6-dibromopicolinate	495416-04-1	213015	COC(=O)c1nc(Br)ccc1Br	TRUE			0
A433	1,4-Dibromo-2,5-dimethoxybenzene	2674-34-2	213036	COc1cc(Br)c(OC)cc1Br	TRUE			1
A434	4,6-Dibromo-5-hydroxypicolinic acid	64354-26-3	213050	O=C(O)c1cc(Br)c(O)c(Br)n1	TRUE			0
A435	(3,5-Dibromo-2-fluorophenyl)boronic acid	1072951-82-6	213067	OB(O)c1cc(Br)cc(Br)c1F	TRUE			0
A436	1-(3,5-Dibromophenyl)pyrrolidine	1245563-15-8	213165	Brc1cc(Br)cc(N2CCCC2)c1	TRUE			0
A437	5,6-Dibromobenzo[d]thiazol-2-amine	127977-72-4	213223	Nc1nc2cc(Br)c(Br)cc2s1	TRUE			0
A438	Ethyl 3,6-dibromopicolinate	1214375-85-5	213236	CCOC(=O)c1nc(Br)ccc1Br	TRUE			1
A439	(2,5-Dibromo-4-methoxyphenyl)boronic acid	1217501-37-5	213240	COc1cc(Br)c(B(O)O)cc1Br	TRUE			0
A440	(2,4-Dibromo-5-methoxyphenyl)boronic acid	89677-46-3	213241	COc1cc(B(O)O)c(Br)cc1Br	TRUE			0
A441	3,8-Dibromo-6-chloroimidazo[1,2-a]pyridine	1072944-57-0	213245	Clc1cc(Br)c2ncc(Br)n2c1	TRUE			0
A442	3,4-Dibromo-2,5-dichlorothiophene	40477-45-0	213251	Clc1sc(Cl)c(Br)c1Br	TRUE			0
A443	Methyl 4,5-dibromo-3-methylthiophene-2-carboxylate	648412-53-7	213286	COC(=O)c1sc(Br)c(Br)c1C	TRUE			0
A444	5,7-Dibromo-3,3-dimethylindolin-2-one	872271-71-1	213346	CC1(C)C(=O)Nc2c(Br)cc(Br)cc21	TRUE			0
A445	1-(3,5-Dibromophenyl)piperidine	1261995-07-6	213347	Brc1cc(Br)cc(N2CCCCC2)c1	TRUE			0
A446	3,5-Dibromo-4-(trifluoromethyl)pyridin-2-ol	109919-34-8	213375	Oc1ncc(Br)c(C(F)(F)F)c1Br	TRUE			0
A447	4-(3,5-Dibromophenyl)morpholine	27173-18-8	213376	Brc1cc(Br)cc(N2CCOCC2)c1	TRUE			0
A448	4,6-Dibromo-2,2-difluorobenzo[d][1,3]dioxol-5-amine	1037763-48-6	213454	Nc1c(Br)cc2c(c1Br)OC(F)(F)O2	TRUE			0
A449	N-(3,5-Dibromophenyl)pivalamide	1020252-74-7	213491	CC(C)(C)C(=O)Nc1cc(Br)cc(Br)c1	TRUE			0
A450	2,6-Dibromoanthracene	186517-01-1	213500	Brc1ccc2cc3cc(Br)ccc3cc2c1	TRUE			0
A451	9,10-Dibromoanthracene	523-27-3	213501	Brc1c2ccccc2c(Br)c2ccccc12	TRUE			1
A452	2-(Benzyloxy)-3,5-dibromopyridine	130284-00-3	213552	Brc1cnc(OCc2ccccc2)c(Br)c1	TRUE			0
A453	1,3-Dibromo-2-methyl-5-((trifluoromethyl)sulfonyl)benzene	1150271-31-0	213750	Cc1c(Br)cc(S(=O)(=O)C(F)(F)F)cc1Br	TRUE			0
A454	6,12-Dibromochrysene	131222-99-6	213766	Brc1cc2c3ccccc3c(Br)cc2c2ccccc12	TRUE			0
A455	1,3-Dibromo-2-fluoro-5-nitrobenzene	361436-26-2	050757	O=[N+]([O-])c1cc(Br)c(F)c(Br)c1	TRUE			1
A456	2,3-Dibromo-5-(trifluoromethyl)pyridine	79623-38-4	094389	FC(F)(F)c1cnc(Br)c(Br)c1	TRUE			0
A457	2,5-Dibromo-4-(trifluoromethyl)pyridine	1099597-94-0	094397	FC(F)(F)c1cc(Br)ncc1Br	TRUE			0
A458	4,5-Dibromo-1H-1,2,3-triazole	15294-81-2	214571	Brc1nn[nH]c1Br	TRUE			1
A459	4,4'-Dibromo-2,2'-bipyridine	18511-71-2	214717	Brc1ccnc(-c2cc(Br)ccn2)c1	TRUE			1
A460	1,8-Dibromonaphthalene	17135-74-9	214784	Brc1cccc2cccc(Br)c12	TRUE			1
A461	3,6-Dibromophenanthrene-9,10-dione	53348-05-3	214933	O=C1C(=O)c2ccc(Br)cc2-c2cc(Br)ccc21	TRUE			1
A462	Ethyl 3,4-dibromobenzoate	60469-88-7	215304	CCOC(=O)c1ccc(Br)c(Br)c1	TRUE			0
A463	4,6-Dibromonicotinaldehyde	1211585-10-2	215333	O=Cc1cnc(Br)cc1Br	TRUE			0
A464	2,6-Dibromobenzyl acetate	1147858-83-0	215366	CC(=O)OCc1c(Br)cccc1Br	TRUE			0
A465	(2,5-Dibromophenyl)hydrazine	62672-26-8	215511	NNc1cc(Br)ccc1Br	TRUE			0
A466	5,7-Dibromo-8-methoxyquinoline	17012-49-6	215926	COc1c(Br)cc(Br)c2cccnc12	TRUE			0
A467	5,8-Dibromo-6-methoxyquinoline	1187386-37-3	215927	COc1cc(Br)c2ncccc2c1Br	TRUE			0
A468	2,6-Dibromopyridin-4-amine	39771-34-1	215995	Nc1cc(Br)nc(Br)c1	TRUE			1
A469	1,2-Dibromo-4-(trifluoromethoxy)benzene	1682-06-0	216342	FC(F)(F)Oc1ccc(Br)c(Br)c1	TRUE			0
A470	3,5-Dibromosalicylaldehyde	90-59-5	216619	O=Cc1cc(Br)cc(Br)c1O	TRUE			1
A471	2,5-Dibromobenzene-1,4-diol	14753-51-6	216661	Oc1cc(Br)c(O)cc1Br	TRUE			1
A472	2,4-Dibromobenzaldehyde	5629-98-1	216778	O=Cc1ccc(Br)cc1Br	TRUE			1
A473	2,4-Dibromo-1-nitrobenzene	51686-78-3	217055	O=[N+]([O-])c1ccc(Br)cc1Br	TRUE			1
A474	3,5-Dibromo-1H-pyrrolo[2,3-b]pyridine	1086389-94-7	217167	Brc1cnc2[nH]cc(Br)c2c1	TRUE			0
A475	1,2-Dibromo-3-nitrobenzene	26429-41-4	217190	O=[N+]([O-])c1cccc(Br)c1Br	TRUE			0
A476	3,6-Dibromonaphthalene-2,7-diol	96965-79-6	217580	Oc1cc2cc(O)c(Br)cc2cc1Br	TRUE			1
A477	3,5-Dibromo-2-methoxybenzoic acid	13130-23-9	217778	COc1c(Br)cc(Br)cc1C(=O)O	TRUE			0
A478	3,5-Dibromothiophene-2-carboxylic acid	7311-68-4	217857	O=C(O)c1sc(Br)cc1Br	TRUE			0
A479	Methyl 2,4-dibromobenzoate	54335-33-0	218279	COC(=O)c1ccc(Br)cc1Br	TRUE			0
A480	1,5-Dibromo-2,3-difluoro-4-methoxybenzene	1291487-25-6	218457	COc1c(Br)cc(Br)c(F)c1F	TRUE			0
A481	4,6-Dibromo-2,3-difluorophenol	1242336-65-7	218458	Oc1c(Br)cc(Br)c(F)c1F	TRUE			0
A482	1,5-Dibromo-2-fluoro-4-methoxybenzene	861928-16-7	218459	COc1cc(F)c(Br)cc1Br	TRUE			0
A483	2,4-Dibromo-3-fluoro-6-nitrophenol	2924-30-3	218460	O=[N+]([O-])c1cc(Br)c(F)c(Br)c1O	TRUE			0
A484	3,5-Dibromo-6-chloropyridin-2-amine	1261269-84-4	218642	Nc1nc(Cl)c(Br)cc1Br	TRUE			0
A485	(2,5-Dibromopyridin-4-yl)boronic acid	1031843-77-2	219045	OB(O)c1cc(Br)ncc1Br	TRUE			0
A486	(2,6-Dibromopyridin-3-yl)boronic acid	1256355-52-8	219162	OB(O)c1ccc(Br)nc1Br	TRUE			0
A487	2,3-Dibromo-6-picoline	261373-04-0	219316	Cc1ccc(Br)c(Br)n1	TRUE			0
A488	3,5-Dibromo-2-nitropyridine	610261-34-2	219318	O=[N+]([O-])c1ncc(Br)cc1Br	TRUE			0
A489	5,7-Dibromo-1H-indazole	50477-28-6	219712	Brc1cc(Br)c2[nH]ncc2c1	TRUE			0
A490	Methyl 4,5-dibromo-2-furoate	54113-41-6	220199	COC(=O)c1cc(Br)c(Br)o1	TRUE			0
A491	5,5'-Dibromo-2,2'-bipyridine	15862-18-7	220281	Brc1ccc(-c2ccc(Br)cn2)nc1	TRUE			1
A492	5,6-Dibromoindoline-2,3-dione	17826-05-0	220703	O=C1Nc2cc(Br)c(Br)cc2C1=O	TRUE			0
A493	2,4-Dibromo-5-methylthiazole	1206708-88-4	220719	Cc1sc(Br)nc1Br	TRUE			1
A494	4,5-Dibromopyridin-2-amine	856848-33-4	220907	Nc1cc(Br)c(Br)cn1	TRUE			0
A495	1,2-Dibromo-4-methyl-5-nitrobenzene	101580-70-5	221031	Cc1cc(Br)c(Br)cc1[N+](=O)[O-]	TRUE			0
A496	(2,6-Dibromophenyl)methanol	1013031-65-6	221301	OCc1c(Br)cccc1Br	TRUE			0
A497	3,5-Dibromopyridazine	1196155-35-7	221757	Brc1cnnc(Br)c1	TRUE			0
A498	3,5-Dibromobenzylcyanide	188347-48-0	221952	N#CCc1cc(Br)cc(Br)c1	TRUE			0
A499	3,5-Dibromo-4-methylanisole	14542-71-3	221966	COc1cc(Br)c(C)c(Br)c1	TRUE			1
A500	2,6-Dibromo-4-methylphenol	2432-14-6	222052	Cc1cc(Br)c(O)c(Br)c1	TRUE			1
A501	3,6-Dibromothieno[3,2-b]thiophene	392662-65-6	222185	Brc1csc2c(Br)csc12	TRUE			1	1
A502	4,7-Dibromobenzo[c][1,2,5]oxadiazole	54286-63-4	222316	Brc1ccc(Br)c2nonc12	TRUE			1
A503	(2,4-Dibromophenyl)methanol	666747-06-4	222555	OCc1ccc(Br)cc1Br	TRUE			0
A504	2,4-Dibromo-6-methylpyridin-3-ol	23003-29-4	222793	Cc1cc(Br)c(O)c(Br)n1	TRUE			0
A505	1,3-dibromo-2-methoxybenzene	38603-09-7	222817	COc1c(Br)cccc1Br	TRUE			1
A506	2,3-Dibromo-4-methylpyridine	871483-22-6	223053	Cc1ccnc(Br)c1Br	TRUE			0
A507	4,6-Dibromoquinoline	927801-13-6	223361	Brc1ccc2nccc(Br)c2c1	TRUE			0
A508	4,6-Dibromo-2,3-dihydro-1H-Inden-1-one	207857-48-5	223706	O=C1CCc2c(Br)cc(Br)cc21	TRUE			0
A509	2,3-Dibromobenzaldehyde	61563-26-6	224005	O=Cc1cccc(Br)c1Br	TRUE			0
A510	1,3-Dibromo-5-nitrobenzene	6311-60-0	224210	O=[N+]([O-])c1cc(Br)cc(Br)c1	TRUE			0
A511	1-(3,5-Dibromophenyl)ethanone	14401-73-1	224466	CC(=O)c1cc(Br)cc(Br)c1	TRUE			1
A512	2,3-Dibromobenzo[b]thiophene	6287-82-7	224824	Brc1sc2ccccc2c1Br	TRUE			0
A513	2,6-Dibromonaphthalene	13720-06-4	225173	Brc1ccc2cc(Br)ccc2c1	TRUE			1
A514	6,7-Dibromonaphthalene-2,3-dicarbonitrile	74815-81-9	225227	N#Cc1cc2cc(Br)c(Br)cc2cc1C#N	TRUE			0
A515	2-Amino-4,6-dibromobenzoic acid	81190-68-3	225350	Nc1cc(Br)cc(Br)c1C(=O)O	TRUE			0
A516	Ethyl 6,8-dibromoimidazo[1,2-a]pyrazine-2-carboxylate	87597-21-5	225391	CCOC(=O)c1cn2cc(Br)nc(Br)c2n1	TRUE			0
A517	3,5-Dibromo-2-methylthiophene	29421-73-6	225411	Cc1sc(Br)cc1Br	TRUE			1
A518	2,5-Dibromophenylboronic acid	1008106-93-1	225446	OB(O)c1cc(Br)ccc1Br	TRUE			0
A519	3,5-Dibromo-4-hydroxybenzaldehyde	2973-77-5	225483	O=Cc1cc(Br)c(O)c(Br)c1	TRUE			1
A520	3,5-Dibromosalicylic acid	3147-55-5	226466	O=C(O)c1cc(Br)cc(Br)c1O	TRUE			0
A521	4,8-Dibromoquinoline	1070879-31-0	226951	Brc1ccnc2c(Br)cccc12	TRUE			0
A522	Methyl 4,6-dibromo-3-hydroxypicolinate	321596-55-8	227186	COC(=O)c1nc(Br)cc(Br)c1O	TRUE			0
A523	5,8-Dibromoimidazo[1,2-a]pyrazine	957344-74-0	227622	Brc1ncc(Br)n2ccnc12	TRUE			0
A524	1,5-Dibromonaphthalene	7351-74-8	227780	Brc1cccc2c(Br)cccc12	TRUE			1
A525	3,5-Dibromo-1-methylpyridin-4(1H)-one	2683-35-4	227789	Cn1cc(Br)c(=O)c(Br)c1	TRUE			0
A526	3,4-Dibromo-7-azaindole	1000340-33-9	227807	Brc1ccnc2[nH]cc(Br)c12	TRUE			0
A527	4,5-Dibromo-2-methylimidazole	4002-81-7	227885	Cc1nc(Br)c(Br)[nH]1	TRUE			0
A528	Diethyl 2,5-dibromoterephthalate	18013-97-3	228807	CCOC(=O)c1cc(Br)c(C(=O)OCC)cc1Br	TRUE			1
A529	4,7-Dibromo-2-chlorobenzo[d]thiazole	898747-94-9	228892	Clc1nc2c(Br)ccc(Br)c2s1	TRUE			0
A530	2-(2,5-Dibromophenyl)-4,4,5,5-tetramethyl-1,3,2-dioxaborolane	1256781-64-2	229450	CC1(C)OB(c2cc(Br)ccc2Br)OC1(C)C	TRUE			0
A531	2,4-Dibromo-6-fluorobenzaldehyde	205683-34-7	229501	O=Cc1c(F)cc(Br)cc1Br	TRUE			0
A532	(2,5-Dibromophenyl)methanol	147034-01-3	229556	OCc1cc(Br)ccc1Br	TRUE			1
A533	2-(2,5-Dibromophenyl)acetonitrile	74533-21-4	229631	N#CCc1cc(Br)ccc1Br	TRUE			0
A534	2,6-Dibromodithieno[3,2-b:2',3'-d]thiophene	67061-69-2	229855	Brc1cc2sc3cc(Br)sc3c2s1	TRUE			0
A535	5,8-Dibromoquinoxaline	148231-12-3	230076	Brc1ccc(Br)c2nccnc12	TRUE			0
A536	2,6-Dibromopyridine 1-oxide	25373-69-7	230363	[O-][n+]1c(Br)cccc1Br	TRUE			0
A537	3,6-Dibromopyrazolo[1,5-a]pyrimidine	55405-68-0	230560	Brc1cnc2c(Br)cnn2c1	TRUE			0
A538	3,5-Dibromopicolinonitrile	61830-09-9	230616	N#Cc1ncc(Br)cc1Br	TRUE			0
A539	2,6-Dibromo-3,5-difluoropyridine	210169-13-4	230950	Fc1cc(F)c(Br)nc1Br	TRUE			0
A540	4,6-Dibromopyridin-2-amine	408352-48-7	230985	Nc1cc(Br)cc(Br)n1	TRUE			0
A541	4,6-Dibromonicotinic acid	73027-77-7	230986	O=C(O)c1cnc(Br)cc1Br	TRUE			0
A542	1,3-Dibromo-5-ethoxybenzene	136265-19-5	231142	CCOc1cc(Br)cc(Br)c1	TRUE			0
A543	2,3-Dibromo-6-methoxypyridine	909720-21-4	231823	COc1ccc(Br)c(Br)n1	TRUE			0
A544	Methyl 6-amino-3,5-dibromopicolinate	443956-21-6	232295	COC(=O)c1nc(N)c(Br)cc1Br	TRUE			0
A545	(2,6-Dibromopyridin-3-yl)methanol	55483-88-0	232399	OCc1ccc(Br)nc1Br	TRUE			0
A546	2-(2,5-Dibromothiophen-3-yl)-4,4,5,5-tetramethyl-1,3,2-dioxaborolane	942070-22-6	232544	CC1(C)OB(c2cc(Br)sc2Br)OC1(C)C	TRUE			0
A547	4,6-Dibromopyridazin-3-amine	1206487-35-5	232556	Nc1nnc(Br)cc1Br	TRUE			0
A548	(2,5-Dibromopyridin-4-yl)methanol	1227563-54-3	232738	OCc1cc(Br)ncc1Br	TRUE			0
A549	3,5-Dibromo-2,4-dimethylpyridine	29976-20-3	232797	Cc1ncc(Br)c(C)c1Br	TRUE			0
A550	2,6-Dibromonicotinaldehyde	55304-83-1	233386	O=Cc1ccc(Br)nc1Br	TRUE			1
A551	1,5-Dibromonaphthalene-2,6-diol	132178-78-0	233456	Oc1ccc2c(Br)c(O)ccc2c1Br	TRUE			0
A552	2,5-Dibromoterephthalaldehyde	63525-48-4	233647	O=Cc1cc(Br)c(C=O)cc1Br	TRUE			0
A553	2,4-Dibromoquinoline	20151-40-0	233977	Brc1cc(Br)c2ccccc2n1	TRUE			0
A554	4,6-Dibromo-1H-benzo[d]imidazole	69038-75-1	234452	Brc1cc(Br)c2nc[nH]c2c1	TRUE			0
A555	3,6-Dibromopyrazine-2-carbaldehyde	1270497-54-5	234473	O=Cc1nc(Br)cnc1Br	TRUE			0
A556	2,5-Dibromopyridine-3,4-diamine	221241-11-8	234577	Nc1c(Br)cnc(Br)c1N	TRUE			0
A557	1,2-Dibromo-4,5-difluoro-3-nitrobenzene	1481-57-8	234775	O=[N+]([O-])c1c(F)c(F)cc(Br)c1Br	TRUE			0
A558	2,5-Dibromo-3-(trifluoromethyl)pyridine	79623-39-5	234999	FC(F)(F)c1cc(Br)cnc1Br	TRUE			0
A559	3,5-Dibromo-6-methylpyrazin-2-amine	74290-66-7	235144	Cc1nc(N)c(Br)nc1Br	TRUE			0
A560	2,4-Dibromo-5-methylpyrimidine	494194-61-5	235155	Cc1cnc(Br)nc1Br	TRUE			0
A561	2,7-Dibromoquinoline	1334405-59-2	235258	Brc1ccc2ccc(Br)nc2c1	TRUE			0
A562	2,5-Dibromothiophene-3-carboxylic acid	7311-70-8	235337	O=C(O)c1cc(Br)sc1Br	TRUE			0
A563	3,6-Dibromo-9-ethyl-9H-carbazole	33255-13-9	235677	CCn1c2ccc(Br)cc2c2cc(Br)ccc21	TRUE			0
A564	4,6-Dibromo-1H-indazole	447430-07-1	235773	Brc1cc(Br)c2cn[nH]c2c1	TRUE			0
A565	1,4-Dibromo-3,5-dichloro-2-methylbenzene	951884-87-0	235929	Cc1c(Br)cc(Cl)c(Br)c1Cl	TRUE			0
A566	4,5-Dibromo-1,3-dimethyl-1H-pyrazole	5744-71-8	235930	Cc1nn(C)c(Br)c1Br	TRUE			0
A567	2,4-Dibromo-6-methoxyaniline	88149-47-7	235978	COc1cc(Br)cc(Br)c1N	TRUE			0
A568	2,4-Dibromo-1-(2-methoxyethoxy)benzene	1257665-05-6	235979	COCCOc1ccc(Br)cc1Br	TRUE			0
A569	1,3-Dibromo-5-phenoxybenzene	46438-88-4	235980	Brc1cc(Br)cc(Oc2ccccc2)c1	TRUE			0
A570	2-((2,4-Dibromophenoxy)methyl)tetrahydro-2H-pyran	1257665-15-8	235981	Brc1ccc(OCC2CCCCO2)c(Br)c1	TRUE			0
A571	2,4-Dibromo-1-(tert-butoxy)benzene	1261988-70-8	235983	CC(C)(C)Oc1ccc(Br)cc1Br	TRUE			0
A572	2',7'-Dibromospiro[cyclopent[3]ene-1,9'-fluorene]	951884-04-1	235982	Brc1ccc2c(c1)C1(CC=CC1)c1cc(Br)ccc1-2	TRUE			0
A573	2,7-Dibromo-2',3',5',6'-tetrahydrospiro[fluorene-9,4'-pyran]	934269-17-7	235984	Brc1ccc2c(c1)C1(CCOCC1)c1cc(Br)ccc1-2	TRUE			0
A574	2',7'-Dibromo-2-vinylspiro[cyclopropane-1,9'-fluorene]	951884-03-0	235985	C=CC1CC12c1cc(Br)ccc1-c1ccc(Br)cc12	TRUE			0
A575	Methyl 2,5-dibromofuran-3-carboxylate	1150271-26-3	236394	COC(=O)c1cc(Br)oc1Br	TRUE			0
A576	2,4-Dibromothiophene	3140-92-9	236718	Brc1csc(Br)c1	TRUE			1
A577	3,5-Dibromoisonicotinic acid	13958-91-3	236854	O=C(O)c1c(Br)cncc1Br	TRUE			0
A578	2,5-Dibromoisonicotinaldehyde	959244-28-1	236895	O=Cc1cc(Br)ncc1Br	TRUE			0
A579	2,5-Dibromo-4-methylthiazole	79247-78-2	237007	Cc1nc(Br)sc1Br	TRUE			0
A580	2-Amino-3,5-dibromobenzoic acid	609-85-8	237125	Nc1c(Br)cc(Br)cc1C(=O)O	TRUE			0
A581	2,6-Dibromo-4-nitroaniline	827-94-1	237150	Nc1c(Br)cc([N+](=O)[O-])cc1Br	TRUE			1
A582	2,6-Dibromo-4-chlorophenol	5324-13-0	237305	Oc1c(Br)cc(Cl)cc1Br	TRUE			1
A583	3,4-Dibromofuran	32460-02-9	237307	Brc1cocc1Br	TRUE			0
A584	6,7-Dibromo-2,3-dihydrobenzo[b][1,4]dioxine	25812-80-0	237311	Brc1cc2c(cc1Br)OCCO2	TRUE			0
A585	1,6-Dibromoisoquinolin-3-amine	925672-85-1	237326	Nc1cc2cc(Br)ccc2c(Br)n1	TRUE			0
A586	2-Chloro-3,5-dibromo-4-methylpyridine	1000017-92-4	237343	Cc1c(Br)cnc(Cl)c1Br	TRUE			0
A587	1,3-Dibromo-2-fluoro-4-nitrobenzene	557789-62-5	237407	O=[N+]([O-])c1ccc(Br)c(F)c1Br	TRUE			0
A588	3,5-Dibromo-4-methylbenzoic acid	67973-32-4	237410	Cc1c(Br)cc(C(=O)O)cc1Br	TRUE			0
A589	Dibromoisocyanuric acid	15114-43-9	237502	O=c1[nH]c(=O)n(Br)c(=O)n1Br	TRUE			1
A590	6,8-Dibromo-[1,2,4]triazolo[1,5-a]pyridine	1310680-10-4	237660	Brc1cc(Br)c2ncnn2c1	TRUE			0
A591	2-(2,6-Dibromophenyl)acetonitrile	67197-53-9	238136	N#CCc1c(Br)cccc1Br	TRUE			0
A592	4,6-Dibromodibenzo[b,d]thiophene	669773-34-6	238442	Brc1cccc2c1sc1c(Br)cccc12	TRUE			0
A593	3,4-Dibromobenzaldehyde	74003-55-7	239027	O=Cc1ccc(Br)c(Br)c1	TRUE			0
A594	4,7-Dibromoquinoline	700871-88-1	239096	Brc1ccc2c(Br)ccnc2c1	TRUE			0
A595	3,6-Dibromo-2-chloropyridine	942206-18-0	239944	Clc1nc(Br)ccc1Br	TRUE			0
A596	4,4''-Dibromo-1,1':4',1''-terphenyl	17788-94-2	240044	Brc1ccc(-c2ccc(-c3ccc(Br)cc3)cc2)cc1	TRUE			0
A597	2,7-Dibromophenanthrene	62325-30-8	240158	Brc1ccc2c(ccc3cc(Br)ccc32)c1	TRUE			1
A598	Methyl 2,5-dibromobenzoate	57381-43-8	240222	COC(=O)c1cc(Br)ccc1Br	TRUE			1
A599	4,6-Dibromo-1H-indole	99910-50-6	240458	Brc1cc(Br)c2cc[nH]c2c1	TRUE			0
A600	2,6-Dibromo-4-(tert-butyl)phenol	98-22-6	240483	CC(C)(C)c1cc(Br)c(O)c(Br)c1	TRUE			1
A601	2,5-Dibromothiazole-4-carboxylic acid	943735-44-2	240551	O=C(O)c1nc(Br)sc1Br	TRUE			0
A602	2,4-Dibromo-6-nitrophenol	15969-09-2	241907	O=[N+]([O-])c1cc(Br)cc(Br)c1O	TRUE			0
A603	(2-Amino-3,5-dibromophenyl)methanol	50739-76-9	242100	Nc1c(Br)cc(Br)cc1CO	TRUE			0
A604	Methyl 4,5-dibromothiophene-2-carboxylate	62224-24-2	242116	COC(=O)c1cc(Br)c(Br)s1	TRUE			0
A605	Methyl 4,5-dibromo-1H-pyrrole-2-carboxylate	937-16-6	242134	COC(=O)c1cc(Br)c(Br)[nH]1	TRUE			0
A606	4,7-Dibromo-1H-pyrrolo[3,2-c]pyridine	871819-35-1	242293	Brc1ncc(Br)c2[nH]ccc12	TRUE			0
A607	1,5-Dibromo-2,4-dimethoxybenzene	24988-36-1	243029	COc1cc(OC)c(Br)cc1Br	TRUE			0
A608	2,5-Dibromo-[1,2,4]triazolo[1,5-a]pyridine	1214901-64-0	244002	Brc1nc2cccc(Br)n2n1	TRUE			0
A609	2,6-Dibromopyridine-4-carboxylic acid hydrobromide		300234	Br.O=C(O)c1cc(Br)nc(Br)c1	TRUE			0
A610	3,8-DIBROMO-6-CHLOROIMIDAZO[1,2-B]PYRIDAZINE	933035-31-5	301417	Clc1cc(Br)c2ncc(Br)n2n1	TRUE			0
A611	5,6-DIBROMOPYRIDIN-2-AMINE	89284-11-7	303852	Nc1ccc(Br)c(Br)n1	TRUE			0
A612	2,4-DIBROMO-6-(TERT-BUTYL)PHENOL	15460-12-5	303951	CC(C)(C)c1cc(Br)cc(Br)c1O	TRUE			0
A613	6,8-DIBROMOIMIDAZO[1,2-A]PYRIDINE	1202450-63-2	303996	Brc1cc(Br)c2nccn2c1	TRUE			0
A614	2,7-DIBROMO-[1,2,4]TRIAZOLO[1,5-A]PYRIDINE	1380331-15-6	304202	Brc1ccn2nc(Br)nc2c1	TRUE			0
A615	2,5-DIBROMO-1,3,4-THIADIAZOLE	55981-29-8	304375	Brc1nnc(Br)s1	TRUE			1
A616	2,5-Dibromobenzyl chloride	642091-49-4	304723	ClCc1cc(Br)ccc1Br	TRUE			0
A617	(6,8-DIBROMOIMIDAZO[1,2-A]PYRAZIN-2-YL)METHANOL	1382451-66-2	304938	OCc1cn2cc(Br)nc(Br)c2n1	TRUE			0
A618	N-(2,5-Dibromo-phenyl)-thioacetamide		316894	CC(=S)Nc1cc(Br)ccc1Br	TRUE			0
A619	2,2,2-Trichloro-1-(4,5-dibromo-1H-pyrrol-2-yl)-ethanone	50371-52-3	317291	O=C(c1cc(Br)c(Br)[nH]1)C(Cl)(Cl)Cl	TRUE			0
A620	3,7-Dibromodibenzo[b,d]thiophene	83834-10-0	318157	Brc1ccc2c(c1)sc1cc(Br)ccc12	TRUE			1
A621	5,7-Dibromoquinoline	34522-69-5	318586	Brc1cc(Br)c2cccnc2c1	TRUE			0
A622	4,5-Dibromo-2-methyl-2H-1,2,3-triazole	28938-17-2	318634	Cn1nc(Br)c(Br)n1	TRUE			0
A623	4,6-Dibromobenzo[d]thiazol-2-amine	16582-60-8	319159	Nc1nc2c(Br)cc(Br)cc2s1	TRUE			0
A624	1,2-Dibromo-3-(trifluoromethyl)benzene	493038-92-9	319269	FC(F)(F)c1cccc(Br)c1Br	TRUE			0
A625	2,3-Dibromobenzoic acid	603-78-1	319465	O=C(O)c1cccc(Br)c1Br	TRUE			1
A626	3,4-Dibromo-5-nitro-1H-pyrazole	104599-37-3	319536	O=[N+]([O-])c1[nH]nc(Br)c1Br	TRUE			0
A627	2,9-Dibromo-1,10-phenanthroline	39069-02-8	319720	Brc1ccc2ccc3ccc(Br)nc3c2n1	TRUE			0
A628	5,8-Dibromoquinoline	81278-86-6	320067	Brc1ccc(Br)c2ncccc12	TRUE			0
A629	5,7-Dibromo-1H-indole	36132-08-8	320086	Brc1cc(Br)c2[nH]ccc2c1	TRUE			0
A630	2,6-Dibromo-4-(4,4,5,5-tetramethyl-1,3,2-dioxaborolan-2-yl)pyridine	1192037-24-3	320693	CC1(C)OB(c2cc(Br)nc(Br)c2)OC1(C)C	TRUE			0
A631	4,6-Dibromothieno[3,4-b]thiophene-2-carboxylic acid	1024594-86-2	320808	O=C(O)c1cc2c(Br)sc(Br)c2s1	TRUE			0
A632	2,5-Dibromo-3-methoxypyrazine	489431-66-5	321154	COc1nc(Br)cnc1Br	TRUE			0
A633	4,5-Dibromo-1H-imidazole	2302-30-9	321198	Brc1nc[nH]c1Br	TRUE			0
A634	2,6-Dibromonaphthalene-1,5-diol	84-59-3	321261	Oc1c(Br)ccc2c(O)c(Br)ccc12	TRUE			0
A635	3,4-Dibromobenzoic acid	619-03-4	321405	O=C(O)c1ccc(Br)c(Br)c1	TRUE			0
A636	2,6-Dibromo-4-methoxypyridine	117873-72-0	321417	COc1cc(Br)nc(Br)c1	TRUE			1
A637	2,4-Dibromo-6-methylpyridine	79055-52-0	321469	Cc1cc(Br)cc(Br)n1	TRUE			0
A638	2,4-Dibromo-6-(trifluoromethyl)pyridin-3-amine	1214365-67-9	321529	Nc1c(Br)cc(C(F)(F)F)nc1Br	TRUE			0
A639	2,4-Dibromo-3-nitropyridine	121263-10-3	321532	O=[N+]([O-])c1c(Br)ccnc1Br	TRUE			0
A640	2,6-Dibromo-3-methylpyridine	887571-15-5	321730	Cc1ccc(Br)nc1Br	TRUE			0
A641	2,5-Dibromo-4-nitropyridine	221241-31-2	321812	O=[N+]([O-])c1cc(Br)ncc1Br	TRUE			0
A642	2,6-Dibromo-3-nitropyridin-4-amine	848470-14-4	321813	Nc1cc(Br)nc(Br)c1[N+](=O)[O-]	TRUE			0
A643	2,6-Dibromo-3-methoxy-5-nitropyridine	79491-46-6	322314	COc1cc([N+](=O)[O-])c(Br)nc1Br	TRUE			0
A644	2,6-Dibromo-3-methoxypyridine	79491-45-5	322315	COc1ccc(Br)nc1Br	TRUE			0
A645	2,6-Dibromo-5-chloronicotinic acid	55304-86-4	322316	O=C(O)c1cc(Cl)c(Br)nc1Br	TRUE			0
A646	2,6-Dibromopyridin-4-ol	220616-68-2	322317	Oc1cc(Br)nc(Br)c1	TRUE			1
A647	2,5-Dibromo-3,6-dimethylpyridine	38749-93-8	322373	Cc1cc(Br)c(C)nc1Br	TRUE			0
A648	Methyl 4,6-dibromopicolinate	1206248-47-6	322604	COC(=O)c1cc(Br)cc(Br)n1	TRUE			0
A649	3,7-Dibromo-1,5-naphthyridine	17965-72-9	323447	Brc1cnc2cc(Br)cnc2c1	TRUE			0
A650	2,6-Dibromo-4-chloroaniline	874-17-9	323591	Nc1c(Br)cc(Cl)cc1Br	TRUE			0
A651	6,6'-Dibromo-2,2'-bipyridine	49669-22-9	325014	Brc1cccc(-c2cccc(Br)n2)n1	TRUE			1
A652	1,8-Dibromopyrene	38303-35-4	325018	Brc1ccc2ccc3ccc(Br)c4ccc1c2c34	TRUE			0
A653	2,4-Dibromo-1,3,5-trimethylbenzene	6942-99-0	325063	Cc1cc(C)c(Br)c(C)c1Br	TRUE			0
A654	2,4-Dibromonaphthalen-1-ol	2050-49-9	325075	Oc1c(Br)cc(Br)c2ccccc12	TRUE			0
A655	4,4'-Dibromo-2-nitro-1,1'-biphenyl	439797-69-0	327526	O=[N+]([O-])c1cc(Br)ccc1-c1ccc(Br)cc1	TRUE			0
A656	4,7-Dibromo-[1,2,5]thiadiazolo[3,4-c]pyridine	333432-27-2	327530	Brc1cnc(Br)c2nsnc12	TRUE			0	1
A657	3,6-Dibromophenanthrene	174735-02-5	328643	Brc1ccc2ccc3ccc(Br)cc3c2c1	TRUE			0
A658	1,4-Dibromo-2-(trifluoromethoxy)benzene	175278-13-4	329302	FC(F)(F)Oc1cc(Br)ccc1Br	TRUE			0
A659	Methyl 2,5-dibromonicotinate	78686-82-5	329326	COC(=O)c1cc(Br)cnc1Br	TRUE			0
A660	2,3-Dibromo-6-(trifluoromethyl)pyridine	1159512-35-2	329669	FC(F)(F)c1ccc(Br)c(Br)n1	TRUE			0
A661	2,5-Dibromopyridin-3-ol	857429-79-9	329707	Oc1cc(Br)cnc1Br	TRUE			0
A662	2,4-Dibromo-6-nitroaniline	827-23-6	329828	Nc1c(Br)cc(Br)cc1[N+](=O)[O-]	TRUE			0
A663	4-Amino-2,6-dibromophenol	609-21-2	329932	Nc1cc(Br)c(O)c(Br)c1	TRUE			0
A664	Methyl 3,5-dibromo-2-hydroxybenzoate	21702-79-4	329974	COC(=O)c1cc(Br)cc(Br)c1O	TRUE			0
A665	Methyl 3,5-dibromo-4-methylbenzoate	74896-66-5	329975	COC(=O)c1cc(Br)c(C)c(Br)c1	TRUE			0
A666	1,2-Dibromo-3-methoxybenzene	95970-22-2	330012	COc1cccc(Br)c1Br	TRUE			0
A667	2,4-DIBROMO-1,7-NAPHTHYRIDINE	54920-77-3	331113	Brc1cc(Br)c2ccncc2n1	TRUE			0
A668	1-(3,6-DIBROMOPYRAZIN-2-YL)ETHANONE	1447607-04-6	331648	CC(=O)c1nc(Br)cnc1Br	TRUE			0
A669	2,8-Dibromodibenzo[b,d]furan	10016-52-1	332564	Brc1ccc2oc3ccc(Br)cc3c2c1	TRUE			0
A670	2,6-DIBROMO-[1,2,4]TRIAZOLO[1,5-A]PYRIDINE	1401624-81-4	333041	Brc1ccc2nc(Br)nn2c1	TRUE			0
A671	3,4-DIBROMO-2,6-DIMETHYLPYRIDINE	76591-69-0	333994	Cc1cc(Br)c(Br)c(C)n1	TRUE			0
A672	3,6-Dibromobenzene-1,2-diamine	69272-50-0	334483	Nc1c(Br)ccc(Br)c1N	TRUE			0
A673	1,5-Dibromo-2,4-dimethylbenzene	615-87-2	334538	Cc1cc(C)c(Br)cc1Br	TRUE			1
A674	2,6-Dibromo-4-hydroxybenzonitrile	74283-33-3	334636	N#Cc1c(Br)cc(O)cc1Br	TRUE			0
A675	4,5-Dibromo-2-fluorobenzoic acid	289039-48-1	334661	O=C(O)c1cc(Br)c(Br)cc1F	TRUE			0
A676	2,3-Dibromo-1,4-dimethoxybenzene	5030-61-5	334708	COc1ccc(OC)c(Br)c1Br	TRUE			0
A677	3,5-Dibromo-2-fluorobenzaldehyde	477535-40-3	334726	O=Cc1cc(Br)cc(Br)c1F	TRUE			0
A678	2,6-Dibromo-4-(trifluoromethyl)pyridine	1000152-84-0	335269	FC(F)(F)c1cc(Br)nc(Br)c1	TRUE			0
A679	4,6-Dibromodibenzo[b,d]furan	201138-91-2	335274	Brc1cccc2c1oc1c(Br)cccc12	TRUE			0
A680	3,5-Dibromo-2-methoxy-4-methylpyridine	1332324-22-7	335423	COc1ncc(Br)c(C)c1Br	TRUE			0
A681	1-(2-Amino-3,5-dibromophenyl)ethanone	13445-89-1	335664	CC(=O)c1cc(Br)cc(Br)c1N	TRUE			0
A682	2,6-Dibromo-4-methoxyaniline	95970-05-1	335966	COc1cc(Br)c(N)c(Br)c1	TRUE			0
A683	2,5-Dibromofuran (stabilised with MgO)	32460-00-7	336035	Brc1ccc(Br)o1	TRUE			0
A684	5,7-Dibromoindoline-2,3-dione	6374-91-0	336739	O=C1Nc2c(Br)cc(Br)cc2C1=O	TRUE			0
A685	2,5-Dibromo-4-methyl-3-nitropyridine	947534-69-2	337189	Cc1c(Br)cnc(Br)c1[N+](=O)[O-]	TRUE			0
A686	2,5-Dibromopyridin-4-amine	221241-37-8	337350	Nc1cc(Br)ncc1Br	TRUE			0
A687	3,6-Dibromo-1H-pyrrolo[3,2-c]pyridine	1000341-69-4	337372	Brc1cc2[nH]cc(Br)c2cn1	TRUE			0
A688	(2,6-Dibromo-3-methoxyphenyl)boronic acid	850567-93-0	338089	COc1ccc(Br)c(B(O)O)c1Br	TRUE			0
A689	(3,6-Dibromo-2-fluorophenyl)boronic acid	870778-92-0	338096	OB(O)c1c(Br)ccc(Br)c1F	TRUE			0
A690	(2,4-Dibromo-6-fluorophenyl)boronic acid	870778-96-4	338097	OB(O)c1c(F)cc(Br)cc1Br	TRUE			0
A691	4,5-Dibromo-1,2-dimethyl-1H-imidazole	16954-05-5	338131	Cc1nc(Br)c(Br)n1C	TRUE			0
A692	2,3-Dibromo-5,6,7,8-tetrahydroimidazo[1,2-a]pyridine	156817-73-1	338941	Brc1nc2n(c1Br)CCCC2	TRUE			0
A693	4,4'-Dibromo-[1,1'-biphenyl]-2,2'-diamine	136630-36-9	340350	Nc1cc(Br)ccc1-c1ccc(Br)cc1N	TRUE			1	1
A694	2,6-Dibromobenzo[1,2-b:4,5-b']dithiophene	909280-97-3	340352	Brc1cc2cc3sc(Br)cc3cc2s1	TRUE			0
A695	4,5-Dibromo-6-(trifluoromethyl)pyrimidine	785777-94-8	340358	FC(F)(F)c1ncnc(Br)c1Br	TRUE			0
A696	2,4-Dibromophenoxyacetic acid	10129-78-9	340638	O=C(O)COc1ccc(Br)cc1Br	TRUE			0
A697	N-(3,5-Dibromo-4-hydroxyphenyl)-2-chloropropanamide, 95%		341350	CC(Cl)C(=O)Nc1cc(Br)c(O)c(Br)c1	TRUE			0
A698	N-(2,4-Dibromophenyl)-2-chloropropanamide, 98%		341351	CC(Cl)C(=O)Nc1ccc(Br)cc1Br	TRUE			0
A699	2,4-Dibromo-5-(trifluoromethoxy)anisole	1373920-68-3	343296	COc1cc(OC(F)(F)F)c(Br)cc1Br	TRUE			0
A700	6,8-Dibromo-2-phenyl-quinoline-4-carboxylic acid	303793-47-7	345466	O=C(O)c1cc(-c2ccccc2)nc2c(Br)cc(Br)cc12	TRUE			0
A701	2-Amino-4,5-dibromophenol	1037298-16-0	361992	Nc1cc(Br)c(Br)cc1O	TRUE			0
A703	N-(2,5-Dibromophenyl)benzamide	860555-85-7	362008	O=C(Nc1cc(Br)ccc1Br)c1ccccc1	TRUE			0
A704	4,7-Dibromo-2-phenylbenzo[d]thiazole	1588440-95-2	362010	Brc1ccc(Br)c2sc(-c3ccccc3)nc12	TRUE			0
A705	3,8-Dibromo-6-nitroquinoline	696611-46-8	362087	O=[N+]([O-])c1cc(Br)c2ncc(Br)cc2c1	TRUE			0
A706	Ethyl 2,5-dibromothiophene-3-carboxylate	289470-44-6	362177	CCOC(=O)c1cc(Br)sc1Br	TRUE			0
A707	Methyl 2,5-dibromothiophene-3-carboxylate	89280-91-1	362226	COC(=O)c1cc(Br)sc1Br	TRUE			0
A708	5,6-Dibromopyrazin-2-amine	1353100-86-3	362573	Nc1cnc(Br)c(Br)n1	TRUE			0
A709	3,5-Dibromo-4-(trifluoromethyl)pyridin-2-amine	1446182-32-6	362647	Nc1ncc(Br)c(C(F)(F)F)c1Br	TRUE			0
A710	3,6-Dibromo-4-methylpyridazine	89284-10-6	363374	Cc1cc(Br)nnc1Br	TRUE			0
A711	2,6-Dibromo-1-ethoxy-4-fluorobenzene	1447671-86-4	094470	CCOc1c(Br)cc(F)cc1Br	TRUE			0
A712	1,3-Dibromo-5-(2,2,2-trifluoroethyl)benzene	1447671-88-6	094540	FC(F)(F)Cc1cc(Br)cc(Br)c1	TRUE			1
A713	Ethyl 2,5-dibromobenzoate	76008-76-9	094940	CCOC(=O)c1cc(Br)ccc1Br	TRUE			0
A714	2-(2,4-dibromophenoxy)propanoic acid	6965-70-4	364713	CC(Oc1ccc(Br)cc1Br)C(=O)O	TRUE			0
A715	3,5-dibromo-4-hydroxybenzohydrazide	857537-46-3	365317	NNC(=O)c1cc(Br)c(O)c(Br)c1	TRUE			0
A716	2-(2,4-dibromophenoxy)acetohydrazide	141244-86-2	365393	NNC(=O)COc1ccc(Br)cc1Br	TRUE			1
A717	2-(2,4-dibromophenoxy)propanohydrazide	862705-46-2	365394	CC(Oc1ccc(Br)cc1Br)C(=O)NN	TRUE			0
A718	2-[(2,6-dibromo-4-methylphenyl)amino]acetohydrazide	882760-46-5	365961	Cc1cc(Br)c(NCC(=O)NN)c(Br)c1	TRUE			0
A719	2-cyano-N-(2,4-dibromophenyl)acetamide	549483-36-5	367373	N#CCC(=O)Nc1ccc(Br)cc1Br	TRUE			0
A720	3,5-Dibromo-L-tyrosine	300-38-9	369920	N[C@@H](Cc1cc(Br)c(O)c(Br)c1)C(=O)O	TRUE			0
A721	[2,4-dibromo-6-(methyl-NNO-azoxy)phenyl]amine	474318-78-0	369993	C[N-][N+](=O)c1cc(Br)cc(Br)c1N	TRUE			0
A722	[2,4-dibromo-6-(tert-butyl-NNO-azoxy)phenyl]amine	158581-29-4	369994	CC(C)(C)[N-][N+](=O)c1cc(Br)cc(Br)c1N	TRUE			0
A723	N-(2,4-Dibromo-6-nitrophenyl)-S,S-dimethylsulfoximine	1228552-48-4	370000	CS(C)(=O)=Nc1c(Br)cc(Br)cc1[N+](=O)[O-]	TRUE			0
A724	tert-butyl(2,4-dibromo-6-nitrophenyl)diazene oxide	474318-58-6	370001	CC(C)(C)[N-][N+](=O)c1c(Br)cc(Br)cc1[N+](=O)[O-]	TRUE			0
A725	4,5-Dibromo-2-isopropyl-1H-imidazole	885266-63-7	371083	CC(C)c1nc(Br)c(Br)[nH]1	TRUE			0
A726	2-[(3,5-dibromo-4-methylphenyl)amino]acetohydrazide	882760-09-0	371131	Cc1c(Br)cc(NCC(=O)NN)cc1Br	TRUE			0
A727	3,5-dibromo-1-(tetrahydro-2H-pyran-2-yl)-1H-1,2,4-triazole	106724-84-9	372015	Brc1nc(Br)n(C2CCCCO2)n1	TRUE			0
A728	4-[(2-amino-3,5-dibromobenzyl)amino]cyclohexanol	15942-05-9	372979	Nc1c(Br)cc(Br)cc1CNC1CCC(O)CC1	TRUE			0
A729	3,6-dibromo-1-nitro-9H-carbazole	5416-22-8	374539	O=[N+]([O-])c1cc(Br)cc2c1[nH]c1ccc(Br)cc12	TRUE			0
A730	3,6-dibromo-9-(oxiran-2-ylmethyl)-9H-carbazole	85446-05-5	374755	Brc1ccc2c(c1)c1cc(Br)ccc1n2CC1CO1	TRUE			0
A731	6,8-dibromo-1,2,3,4-tetrahydroquinoline	190843-73-3	375016	Brc1cc(Br)c2c(c1)CCCN2	TRUE			0
A732	2,6-dibromo-4-formylphenyl acetate	74849-10-8	375486	CC(=O)Oc1c(Br)cc(C=O)cc1Br	TRUE			0
A733	2,3-dibromo-4,5,6,7-tetrahydro-1-benzothiophene	1785762-03-9	375727	Brc1sc2c(c1Br)CCCC2	TRUE			0
A734	3,5-dibromo-1-(methoxymethyl)-1H-1,2,4-triazole	1785762-67-5	375809	COCn1nc(Br)nc1Br	TRUE			0
A735	3,5-Dibromo-4-methoxybenzaldehyde	108940-96-1	377812	COc1c(Br)cc(C=O)cc1Br	TRUE			0
A736	4-Amino-3,5-dibromophenol	188721-64-4	384099	Nc1c(Br)cc(O)cc1Br	TRUE			0
A737	2-(2,4-Dibromophenyl)acetic acid	98434-44-7	386282	O=C(O)Cc1ccc(Br)cc1Br	TRUE			0
A738	METHYL 2-(3,8-DIBROMO-5-FLUOROQUINOLIN-6-YL)ACETATE	1799420-91-9	386521	COC(=O)Cc1cc(Br)c2ncc(Br)cc2c1F	TRUE			0
A739	N-(2,5-DIBROMOPHENYL)ACETAMIDE	25462-66-2	386530	CC(=O)Nc1cc(Br)ccc1Br	TRUE			0
A740	4,7-DIBROMO-5,6-DINITROBENZO[C][1,2,5]THIADIAZOLE	76186-72-6	387622	O=[N+]([O-])c1c([N+](=O)[O-])c(Br)c2nsnc2c1Br	TRUE			0
A741	4,4'-DIAMINO-2,2'-DIBROMOBIPHENYL	84530-60-9	387630	Nc1ccc(-c2ccc(N)cc2Br)c(Br)c1	TRUE			0
A742	1,3-DIBROMO-2-ETHYLBENZENE	41053-30-9	389038	CCc1c(Br)cccc1Br	TRUE			0
A743	3,5-DIBROMO-2-METHOXYPYRAZINE	1207853-31-3	389332	COc1ncc(Br)nc1Br	TRUE			0
A744	1,6-DIBROMONAPHTHALENE	19125-84-9	390068	Brc1ccc2c(Br)cccc2c1	TRUE			0
A745	ETHYL 4-AMINO-3,5-DIBROMOBENZOATE	58922-06-8	390086	CCOC(=O)c1cc(Br)c(N)c(Br)c1	TRUE			0
A746	2,5-DIBROMO-4-HYDROXYBENZOIC ACID	101421-19-6	390208	O=C(O)c1cc(Br)c(O)cc1Br	TRUE			0
A747	2,5-DIBROMO-4-FLUOROBENZONITRILE	1379326-67-6	390219	N#Cc1cc(Br)c(F)cc1Br	TRUE			0
A748	2,5-DIBROMO-4-HYDROXYBENZONITRILE	1824055-68-6	390220	N#Cc1cc(Br)c(O)cc1Br	TRUE			0
A749	2,5-DIBROMOBENZYL AMINE HYDROCHLORIDE	1214383-61-5	390230	Cl.NCc1cc(Br)ccc1Br	TRUE			0
A750	(3,5-dibromo-4-methoxybenzyl)amine hydrochloride		391127	COc1c(Br)cc(CN)cc1Br.Cl	TRUE			0
A751	4,5-dibromo-2-tert-butyl-1H-imidazole		392510	CC(C)(C)c1nc(Br)c(Br)[nH]1	TRUE			0
A752	2,3,5-Tribromothiophene	3141-24-0	001452	Brc1cc(Br)c(Br)s1	TRUE			1
A753	2,4,6-Tribromophenyl isothiocyanate	22134-11-8	009577	S=C=Nc1c(Br)cc(Br)cc1Br	TRUE			1
A754	Tetrabromohydroquinone	2641-89-6	013710	Oc1c(Br)c(Br)c(O)c(Br)c1Br	TRUE			0
A755	2,3,5,6-Tetrabromo-4-methylphenol	37721-75-8	018992	Cc1c(Br)c(Br)c(O)c(Br)c1Br	TRUE			1
A756	2,4,6-Tribromo-3-nitroaniline	62406-72-8	033241	Nc1c(Br)cc(Br)c([N+](=O)[O-])c1Br	TRUE			0
A757	2,3,5-Tribromobenzotrifluoride	89642-34-2	034772	FC(F)(F)c1cc(Br)cc(Br)c1Br	TRUE			0
A758	2,4,6-Tribromobenzenesulfonyl chloride	115876-73-8	034882	O=S(=O)(Cl)c1c(Br)cc(Br)cc1Br	TRUE			1
A759	2,4,6-Tris-(4-bromo-phenyl)-[1,3,5]triazine	30363-03-2	041406	Brc1ccc(-c2nc(-c3ccc(Br)cc3)nc(-c3ccc(Br)cc3)n2)cc1	TRUE			1
A760	1,2,3-Tribromobenzene	608-21-9	043140	Brc1cccc(Br)c1Br	TRUE			0
A761	2,3,5-Tribromopyridine	75806-85-8	046499	Brc1cnc(Br)c(Br)c1	TRUE			1
A762	2,4,6-Tribromobenzoic acid	633-12-5	046889	O=C(O)c1c(Br)cc(Br)cc1Br	TRUE			1
A763	3,4,5,6-Tetrabromophenolsulfonephthalein	77172-72-6	046971	O=S1(=O)OC(c2ccc(O)cc2)(c2ccc(O)cc2)c2c(Br)c(Br)c(Br)c(Br)c21	TRUE			1
A764	Tetrabromo-2-sulfobenzoic acid cyclic anhydride	68460-01-5	046972	O=C1OS(=O)(=O)c2c(Br)c(Br)c(Br)c(Br)c21	TRUE			0
A765	2,4,6-Tribromo-3-hydroxybenzoic acid	14348-40-4	047886	O=C(O)c1c(Br)cc(Br)c(O)c1Br	TRUE			0
A766	2,4,5-Tribromo-1-methyl-1H-imidazole	1003-91-4	047897	Cn1c(Br)nc(Br)c1Br	TRUE			1
A767	1,2,4-Tribromobenzene	615-54-3	050372	Brc1ccc(Br)c(Br)c1	TRUE			1
A768	3,4,5-Tribromopyridine	2457-48-9	050425	Brc1cncc(Br)c1Br	TRUE			0
A769	3,4,5-Tribromo-1H-pyrazole	17635-44-8	067382	Brc1n[nH]c(Br)c1Br	TRUE			1
A770	2,4,6-Tribromopyridine	2408-70-0	093004	Brc1cc(Br)nc(Br)c1	TRUE			1
A771	3,4,6-Tribromopyridazine	55928-86-4	093145	Brc1cc(Br)c(Br)nn1	TRUE			0
A772	3,5,6-Tribromopyridin-2-amine	63875-38-7	213453	Nc1nc(Br)c(Br)cc1Br	TRUE			0
A773	2,4,6-Tribromophenyl acrylate	3741-77-3	213763	C=CC(=O)Oc1c(Br)cc(Br)cc1Br	TRUE			0
A774	1-Benzyl-2,4,5-tribromo-1H-imidazole	31250-80-3	213795	Brc1nc(Br)n(Cc2ccccc2)c1Br	TRUE			0
A775	2,4,5-Tribromotoluene	3278-88-4	216591	Cc1cc(Br)c(Br)cc1Br	TRUE			0
A776	2,3,6-Tribromopyridine	2402-92-8	217946	Brc1ccc(Br)c(Br)n1	TRUE			1
A777	2,3,5-Tribromo-6-methylpyridine	3430-15-7	231619	Cc1nc(Br)c(Br)cc1Br	TRUE			0
A778	2,3,5-Tribromo-4-methylthiophene	67869-13-0	239825	Cc1c(Br)sc(Br)c1Br	TRUE			0
A779	2,4,6-Tribromopyrimidine	36847-11-7	240225	Brc1cc(Br)nc(Br)n1	TRUE			0
A780	1,3,5-Tribromo-2-methylbenzene	6320-40-7	240455	Cc1c(Br)cc(Br)cc1Br	TRUE			0
A781	2,3,6-Tribromo-5-methylpyridine	393516-82-0	321157	Cc1cc(Br)c(Br)nc1Br	TRUE			0
A782	3,5,6-Tribromopyrazin-2-amine	66490-61-7	335417	Nc1nc(Br)c(Br)nc1Br	TRUE			0
A783	2,4,6-Tribromobenzene-1,3,5-triol	3354-82-3	375698	Oc1c(Br)c(O)c(Br)c(O)c1Br	TRUE			0
A784	3,4,5-TRIBROMO-2,6-DIMETHYLPYRIDINE	1379303-06-6	390174	Cc1nc(C)c(Br)c(Br)c1Br	TRUE			0
A785	1,3,5-Tribromo-1,3,5-triazinane-2,4,6-trione	17497-85-7	438380	O=c1n(Br)c(=O)n(Br)c(=O)n1Br	TRUE			1
A786	2,4,5-Tribromo-1-ethyl-1H-imidazole	31250-75-6	462426	CCn1c(Br)nc(Br)c1Br	TRUE			0
A787	2,4,5-Tribromo-1-propyl-1H-imidazole	31250-78-9	462427	CCCn1c(Br)nc(Br)c1Br	TRUE			0
A788	2,4,5-Tribromo-1-isopropyl-1H-imidazole	863485-29-4	462513	CC(C)n1c(Br)nc(Br)c1Br	TRUE			0
A789	1,2,4,5-TETRABROMOBENZENE	636-28-2	467146	Brc1cc(Br)c(Br)cc1Br	TRUE			1
A790	2,4,6-Tribromo-3-hydroxybenzoic acid monohydrate	207728-74-3	510186	O.O=C(O)c1c(Br)cc(Br)c(O)c1Br	TRUE			0
A791	1,3,5-Tribromo-2,4,6-trimethylbenzene	608-72-0	516546	Cc1c(Br)c(C)c(Br)c(C)c1Br	TRUE			1
A792	3,4,5-Tribromopyridazine	1822854-37-4	517662	Brc1cnnc(Br)c1Br	TRUE			0
A793	3,5-dibromo-1-[(3-bromophenyl)methyl]-1H-1,2,4-triazole	1240573-84-5	525104	Brc1cccc(Cn2nc(Br)nc2Br)c1	TRUE			0
A794	1,3,5-TRIBROMO-2,4,6-TRIFLUOROBENZENE	2368-49-2	533620	Fc1c(Br)c(F)c(Br)c(F)c1Br	TRUE			0
A795	3,5-Dibromo-N-(4-bromo-phenyl)-2-hydroxy-benzamide	87-10-5	545593	O=C(Nc1ccc(Br)cc1)c1cc(Br)cc(Br)c1O	TRUE			0
A796	Tetrabromobisphenol A	79-94-7	BR1202	CC(C)(c1cc(Br)c(O)c(Br)c1)c1cc(Br)c(O)c(Br)c1	TRUE			1
A797	Tetrabromophthalic anhydride	632-79-1	BR1206	O=C1OC(=O)c2c(Br)c(Br)c(Br)c(Br)c21	TRUE			1
A798	TETRA-BROMOPHTHALIC ACID DISODIUM SALT	25357-79-3	BR1207	O=C([O-])c1c(Br)c(Br)c(Br)c(Br)c1C(=O)[O-].[Na+].[Na+]	TRUE			1
A799	2,4,6-TRIBROMOANILINE	147-82-0	BR1211	Nc1c(Br)cc(Br)cc1Br	TRUE			1
A800	2,4,6-Tribromophenol	118-79-6	BR1213	Oc1c(Br)cc(Br)cc1Br	TRUE			0
A801	N-(3,5-Dibromophenyl)acetamide	119430-40-9	403307	CC(=O)Nc1cc(Br)cc(Br)c1	TRUE			0
A802	3,5-Dibromo-2,4-dimethoxypyridine	443770-52-3	095566	COc1ncc(Br)c(OC)c1Br	TRUE			0
A803	3,4-Dibromo-1-methyl-pyrazole	89607-14-7	097623	Cn1cc(Br)c(Br)n1	TRUE			0
A804	3,5-Dibromo-1-fluoro-4-isopropoxybenzene	1224604-19-6	097779	CC(C)Oc1c(Br)cc(F)cc1Br	TRUE			0
A805	2,3-dibromo-4-hydroxy-5-methoxybenzonitrile	330462-54-9	425186	COc1cc(C#N)c(Br)c(Br)c1O	TRUE			0
A806	2,3-dibromo-5-ethoxy-4-hydroxybenzonitrile	330462-59-4	425190	CCOc1cc(C#N)c(Br)c(Br)c1O	TRUE			0
A807	2,3-dibromo-4-ethoxy-5-methoxybenzaldehyde	832674-65-4	425269	CCOc1c(OC)cc(C=O)c(Br)c1Br	TRUE			0
A808	4-(allyloxy)-2,3-dibromo-5-methoxybenzaldehyde	832674-39-2	425270	C=CCOc1c(OC)cc(C=O)c(Br)c1Br	TRUE			0
A809	2,3-dibromo-5-ethoxy-4-methoxybenzaldehyde	834907-53-8	425271	CCOc1cc(C=O)c(Br)c(Br)c1OC	TRUE			0
A810	2,3-dibromo-4,5-diethoxybenzaldehyde	486994-08-5	425272	CCOc1cc(C=O)c(Br)c(Br)c1OCC	TRUE			0
A811	2,3-dibromo-5-ethoxy-4-propoxybenzaldehyde	832674-11-0	425273	CCCOc1c(OCC)cc(C=O)c(Br)c1Br	TRUE			0
A812	2,3-dibromo-4-butoxy-5-ethoxybenzaldehyde	832674-62-1	425274	CCCCOc1c(OCC)cc(C=O)c(Br)c1Br	TRUE			0
A813	2,3-dibromo-5-ethoxy-4-isopropoxybenzaldehyde	832674-18-7	425275	CCOc1cc(C=O)c(Br)c(Br)c1OC(C)C	TRUE			0
A814	4-(allyloxy)-2,3-dibromo-5-ethoxybenzaldehyde	832673-80-0	425276	C=CCOc1c(OCC)cc(C=O)c(Br)c1Br	TRUE			0
A815	3,5-dibromo-2-methoxybenzonitrile	879181-60-9	425301	COc1c(Br)cc(Br)cc1C#N	TRUE			0
A816	3,5-dibromo-2-propoxybenzaldehyde	790232-18-7	425302	CCCOc1c(Br)cc(Br)cc1C=O	TRUE			0
A817	3,5-dibromo-2-isopropoxybenzaldehyde	832673-99-1	425303	CC(C)Oc1c(Br)cc(Br)cc1C=O	TRUE			0
A818	2-(benzyloxy)-3,5-dibromobenzaldehyde	61657-63-4	425304	O=Cc1cc(Br)cc(Br)c1OCc1ccccc1	TRUE			0
A819	methyl 3,4-dibromo-1H-pyrazole-5-carboxylate	1092791-47-3	425769	COC(=O)c1[nH]nc(Br)c1Br	TRUE			0
A820	methyl (2,3-dibromo-6-ethoxy-4-formylphenoxy)acetate	827592-88-1	426317	CCOc1cc(C=O)c(Br)c(Br)c1OCC(=O)OC	TRUE			0
A821	(2,3-dibromo-6-ethoxy-4-formylphenoxy)acetonitrile	832677-47-1	426440	CCOc1cc(C=O)c(Br)c(Br)c1OCC#N	TRUE			0
A822	5,7-dibromo-1-ethyl-1H-indole-2,3-dione	620932-49-2	426627	CCN1C(=O)C(=O)c2cc(Br)cc(Br)c21	TRUE			0
A823	(2E)-3-(3,5-dibromo-4-ethoxyphenyl)acrylic acid	937599-55-8	426653	CCOc1c(Br)cc(/C=C/C(=O)O)cc1Br	TRUE			0
A824	(2E)-3-[3,5-dibromo-4-(2-methoxy-2-oxoethoxy)phenyl]acrylic acid	937599-58-1	426654	COC(=O)COc1c(Br)cc(/C=C/C(=O)O)cc1Br	TRUE			0
A825	(2E)-3-(3,5-dibromo-4-propoxyphenyl)acrylic acid	937599-20-7	426664	CCCOc1c(Br)cc(/C=C/C(=O)O)cc1Br	TRUE			0
A826	(2E)-3-(3,5-dibromo-2-butoxyphenyl)acrylic acid	937599-22-9	426665	CCCCOc1c(Br)cc(Br)cc1/C=C/C(=O)O	TRUE			0
A827	(2E)-3-(3,5-dibromo-2-ethoxyphenyl)acrylic acid	773130-68-0	426666	CCOc1c(Br)cc(Br)cc1/C=C/C(=O)O	TRUE			0
A828	(2E)-3-(2,3-dibromo-4-isopropoxy-5-methoxyphenyl)acrylic acid	937599-25-2	426667	COc1cc(/C=C/C(=O)O)c(Br)c(Br)c1OC(C)C	TRUE			0
A829	(2E)-3-(3,5-dibromo-4-isopropoxyphenyl)acrylic acid	937599-28-5	426668	CC(C)Oc1c(Br)cc(/C=C/C(=O)O)cc1Br	TRUE			0
A830	2,7-Dibromo-5H-pyrrolo[2,3-b]pyrazine	1209703-87-6	430016	Brc1cnc2[nH]cc(Br)c2n1	TRUE			0
A831	3,5-Dibromo-2-chloropyridin-4-amine	1054484-40-0	431124	Nc1c(Br)cnc(Cl)c1Br	TRUE			0
A832	3,5-Dibromo-2,4,6-trimethylpyridine	29976-56-5	431295	Cc1nc(C)c(Br)c(C)c1Br	TRUE			0
A833	2,6-Dibromobenzonitrile	6575-12-8	432205	N#Cc1c(Br)cccc1Br	TRUE			1
A834	Methyl 2,5-dibromo-1H-imidazole-4-carboxylate	883876-21-9	434421	COC(=O)c1nc(Br)[nH]c1Br	TRUE			0
A835	5,7-Dibromochroman-4-one	1344704-76-2	434579	O=C1CCOc2cc(Br)cc(Br)c21	TRUE			0
A836	5,7-Dibromochroman-4-amine	1359703-22-2	434580	NC1CCOc2cc(Br)cc(Br)c21	TRUE			0
A837	2,5-Dibromo-3-methylthiophene	13191-36-1	435699	Cc1cc(Br)sc1Br	TRUE			0
A838	1,6-Dibromonaphthalen-2-ol	16239-18-2	436708	Oc1ccc2cc(Br)ccc2c1Br	TRUE			0
A839	3,5-Dibromobenzamide	175205-85-3	436889	NC(=O)c1cc(Br)cc(Br)c1	TRUE			1
A840	1-(Benzyloxy)-2,4-dibromobenzene	856380-98-8	437159	Brc1ccc(OCc2ccccc2)c(Br)c1	TRUE			0
A841	2,6-Dibromo-4-cyclohexylaniline	175135-11-2	437783	Nc1c(Br)cc(C2CCCCC2)cc1Br	TRUE			0
A842	3,5-Dibromo-1-methyl-4-nitro-1H-pyrazole	155600-99-0	441429	Cn1nc(Br)c([N+](=O)[O-])c1Br	TRUE			0
A843	4,5-Dibromo-2-(tert-butyl)pyridazin-3(2H)-one	107784-73-6	442254	CC(C)(C)n1ncc(Br)c(Br)c1=O	TRUE			0
A844	2,5-Dibromo-4-fluoropyridine	1033203-46-1	446043	Fc1cc(Br)ncc1Br	TRUE			0
A845	4,6-Dibromopyridin-3-amine	50786-37-3	450163	Nc1cnc(Br)cc1Br	TRUE			0
A846	(R)-2-Amino-3-(3,5-dibromo-4-hydroxyphenyl)propanoic acid	50299-42-8	450341	N[C@H](Cc1cc(Br)c(O)c(Br)c1)C(=O)O	TRUE			0
A847	2,5-Dibromothiophene-3,4-dicarboxylic acid	190723-12-7	450989	O=C(O)c1c(Br)sc(Br)c1C(=O)O	TRUE			0
A848	3,4-Dibromo-6-(trifluoromethyl)pyridazine	1073525-71-9	451468	FC(F)(F)c1cc(Br)c(Br)nn1	TRUE			0
A849	5,7-Dibromobenzo[d]thiazol-4-amine	771-11-9	451836	Nc1c(Br)cc(Br)c2scnc12	TRUE			0
A850	5,6-Dibromothieno[2,3-d]pyrimidin-4(3H)-one	1239460-82-2	454663	O=c1[nH]cnc2sc(Br)c(Br)c12	TRUE			0
A851	4-Amino-2,5-dibromophenol	872272-33-8	455623	Nc1cc(Br)c(O)cc1Br	TRUE			0
A852	1-(4-Amino-3,5-dibromophenyl)ethanone	22589-50-0	456903	CC(=O)c1cc(Br)c(N)c(Br)c1	TRUE			0
A853	2,4-Dibromo-5-chloropyridine	875232-70-5	458707	Clc1cnc(Br)cc1Br	TRUE			0
A854	2,4-Dibromo-3-chloropyridine	861024-77-3	458716	Clc1c(Br)ccnc1Br	TRUE			0
A855	4,5-Dibromo-3-methylthiophene-2-carboxylic acid	854626-32-7	458871	Cc1c(C(=O)O)sc(Br)c1Br	TRUE			0
A856	3,6-Dibromo-2,4-dimethylpyridine	5006-57-5	458897	Cc1cc(Br)nc(C)c1Br	TRUE			0
A857	1-(3,4-Dibromophenyl)ethanone	3114-30-5	458980	CC(=O)c1ccc(Br)c(Br)c1	TRUE			0
A858	1,2-Dibromo-3,4,5,6-tetramethylbenzene	36321-73-0	459064	Cc1c(C)c(C)c(Br)c(Br)c1C	TRUE			0
A859	2,3-Dibromophenol	57383-80-9	459192	Oc1cccc(Br)c1Br	TRUE			0
A860	1,2-Dibromo-4-methoxy-3,5,6-trimethylbenzene	1359986-20-1	460513	COc1c(C)c(C)c(Br)c(Br)c1C	TRUE			0
A861	2,4-Dibromo-3-fluoroaniline	1253889-53-0	460545	Nc1ccc(Br)c(F)c1Br	TRUE			0
A862	4,8-Dibromobenzo[1,2-c:4,5-c']difuran-1,3,5,7-tetraone	24848-78-0	460880	O=c1oc(=O)c2c(Br)c3c(=O)oc(=O)c3c(Br)c12	TRUE			0
A863	2,4-Dibromonicotinaldehyde	128071-91-0	461986	O=Cc1c(Br)ccnc1Br	TRUE			0
A864	2,4-Dibromo-6-fluoropyridin-3-ol	1421602-80-3	461988	Oc1c(Br)cc(F)nc1Br	TRUE			0
A865	2,4-Dibromothiazolo[5,4-c]pyridine	1439823-46-7	462353	Brc1nc2ccnc(Br)c2s1	TRUE			0
A866	3,5-Dibromo-2,6-dimethoxypyridine	16727-44-9	462405	COc1nc(OC)c(Br)cc1Br	TRUE			0
A867	2,3-Dibromo-6-chloropyridine	885952-16-9	462979	Clc1ccc(Br)c(Br)n1	TRUE			0
A868	2,7-Dibromotriphenylene	888041-37-0	463047	Brc1ccc2c3ccc(Br)cc3c3ccccc3c2c1	TRUE			0
A869	2,4-Dibromo-1,5-difluoro-3-nitrobenzene	144450-58-8	464014	O=[N+]([O-])c1c(Br)c(F)cc(F)c1Br	TRUE			0
A870	3,7-Dibromo-5,5-dimethyl-5H-dibenzo[b,d]silole	1228595-79-6	464051	C[Si]1(C)c2cc(Br)ccc2-c2ccc(Br)cc21	TRUE			0
A871	Dimethyl 4,5-dibromophthalate	859299-66-4	464059	COC(=O)c1cc(Br)c(Br)cc1C(=O)OC	TRUE			1
A872	4,7-Dibromo-1,10-phenanthroline	156492-30-7	464175	Brc1ccnc2c1ccc1c(Br)ccnc12	TRUE			0
A873	4,7-Dibromobenzo[c][1,2,5]thiadiazole-5,6-diamine	141215-32-9	464695	Nc1c(N)c(Br)c2nsnc2c1Br	TRUE			0
A874	1,5-DIBROMO-2,4-DINITROBENZENE	24239-82-5	466684	O=[N+]([O-])c1cc([N+](=O)[O-])c(Br)cc1Br	TRUE			0
A875	1,3-DIBROMO-5-FLUORO-2-NITROBENZENE	898128-02-4	467140	O=[N+]([O-])c1c(Br)cc(F)cc1Br	TRUE			0
A876	2,4-DIBROMOBENZAMIDE	874522-46-0	467171	NC(=O)c1ccc(Br)cc1Br	TRUE			0
A877	3,8-DIBROMO-1,5-NAPHTHYRIDINE	154015-16-4	467937	Brc1cnc2c(Br)ccnc2c1	TRUE			0
A878	METHYL 2,6-DIBROMOPYRIDINE-4-CARBOXYLATE	119308-57-5	468154	COC(=O)c1cc(Br)nc(Br)c1	TRUE			0
A879	2,6-DIBROMOPYRIDIN-4-YLBORONIC ACID	2096340-19-9	468593	OB(O)c1cc(Br)nc(Br)c1	TRUE			0
A880	4,5-DIBROMO-1-METHYL-1H-[1,2,3]TRIAZOLE	25537-64-8	468832	Cn1nnc(Br)c1Br	TRUE			0
A881	2,4-DIBROMO-5-(TRIFLUOROMETHYL)-1H-IMIDAZOLE	81654-02-6	468937	FC(F)(F)c1[nH]c(Br)nc1Br	TRUE			0
A882	2,6-DIBROMO-4-FLUORO-BENZALDEHYDE	938467-02-8	469207	O=Cc1c(Br)cc(F)cc1Br	TRUE			0
A883	2,5-DIBROMO-4-FLUORO-1-METHYL-1H-IMIDAZOLE	1824064-07-4	469857	Cn1c(Br)nc(F)c1Br	TRUE			0
A884	3,5-DIBROMO-4-HYDROXYPHENYLACETIC ACID	24744-58-9	470772	O=C(O)Cc1cc(Br)c(O)c(Br)c1	TRUE			0
A885	4,5-DIBROMO-3-FLUORO-1,2-DIETHOXYBENZENE	474554-34-2	470825	CCOc1cc(Br)c(Br)c(F)c1OCC	TRUE			0
A886	4,7-DIBROMO-1H-INDAZOLE	1316273-52-5	470830	Brc1ccc(Br)c2[nH]ncc12	TRUE			0
A887	3,6-DIBROMO-5-FLUORO-1-METHYL-1H-INDAZOLE	1286734-91-5	471774	Cn1nc(Br)c2cc(F)c(Br)cc21	TRUE			0
A888	3,6-DIBROMO-1H-PYRAZOLO[4,3-C]PYRIDINE	1357946-34-9	471849	Brc1cc2[nH]nc(Br)c2cn1	TRUE			0
A889	3,5-DIBROMO-1H-PYRAZOLO[3,4-C]PYRIDINE	1357946-78-1	471854	Brc1cc2c(Br)n[nH]c2cn1	TRUE			0
A890	3,5-DIBROMO-1H-PYRAZOLO[3,4-B]PYRIDINE	1352395-84-6	471857	Brc1cnc2[nH]nc(Br)c2c1	TRUE			0
A891	2,3-DIBROMO-4,6-DIMETHYLPYRIDINE	610261-10-4	471969	Cc1cc(C)c(Br)c(Br)n1	TRUE			0
A892	2,5-DIBROMO-4-NITROANILINE	25462-68-4	474714	Nc1cc(Br)c([N+](=O)[O-])cc1Br	TRUE			0
A893	N-(2,5-DIBROMO-4-NITROPHENYL)ACETAMIDE	25462-67-3	474715	CC(=O)Nc1cc(Br)c([N+](=O)[O-])cc1Br	TRUE			0
A894	2,5-DIBROMO-1,4-BENZENEDIMETHANOL	395059-21-9	474842	OCc1cc(Br)c(CO)cc1Br	TRUE			0
A895	3,5-Dibromo-2,6-dimethoxy-benzoic acid	73219-90-6	475626	COc1c(Br)cc(Br)c(OC)c1C(=O)O	TRUE			0
A896	2,4-Dibromphenylisocyanide		477115	[C-]#[N+]c1ccc(Br)cc1Br	TRUE			0
A897	3,5-Dibromo-thiobenzamide	104317-55-7	478588	NC(=S)c1cc(Br)cc(Br)c1	TRUE			0
A898	2,6-Dibromo-4-nitrophenol	99-28-5	494122	O=[N+]([O-])c1cc(Br)c(O)c(Br)c1	TRUE			0
A899	1,3-Dibromo-5-(difluoromethyl)benzene	1214388-74-5	098315	FC(F)c1cc(Br)cc(Br)c1	TRUE			0
A900	(2,6-Dibromopyridin-4-yl)methanol	223463-02-3	497333	OCc1cc(Br)nc(Br)c1	TRUE			0
A901	5,7-Dibromo-3,4-dihydronaphthalen-1(2H)-one	159639-61-9	497660	O=C1CCCc2c(Br)cc(Br)cc21	TRUE			0
A902	5,6-Dibromo-1,2-dihydroacenaphthylene	19190-91-1	498067	Brc1ccc2c3c(ccc(Br)c13)CC2	TRUE			0
A903	2,4-Dibromo-5-methoxyaniline	35736-52-8	498517	COc1cc(N)c(Br)cc1Br	TRUE			0
A904	5,6-Dibromothieno[2,3-d]pyrimidine	1841081-51-3	498593	Brc1sc2ncncc2c1Br	TRUE			0
A905	4,6-Dibromo-3-methyl-2-nitrophenol	1936262-28-0	500019	Cc1c(Br)cc(Br)c(O)c1[N+](=O)[O-]	TRUE			0
A906	(2,6-DIBROMO-4-FLUOROPHENYL)METHANOL	1346674-69-8	501091	OCc1c(Br)cc(F)cc1Br	TRUE			0
A907	1,3-DIBROMO-4,6-BIS(ACETAMIDO)BENZENE	132530-67-7	501398	CC(=O)Nc1cc(NC(C)=O)c(Br)cc1Br	TRUE			0
A908	3-CHLORO-6,8-DIBROMOIMIDAZO[1,2-A]PYRAZINE	1255097-94-9	498144	Clc1cnc2c(Br)nc(Br)cn12	TRUE			0
A909	3,4-DIBROMO-2,5-DIMETHYLTHIOPHENE	39129-54-9	505461	Cc1sc(C)c(Br)c1Br	TRUE			0
A910	METHYL 5-AMINO-4,6-DIBROMOPICOLINATE		505773	COC(=O)c1cc(Br)c(N)c(Br)n1	TRUE			0
A911	ETHYL 3,5-DIBROMO-1-METHYL-1H-PYRAZOLE-4-CARBOXYLATE	1017802-88-8	506015	CCOC(=O)c1c(Br)nn(C)c1Br	TRUE			0
A912	2,6-dibromo-4-nitrophenyl methyl ether		507269	COc1c(Br)cc([N+](=O)[O-])cc1Br	TRUE			0
A913	5-Chloro-1,3-dibromo-2-fluorobenzene	1805525-99-8	097946	Fc1c(Br)cc(Cl)cc1Br	TRUE			0
A914	2,4-Dibromo-6-chloro-3-fluoroaniline	1823495-88-0	097947	Nc1c(Cl)cc(Br)c(F)c1Br	TRUE			0
A915	Ethyl 2,4-dibromobenzoate	438536-02-8	098778	CCOC(=O)c1ccc(Br)cc1Br	TRUE			0
A916	5,6-Dibromo-benzo[1,2,5]thiadiazole	18392-81-9	511106	Brc1cc2nsnc2cc1Br	TRUE			1
A917	4,6-dibromo-2-methoxypyridin-3-amine	1949816-22-1	511786	COc1nc(Br)cc(Br)c1N	TRUE			0
A918	2,4-DIBROMO-6-FLUORO-BENZONITRILE	1393585-66-4	512965	N#Cc1c(F)cc(Br)cc1Br	TRUE			0
A919	1,3-Dibromo-2-methoxy-4-methyl-5-nitrobenzene	62265-99-0	513329	COc1c(Br)cc([N+](=O)[O-])c(C)c1Br	TRUE			0
A920	6,8-DIBROMOIMIDAZO[1,2-B]PYRIDAZINE	1206487-36-6	513408	Brc1cc(Br)c2nccn2n1	TRUE			0
A921	2,6-DIBROMO-4-METHOXYPHENOL	2423-74-7	514025	COc1cc(Br)c(O)c(Br)c1	TRUE			1
A922	N-(2-ACETYL-4,6-DIBROMOPHENYL)ACETAMIDE	88092-70-0	514062	CC(=O)Nc1c(Br)cc(Br)cc1C(C)=O	TRUE			0
A923	5,7-DIBROMO-1,2,3,4-TETRAHYDRONAPHTHALEN-1-AMINE		514544	NC1CCCc2c(Br)cc(Br)cc21	TRUE			0
A924	6,8-dibromo-1,2,3,4-tetrahydro-1,5-naphthyridine	1949816-38-9	515231	Brc1cc(Br)c2c(n1)CCCN2	TRUE			0
A925	2,3-dibromo-1,8-naphthyridine	52626-31-0	515232	Brc1cc2cccnc2nc1Br	TRUE			0
A926	4,5-Dibromo-2-fluorobenzaldehyde	1807181-56-1	516368	O=Cc1cc(Br)c(Br)cc1F	TRUE			0
A927	4,7-Dibromo-5-fluoro-2,1,3-benzothiadiazole	1347736-74-6	053793	Fc1cc(Br)c2nsnc2c1Br	TRUE			0
A928	4,7-dibromo-6-fluoro-2,3-dihydro-1H-indol-2-one	2007921-27-7	517133	O=C1Cc2c(Br)cc(F)c(Br)c2N1	TRUE			0
A929	1,5-Dibromo-2,3,4-trifluorobenzene	17299-95-5	517404	Fc1c(Br)cc(Br)c(F)c1F	TRUE			0
A930	1,2-Dibromo-4-fluoro-5-nitrobenzene	1807056-85-4	517537	O=[N+]([O-])c1cc(Br)c(Br)cc1F	TRUE			0
A931	N-(3,5-Dibromopyridin-2-yl)formamide	457957-86-7	517563	O=CNc1ncc(Br)cc1Br	TRUE			0
A932	2,4-Dibromonaphthalen-1-amine	20191-76-8	517747	Nc1c(Br)cc(Br)c2ccccc12	TRUE			0
A933	N-(2,4-dibromo-6-fluorophenyl)thiourea		517891	NC(=S)Nc1c(F)cc(Br)cc1Br	TRUE			0
A934	5,7-dibromo-4-nitro-1H-indazole,technical grade		518109	O=[N+]([O-])c1c(Br)cc(Br)c2[nH]ncc12	TRUE			0
A935	ethyl 6,8-dibromo-5-methylimidazo[1,2-a]pyridine-2-carboxylate		518116	CCOC(=O)c1cn2c(C)c(Br)cc(Br)c2n1	TRUE			0
A936	5,7-dibromo-1H-indazol-4-amine		518133	Nc1c(Br)cc(Br)c2[nH]ncc12	TRUE			0
A937	methyl 2-acetyl-5,7-dibromo-2H-indazole-6-carboxylate		518135	COC(=O)c1c(Br)cc2cn(C(C)=O)nc2c1Br	TRUE			0
A938	2,5-dibromo-1H-imidazol-4-amine		518269	Nc1nc(Br)[nH]c1Br	TRUE			0
A939	4,5-dibromothiophene-2-sulfonamide	77893-69-7	518690	NS(=O)(=O)c1cc(Br)c(Br)s1	TRUE			0
A940	6,8-dibromo-5-chloroquinazolin-4-ol		518783	Oc1ncnc2c(Br)cc(Br)c(Cl)c12	TRUE			0
A941	2,4-dibromo-6-fluorophenyl isothiocyanate	244022-67-1	518988	Fc1cc(Br)cc(Br)c1N=C=S	TRUE			0
A942	1-(3,4-dibromothien-2-yl)ethanone	57681-57-9	519012	CC(=O)c1scc(Br)c1Br	TRUE			0
A943	2,4-Dibromo-6-fluoro-5-methylaniline		099839	Cc1c(Br)cc(Br)c(N)c1F	TRUE			0
A944	1,4-Dibromo-2,5-bis(trifluoromethyl)benzene	2375-96-4	099968	FC(F)(F)c1cc(Br)c(C(F)(F)F)cc1Br	TRUE			0
A945	2,3-dibromo-6-methoxy-1H-pyrrolo[2,3-b]pyridine	2055841-29-5	519143	COc1ccc2c(Br)c(Br)[nH]c2n1	TRUE			0	1
A946	4,7-dibromopyrazolo[1,5-a]pyridine	1473425-66-9	519395	Brc1ccc(Br)n2nccc12	TRUE			0
A947	2,4-Dibromobenzonitrile	78222-69-2	519490	N#Cc1ccc(Br)cc1Br	TRUE			0
A948	5,11-Dibromotricyclo[8.2.2.24,7]hexadeca-4,6,10,12,13,15-hexaene	23927-40-4	519532	Brc1cc2ccc1CCc1ccc(c(Br)c1)CC2	TRUE			0
A949	3-(3,5-Dibromophenyl)propanoic acid	923977-15-5	519647	O=C(O)CCc1cc(Br)cc(Br)c1	TRUE			0
A950	3,5-dibromo-1H-pyrazole	67460-86-0	519903	Brc1cc(Br)[nH]n1	TRUE			0
A951	1,3-dibromoimidazo[1,5-a]pyridine	72315-45-8	054228	Brc1nc(Br)n2ccccc12	TRUE			0
A952	2-amino-3,5-dibromopyridin-4-ol	1261269-58-2	521162	Nc1ncc(Br)c(O)c1Br	TRUE			0
A953	2,5-dibromo-4-nitropyridin-1-ium-1-olate		521396	O=[N+]([O-])c1cc(Br)[n+]([O-])cc1Br	TRUE			0
A954	4,6-Dibromo-5-fluoro-2-nitroaniline		101881	Nc1c([N+](=O)[O-])cc(Br)c(F)c1Br	TRUE			0
A955	1,4-Dibromobenzene-d4	4165-56-4	101984	[2H]c1c([2H])c(Br)c([2H])c([2H])c1Br	TRUE			0
A956	3,5-dibromo-1-[(3-chloro-2-fluorophenyl)methyl]-1H-1,2,4-triazole		525076	Fc1c(Cl)cccc1Cn1nc(Br)nc1Br	TRUE			0
A957	3,5-dibromo-1-[(4-fluorophenyl)methyl]-1H-1,2,4-triazole	320424-28-0	525077	Fc1ccc(Cn2nc(Br)nc2Br)cc1	TRUE			0
A958	2-(3,5-dibromo-1H-1,2,4-triazol-1-yl)-1-(naphthalen-2-yl)ethan-1-one	1240570-74-4	525078	O=C(Cn1nc(Br)nc1Br)c1ccc2ccccc2c1	TRUE			0
A959	3,5-dibromo-1-[2-(4-fluorophenoxy)ethyl]-1H-1,2,4-triazole	1240571-04-3	525079	Fc1ccc(OCCn2nc(Br)nc2Br)cc1	TRUE			0
A960	3,5-dibromo-1-butyl-1H-1,2,4-triazole	948093-90-1	525080	CCCCn1nc(Br)nc1Br	TRUE			0
A961	3,5-dibromo-1-[(1,3-dioxolan-2-yl)methyl]-1H-1,2,4-triazole	1240571-91-8	525081	Brc1nc(Br)n(CC2OCCO2)n1	TRUE			0
A962	3,5-dibromo-1-(3-methylbutyl)-1H-1,2,4-triazole	1240571-02-1	525082	CC(C)CCn1nc(Br)nc1Br	TRUE			0
A963	3,5-dibromo-1-propyl-1H-1,2,4-triazole	1240567-54-7	525083	CCCn1nc(Br)nc1Br	TRUE			0
A964	4-[2-(3,5-dibromo-1H-1,2,4-triazol-1-yl)acetyl]benzonitrile	1240571-32-7	525084	N#Cc1ccc(C(=O)Cn2nc(Br)nc2Br)cc1	TRUE			0
A965	7-(3,5-dibromo-1H-1,2,4-triazol-1-yl)heptanenitrile	1240572-54-6	525085	N#CCCCCCCn1nc(Br)nc1Br	TRUE			0
A966	3,5-dibromo-1-nonyl-1H-1,2,4-triazole		525086	CCCCCCCCCn1nc(Br)nc1Br	TRUE			0
A967	3,5-dibromo-1-heptyl-1H-1,2,4-triazole	1240572-20-6	525087	CCCCCCCn1nc(Br)nc1Br	TRUE			0
A968	3,5-dibromo-1-[2-(1,3-dioxolan-2-yl)ethyl]-1H-1,2,4-triazole	1240571-87-2	525088	Brc1nc(Br)n(CCC2OCCO2)n1	TRUE			0
A969	3,5-dibromo-1-octyl-1H-1,2,4-triazole	1240572-77-3	525089	CCCCCCCCn1nc(Br)nc1Br	TRUE			0
A970	3,5-dibromo-1-(2-phenoxyethyl)-1H-1,2,4-triazole	1240567-82-1	525090	Brc1nc(Br)n(CCOc2ccccc2)n1	TRUE			0
A971	4-(3,5-dibromo-1H-1,2,4-triazol-1-yl)butanenitrile	1240572-96-6	525091	N#CCCCn1nc(Br)nc1Br	TRUE			0
A972	3,5-dibromo-1-(2,2-diethoxyethyl)-1H-1,2,4-triazole	1240580-71-5	525092	CCOC(Cn1nc(Br)nc1Br)OCC	TRUE			0
A973	3,5-dibromo-1-(2-phenylpropyl)-1H-1,2,4-triazole	1240567-99-0	525093	CC(Cn1nc(Br)nc1Br)c1ccccc1	TRUE			0
A974	2-(3,5-dibromo-1H-1,2,4-triazol-1-yl)acetonitrile	477869-83-3	525094	N#CCn1nc(Br)nc1Br	TRUE			0
A975	3,5-dibromo-1-[2-(1,3-dioxan-2-yl)ethyl]-1H-1,2,4-triazole	1240568-05-1	525095	Brc1nc(Br)n(CCC2OCCCO2)n1	TRUE			0
A976	3,5-dibromo-1-[(2E)-3-phenylprop-2-en-1-yl]-1H-1,2,4-triazole	1240590-73-1	525096	Brc1nc(Br)n(C/C=C/c2ccccc2)n1	TRUE			0
A977	3,5-dibromo-1-(cyclohexylmethyl)-1H-1,2,4-triazole	1240571-25-8	525097	Brc1nc(Br)n(CC2CCCCC2)n1	TRUE			0
A978	2-(3,5-dibromo-1H-1,2,4-triazol-1-yl)-1-phenylethan-1-one	320424-29-1	525098	O=C(Cn1nc(Br)nc1Br)c1ccccc1	TRUE			0
A979	3,5-dibromo-1-{[4-(trifluoromethyl)phenyl]methyl}-1H-1,2,4-triazole	1240572-19-3	525099	FC(F)(F)c1ccc(Cn2nc(Br)nc2Br)cc1	TRUE			0
A980	3,5-dibromo-1-[(3-nitrophenyl)methyl]-1H-1,2,4-triazole	1240572-04-6	525100	O=[N+]([O-])c1cccc(Cn2nc(Br)nc2Br)c1	TRUE			0
A981	3,5-dibromo-1-[(2,4,5-trifluorophenyl)methyl]-1H-1,2,4-triazole	1240571-47-4	525101	Fc1cc(F)c(Cn2nc(Br)nc2Br)cc1F	TRUE			0
A982	3,5-dibromo-1-[(4-chloro-3-fluorophenyl)methyl]-1H-1,2,4-triazole	1240572-53-5	525102	Fc1cc(Cn2nc(Br)nc2Br)ccc1Cl	TRUE			0
A983	3,5-dibromo-1-[(2,4-difluorophenyl)methyl]-1H-1,2,4-triazole	1240580-09-9	525103	Fc1ccc(Cn2nc(Br)nc2Br)c(F)c1	TRUE			0
A984	3,5-dibromo-1-[(4-tert-butylphenyl)methyl]-1H-1,2,4-triazole		525105	CC(C)(C)c1ccc(Cn2nc(Br)nc2Br)cc1	TRUE			0
A985	3,5-dibromo-1-[(3-chlorophenyl)methyl]-1H-1,2,4-triazole	1240571-54-3	525106	Clc1cccc(Cn2nc(Br)nc2Br)c1	TRUE			0
A986	3,5-dibromo-1-[(3-fluorophenyl)methyl]-1H-1,2,4-triazole	1240580-18-0	525107	Fc1cccc(Cn2nc(Br)nc2Br)c1	TRUE			0
A987	methyl 2-(3,5-dibromo-1H-1,2,4-triazol-1-yl)acetate	1240572-21-7	525108	COC(=O)Cn1nc(Br)nc1Br	TRUE			0
A988	ethyl 2-(3,5-dibromo-1H-1,2,4-triazol-1-yl)acetate	477869-80-0	525109	CCOC(=O)Cn1nc(Br)nc1Br	TRUE			0
A989	tert-butyl 2-(3,5-dibromo-1H-1,2,4-triazol-1-yl)acetate	1240569-94-1	525110	CC(C)(C)OC(=O)Cn1nc(Br)nc1Br	TRUE			0
A990	2,4-DIBROMO-5-METHYLPYRIDINE	79055-50-8	527236	Cc1cnc(Br)cc1Br	TRUE			0
A991	4-(BENZYLOXY)-2,6-DIBROMOPHENOL	105946-33-6	530440	Oc1c(Br)cc(OCc2ccccc2)cc1Br	TRUE			0
A992	4-(3,5-DIBROMOPHENOXY)BUTANOIC ACID		530603	O=C(O)CCCOc1cc(Br)cc(Br)c1	TRUE			0
A993	N-(2,4-DIBROMO-6-CYANOPHENYL)ACETAMIDE	189635-00-5	530671	CC(=O)Nc1c(Br)cc(Br)cc1C#N	TRUE			0
A994	3,5-DIBROMO-2,4,6-TRIMETHYLPYRIDINE HCL	29976-56-5	530912	Cc1nc(C)c(Br)c(C)c1Br.Cl	TRUE			0
A995	3,8-DIBROMOIMIDAZO[1,2-A]PYRIDINE	1263062-05-0	530913	Brc1cccn2c(Br)cnc12	TRUE			0
A996	3,7-DIBROMOIMIDAZO[1,2-A]PYRIDINE	1263060-75-8	530931	Brc1ccn2c(Br)cnc2c1	TRUE			0
A997	TERT-BUTYL (4,5-DIBROMOTHIOPHEN-2-YL)CARBAMATE	943321-93-5	531506	CC(C)(C)OC(=O)Nc1cc(Br)c(Br)s1	TRUE			0
A998	2,5-DIBROMO-4-METHYLBENZOIC ACID	20871-01-6	532722	Cc1cc(Br)c(C(=O)O)cc1Br	TRUE			0
A999	METHYL 2,5-DIBROMOISONICOTINATE		532817	COC(=O)c1cc(Br)ncc1Br	TRUE			0
A1000	METHYL 1,3-DIBROMO-4-HYDROXY-5,6,7,8-TETRAHYDRONAPHTHALENE-2-CARBOXYLATE		533162	COC(=O)c1c(Br)c(O)c2c(c1Br)CCCC2	TRUE			0
A1001	(1R)-5,7-DIBROMO-1,2,3,4-TETRAHYDRONAPHTHYLAMINE		533277	N[C@@H]1CCCc2c(Br)cc(Br)cc21	TRUE			0
A1002	(1S)-5,7-DIBROMO-1,2,3,4-TETRAHYDRONAPHTHYLAMINE		533278	N[C@H]1CCCc2c(Br)cc(Br)cc21	TRUE			0
A1003	ISOQUINOLINE, 4,7-DIBROMO-	223671-10-1	534796	Brc1ccc2c(Br)cncc2c1	TRUE			0
A1004	2,4-DIBROMO-6-HYDROXYBENZALDEHYDE	73289-92-6	536547	O=Cc1c(O)cc(Br)cc1Br	TRUE			0
A1005	5,8-DIBROMO-1,7-NAPHTHYRIDINE	67967-19-5	537701	Brc1cnc(Br)c2ncccc12	TRUE			0
A1006	3,5-DIBROMO-2-METHOXYTHIOPHENE	77133-30-3	537784	COc1sc(Br)cc1Br	TRUE			0
A1007	2,7-DIBROMO-9,9-DIMETHYL-9,10-DIHYDROACRIDINE	1333316-35-0	538551	CC1(C)c2cc(Br)ccc2Nc2ccc(Br)cc21	TRUE			0
A1008	5,7-DIBROMO-2-TETRALONE	144066-44-4	538628	O=C1CCc2c(Br)cc(Br)cc2C1	TRUE			0
A1009	2,3-DIBROMO-4-FLUOROBENZONITRILE	1803784-43-1	538838	N#Cc1ccc(F)c(Br)c1Br	TRUE			0
A1011	METHYL 4,5-DIBROMO-2-FLUOROBENZOATE	1214375-51-5	539904	COC(=O)c1cc(Br)c(Br)cc1F	TRUE			0
A1012	2,5-Dibromo-4-methoxypyridine	1211520-71-6	540287	COc1cc(Br)ncc1Br	TRUE			0
A1013	4,7-Dibromo-1H-pyrrolo[2,3-c]pyridine	619331-71-4	540937	Brc1cnc(Br)c2[nH]ccc12	TRUE			0
A1014	2,6-Dibromoisonicotinonitrile	408352-58-9	541733	N#Cc1cc(Br)nc(Br)c1	TRUE			0
A1015	5,6-dibromo-7-methyl-1H,2H,3H-imidazo[4,5-b]pyridin-2-one	2169997-51-5	541785	Cc1c(Br)c(Br)nc2[nH]c(=O)[nH]c12	TRUE			0
A1016	3,6-dibromo-5,7-dimethyl-1,8-naphthyridin-2-ol	2140316-48-7	541896	Cc1nc2nc(O)c(Br)cc2c(C)c1Br	TRUE			0
A1017	7-amino-3,6-dibromo-4-methyl-1,8-naphthyridin-2-ol	2140316-56-7	542117	Cc1c(Br)c(O)nc2nc(N)c(Br)cc12	TRUE			0
A1018	2,5-Dibromo-4-chloropyridine	1033203-47-2	544231	Clc1cc(Br)ncc1Br	TRUE			0
A1019	3,6-Dibromo-9H-fluoren-9-one	216312-73-1	544233	O=C1c2ccc(Br)cc2-c2cc(Br)ccc21	TRUE			1
A1020	2,5-Dibromobenzene-1,4-diamine	25462-61-7	544335	Nc1cc(Br)c(N)cc1Br	TRUE			0
A1021	4,4'-Dibromobenzil	35578-47-3	544349	O=C(C(=O)c1ccc(Br)cc1)c1ccc(Br)cc1	TRUE			0
A1022	(S)-3,3'-Dibromo-2,2'-dimethoxy-1,1'-binaphthalene	75714-60-2	544864	COc1c(Br)cc2ccccc2c1-c1c(OC)c(Br)cc2ccccc12	TRUE			0
A1023	(R)-3,3'-Dibromo-2,2'-dimethoxy-1,1'-binaphthalene	75714-59-9	544877	COc1c(Br)cc2ccccc2c1-c1c(OC)c(Br)cc2ccccc12	TRUE			0	1
A1024	1,3-Isobenzofurandione, 4,7-dibromo	25834-16-6	544902	O=C1OC(=O)c2c(Br)ccc(Br)c21	TRUE			0
A1025	1,6-Dibromo-3,8-diisopropylpyrene	869340-02-3	544914	CC(C)c1cc(Br)c2ccc3c(C(C)C)cc(Br)c4ccc1c2c43	TRUE			0
A1026	(S)-(+)-6,6'-Dibromo-[1,1'-binaphthalene]-2,2'-diol	80655-81-8	545022	Oc1ccc2cc(Br)ccc2c1-c1c(O)ccc2cc(Br)ccc12	TRUE			0
A1027	(S)-3,3'-Dibromo-1,1'-bi-2-naphthol	119707-74-3	545262	Oc1c(Br)cc2ccccc2c1-c1c(O)c(Br)cc2ccccc12	TRUE			0
A1028	2,2-Dibromo-1,1-binaphthyl	74866-28-7	545394	Brc1ccc2ccccc2c1-c1c(Br)ccc2ccccc12	TRUE			0
A1029	N-(4,5-DIBROMO-2-([(4-METHYLPHENYL)SULFONYL]AMINO)PHENYL)-4-METHYLBENZENESULFONAMIDE		545420	Cc1ccc(S(=O)(=O)Nc2cc(Br)c(Br)cc2NS(=O)(=O)c2ccc(C)cc2)cc1	TRUE			0
A1030	3,5-Dibromo-N-(4-fluoro-phenyl)-2-hydroxy-benzamide		545591	O=C(Nc1ccc(F)cc1)c1cc(Br)cc(Br)c1O	TRUE			0
A1031	3,5-Dibromo-N-(4-chloro-phenyl)-2-hydroxy-benzamide	6149-62-8	545592	O=C(Nc1ccc(Cl)cc1)c1cc(Br)cc(Br)c1O	TRUE			0
A1032	3,5-Dibromo-2-hydroxy-N-(4-methoxy-phenyl)-benzamide		545594	COc1ccc(NC(=O)c2cc(Br)cc(Br)c2O)cc1	TRUE			0
A1033	3,4-Dibromoquinoline	41320-96-1	546137	Brc1cnc2ccccc2c1Br	TRUE			0
A1034	2,4-Dibromo-6-fluoropyridine	1622844-17-0	546221	Fc1cc(Br)cc(Br)n1	TRUE			0
A1035	3,3-Dibromo-5,5-bis(trimethylsilyl)-2,2-bithiophene	207742-50-5	546261	C[Si](C)(C)c1cc(Br)c(-c2sc([Si](C)(C)C)cc2Br)s1	TRUE			0
A1036	2,6-Dibromonicotinonitrile	53367-52-5	546573	N#Cc1ccc(Br)nc1Br	TRUE			0
A1037	6,8-Dibromochroman-4-one	15773-96-3	546690	O=C1CCOc2c(Br)cc(Br)cc21	TRUE			0
A1038	3,6-Dibromopyrazine-2,5-dicarbonitrile	1391026-27-9	546910	N#Cc1nc(Br)c(C#N)nc1Br	TRUE			0
A1039	trans-4-(6,8-dibromo-1,2-dihydroquinazolin-3(4H)-yl)cyclohexanol hydrochloride	15942-08-2	546976	Cl.O[C@H]1CC[C@H](N2CNc3c(Br)cc(Br)cc3C2)CC1	TRUE			0
A1040	5,6-Dibromo-1H-benzo[d][1,2,3]triazole	716320-92-2	547026	Brc1cc2nn[nH]c2cc1Br	TRUE			0
A1041	2,6-Dibromo-N,N-dimethylpyridin-4-amine	192447-58-8	547109	CN(C)c1cc(Br)nc(Br)c1	TRUE			0
A1042	2,6-Dibromo-4-(difluoromethoxy)pyridine	1214326-08-5	547189	FC(F)Oc1cc(Br)nc(Br)c1	TRUE			0
A1043	3,6-Dibromo-2-methylbenzaldehyde	269394-29-8	547391	Cc1c(Br)ccc(Br)c1C=O	TRUE			0
A1044	4,7-Dibromo-6-chloro-1H-benzo[d][1,2,3]triazole	1086837-03-7	547810	Clc1cc(Br)c2nn[nH]c2c1Br	TRUE			0
A1045	3,3''-Dibromo-o-terphenyl	95918-90-4		c1ccc(c(c1)c2cccc(c2)Br)c3cccc(c3)Br	TRUE	28713123		0
A1046	4,4''-Dibromo-o-terphenyl	24253-43-8		C1=CC=C(C(=C1)C2=CC=C(C=C2)Br)C3=CC=C(C=C3)Br	TRUE			0
A1047	3,3''-Dibromo-m-terphenyl	95962-62-2		C1=CC(=CC(=C1)C2=CC(=CC=C2)Br)C3=CC(=CC=C3)Br	TRUE			0	1
A1048	4,4''-Dibromo-m-terphenyl	83909-22-2		C1=CC(=CC(=C1)C2=CC=C(C=C2)Br)C3=CC=C(C=C3)Br	TRUE			0	1
A1049	1,3,5-Tris(3-bromophenyl)-benzene	96761-85-2		C1=CC(=CC(=C1)Br)C2=CC(=CC(=C2)C3=CC(=CC=C3)Br)C4=CC(=CC=C4)Br	TRUE			0	1
A1050	Tetrakis(4-bromophenyl)-ethylene	61326-44-1		C1=CC(=CC=C1C(=C(C2=CC=C(C=C2)Br)C3=CC=C(C=C3)Br)C4=CC=C(C=C4)Br)Br	TRUE			0	1
A1051	2,6-Dibromonaphthalene-1,4,5,8-tetracarboxylic Dianhydride	83204-68-6		C1=C2C3=C4C(=CC(=C3C(=O)OC2=O)Br)C(=O)OC(=O)C4=C1Br	TRUE			0	1
A1052	2,6-Dibromo-9,10-di(2-naphthyl)anthracene	561064-15-1		BrC1=CC2=C(C3=CC=C4C=CC=CC4=C3)C3=CC=C(Br)C=C3C(C3=CC4=CC=CC=C4C=C3)=C2C=C1	TRUE			0
A1053	2,6-Dibromo-9,10-bis(4-tertbutylphenyl)anthracene	1187763-68-3		CC(C)(C)C1=CC=C(C=C1)C2=C3C=C(C=CC3=C(C4=C2C=CC(=C4)Br)C5=CC=C(C=C5)C(C)(C)C)Br	TRUE			0
A1054	2,3,6,7,10,11-Hexabromotriphenylene	82632-80-2		C1=C2C3=CC(=C(C=C3C4=CC(=C(C=C4C2=CC(=C1Br)Br)Br)Br)Br)Br	TRUE			0
A1055	1,7-Dibromo-3,4,9,10-perylenetetracarboxylic Dianhydride	118129-60-5		C1=CC2=C3C(=CC(=C4C3=C1C5=C(C=C6C7=C(C=CC4=C57)C(=O)OC6=O)Br)Br)C(=O)OC2=O	TRUE			0
A1056	2,4,6-Tris(3-bromophenyl)-1,3,5-triazine	890148-78-4		C1=CC(=CC(=C1)Br)C2=NC(=NC(=N2)C3=CC(=CC=C3)Br)C4=CC(=CC=C4)Br	TRUE			0
A1057	9-Benzyl-2,7-dibromo-9H-carbazole	1384281-49-5		C1=CC=C(C=C1)CN2C3=C(C=CC(=C3)Br)C4=C2C=C(C=C4)Br	TRUE			0
A1058	1,2-Bis[(3,6-dibromo-9Hcarbazol-9-yl)methyl]benzene	222166-46-3		C1=CC=C(C(=C1)CN2C3=C(C=C(C=C3)Br)C4=C2C=CC(=C4)Br)CN5C6=C(C=C(C=C6)Br)C7=C5C=CC(=C7)Br	TRUE		132274867	0
A1059	4,7-Bis(5-bromo-2-thienyl)-2,1,3-benzothiadiazole	288071-87-4		C1=C(C2=NSN=C2C(=C1)C3=CC=C(S3)Br)C4=CC=C(S4)Br	TRUE		22381654	0
A1060	4,7-Dibromo-2,1,3-benzoselenadiazole	63224-42-0		C1=C(C2=N[Se]N=C2C(=C1)Br)Br	TRUE		631165	0	1
A1061	5,10-Dibromo-naphtho[1,2-c:5,6-c']bis[1,2,5]thiadiazole	133546-50-6		Brc1cc2c(cc(Br)c3nsnc32)c2nsnc12	TRUE			0
A1062	5,10-Dibromonaphtho[1,2-c:5,6-c']bis([1,2,5]oxadiazole)	1437229-17-8		C1=C(C2=NON=C2C3=C1C4=NON=C4C(=C3)Br)Br	TRUE		117673298	0
A1063	5-Bromo-2-(5-bromo-2-thienyl)pyridine	136902-53-9		C1=CC(=NC=C1Br)C2=CC=C(S2)Br	TRUE		12144568	0
A1064	3,3',5,5'-Tetrabromo-2,2'-bithiophene	125143-53-5		C1=C(SC(=C1Br)C2=C(C=C(S2)Br)Br)Br	TRUE		2740586	0
A1065	2,3,5,6-Tetrabromothieno[3,2-b]thiophene	124638-53-5		C12=C(C(=C(S1)Br)Br)SC(=C2Br)Br	TRUE		2762568	0
A1066	2,8-Dibromodibenzosulfolane	40307-15-1		C1=CC2=C(C=C1Br)C3=C(S2(=O)=O)C=CC(=C3)Br	TRUE		3905994	0	1
A1067	3,7-Dibromodibenzosulfolane	83834-12-2		c1cc-2c(cc1Br)S(=O)(=O)c3c2ccc(c3)Br	TRUE	3286971		0
A1068	2,6-Dibromo-4,4-di-noctyldithieno[3,2-b:2',3'-d]silole	1160106-14-8		CCCCCCCC[Si]1(C2=C(C3=C1C=C(S3)Br)SC(=C2)Br)CCCCCCCC	TRUE		68012321	0	1
A1069	4,4'-Dibromotriphenyamine	81090-53-1	053338	C1=CC=C(C=C1)N(C2=CC=C(C=C2)Br)C3=CC=C(C=C3)Br	TRUE		13594707	1
A1070	Tris[4-(5-bromothiophen-2-yl)-phenyl]amine	339985-36-3		c1cc(ccc1c2ccc(s2)Br)N(c3ccc(cc3)c4ccc(s4)Br)c5ccc(cc5)c6ccc(s6)Br	TRUE	44750789	91972129	0
A1071	2,7-Dibromo-9,9-bis[3-(dimethylamino)propyl]fluorene	673474-73-2		CN(C)CCCC1(C2=C(C=CC(=C2)Br)C3=C1C=C(C=C3)Br)CCCN(C)C	TRUE		71721491	0	1
A1072	2,7-Dibromo-9,9-difluorofluorene	1229603-71-7		C1=CC2=C(C=C1Br)C(C3=C2C=CC(=C3)Br)(F)F	TRUE		59611235	0
A1073	2,5-Bis(5-bromo-2-thienyl)thiophene	98057-08-0		C1=C(SC(=C1)C2=CC=C(S2)Br)C3=CC=C(S3)Br	TRUE			0
A1074	2,6-Dibromo-4,4-bis(2-ethylhexyl)-4H-cyclopenta[2,1-b:3,4-b']dithiophene	365547-21-3		CCCCC(CC)CC1(C2=C(C3=C1C=C(S3)Br)SC(=C2)Br)CC(CC)CCCC	TRUE		68168413	0
A1075	2,6-Dibromo-4,8-bis[(2-butyl-n-octyl)oxy]-benzo[1,2-b:4,5-b']dithiophene	1336893-15-2		CCCCCCC(CCCC)COC1=C2C=C(SC2=C(C3=C1SC(=C3)Br)OCC(CCCC)CCCCCC)Br	TRUE		118475389	0
A1076	2,6-Dibromo-4,8-bis(noctyloxy)benzo[1,2-b:4,5-b']-dithiophene	1294515-75-5		CCCCCCCCOc1c2cc(Br)sc2c(OCCCCCCCC)c2cc(Br)sc12	TRUE			0
A1077	4,7-Dibromo-5,6-di-n-octyloxy-2,1,3-benzothiadiazole	1192352-08-1		CCCCCCCCOC1=C(C2=NSN=C2C(=C1OCCCCCCCC)Br)Br	TRUE		67329181	0
A1078	4,7-Dibromo-5,6-bis(dodecyloxy)-2,1,3-benzothiadiazole	1313876-00-4		CCCCCCCCCCCCOC1=C(C2=NSN=C2C(=C1OCCCCCCCCCCCC)Br)Br	TRUE		71143603	0
A1079	Bis(4-bromophenyl)diphenylsilane	18733-91-0	546179	C1=CC=C(C=C1)[Si](C2=CC=CC=C2)(C3=CC=C(C=C3)Br)C4=CC=C(C=C4)Br	TRUE		297512	0
A1080	5,8-Dibromo-2,3-diphenylquinoxaline	94544-77-1		C1=CC=C(C=C1)C2=NC3=C(C=CC(=C3N=C2C4=CC=CC=C4)Br)Br	TRUE		22475901	0
A1081	5,5'-Dibromo-4,4'-dinonyl-2,2'-bithiazole	172100-44-6		CCCCCCCCCC1=C(SC(=N1)C2=NC(=C(S2)Br)CCCCCCCCC)Br	TRUE		19437292	0	1
A1082	5,8-Dibromo-2,3-bis(4-methoxyphenyl)quinoxaline	162967-90-0		COC1=CC=C(C=C1)C2=NC3=C(C=CC(=C3N=C2C4=CC=C(C=C4)OC)Br)Br	TRUE		57712549	0
A1083	2,6-Dibromo-N,N'-bis(2-ethylhexyl)-1,8:4,5-naphthalenetetracarboxdiimide	1088205-02-0		CCCCC(CC)CN1C(=O)C2=CC(=C3C4=C2C(=C(C=C4C(=O)N(C3=O)CC(CC)CCCC)Br)C1=O)Br	TRUE		71721476	0
A1084	2,5-Dibromo-N-n-octyl-3,4-thiophenedicarboximide	566939-58-0		CCCCCCCCN1C(=O)C2=C(SC(=C2C1=O)Br)Br	TRUE		66886624	0
A1085	2-Ethylhexyl 4,6-Dibromo-3-fluorothieno[3,4-b]-thiophene-2-carboxylate	1237479-38-7		CCCCC(CC)COC(=O)C1=C(C2=C(SC(=C2S1)Br)Br)F	TRUE		58568483	0
A1086	n-Octyl 4,6-Dibromo-3-fluorothieno[3,4-b]thiophene-2-carboxylate	1160823-76-6		CCCCCCCCOC(=O)C1=C(C2=C(SC(=C2S1)Br)Br)F	TRUE		58280910	0
A1087	N,N-Bis(4-bromophenyl)-2,4,6-trimethylaniline	663943-27-9		CC1=CC(=C(C(=C1)C)N(C2=CC=C(C=C2)Br)C3=CC=C(C=C3)Br)C	TRUE		22930861	0
A1088	4,4'-Dibromo-4''-cyclohexyltriphenylamine	1397196-59-6		C1CCC(CC1)C2=CC=C(C=C2)N(C3=CC=C(C=C3)Br)C4=CC=C(C=C4)Br	TRUE		44629786	0
A1089	4,4'-Dibromo-4''-phenyltriphenylamine	884530-69-2		C1=CC=C(C=C1)C2=CC=C(C=C2)N(C3=CC=C(C=C3)Br)C4=CC=C(C=C4)Br	TRUE		22709142	0	1
A1090	4,4'-Dibromo-4''-tert-butyltriphenylamine	852534-22-6		CC(C)(C)C1=CC=C(C=C1)N(C2=CC=C(C=C2)Br)C3=CC=C(C=C3)Br	TRUE		20754184	0
A1091	1,3-Bis(5-bromo-2-thienyl)-5,7-bis(2-ethylhexyl)-4H,8H-benzo[1,2-c:4,5-c¡ä]dithiophene-4,8-dione	1415929-78-0		CCCCC(CC)CC1=C2C(=C(S1)CC(CC)CCCC)C(=O)C3=C(SC(=C3C2=O)C4=CC=C(S4)Br)C5=CC=C(S5)Br	TRUE		122218817	0
A1092	2,8-dibromo-5-(2-butyloctyl)-4H-dithieno[3,2-c:2',3'-e]azepine-4,6(5H)-dione	1376937-62-0		C13=C(C2=C(C(=O)N(C1=O)CC(CCCC)CCCCCC)C=C(S2)Br)SC(=C3)Br	TRUE			0	1
A1093	4,7-dibromo-2-(2-ethylhexyl)-2H-benzo[d][1,2,3]triazole	1268279-63-5		CCCCC(CC)Cn1nc2c(Br)ccc(Br)c2n1	TRUE			0
A1094	Pyrrolo[3,4-c]pyrrole-1,4-dione, 3,6-bis(5-bromo-2-furanyl)-2,5-dihydro-2,5-bis(2-octyldodecyl)-	1329114-94-4		CCCCCCCCCCC(CCCCCCCC)CN1C(=C2C(=C(N(C2=O)CC(CCCCCCCC)CCCCCCCCCC)C3=CC=C(O3)Br)C1=O)C4=CC=C(O4)Br	TRUE		101547408	0
A1095	3,6-Bis(5-bromo-2-thienyl)-2,5-bis(2-ethylhexyl)-2,5-dihydropyrrolo[3,4-c]pyrrole-1,4-dione	1000623-95-9		CCCCC(CC)CN1C(=C2C(=C(N(C2=O)CC(CC)CCCC)C3=CC=C(S3)Br)C1=O)C4=CC=C(S4)Br	TRUE		53439694	0
A1096	1H-​Indene-​1,​3(2H)​-​dione, 4,​5,​6,​7-​tetrabromo-	30575-73-6		O=C1CC(=O)c2c(Br)c(Br)c(Br)c(Br)c21	TRUE			0
A1097	2H-​Indol-​2-​one, 6-​bromo-​3-​[6-​bromo-​1-​(2-​ethylhexyl)​-​1,​2-​dihydro-​2-​oxo-​3H-​indol-​3-​ylidene]​-​1-​(2-​ethylhexyl)​-​1,​3-​dihydro-	1147124-23-9		CCCCC(CC)CN1C(=O)C(=C2C(=O)N(CC(CC)CCCC)c3cc(Br)ccc32)c2ccc(Br)cc21	TRUE			0
A1098	5,8-dibromodithieno[3',2':3,4;2'',3'':5,6]benzo[1,2-c][1,2,5]thiadiazole	1415761-37-3		Brc1cc2c3nsnc3c3cc(Br)sc3c2s1	TRUE			0
A1099	4H-​Thieno[3,​4-​c]​pyrrole-​4,​6(5H)​-​dione, 1,​3-​dibromo-​5-​methyl-	1353649-89-4		CN1C(=O)c2c(Br)sc(Br)c2C1=O	TRUE			0
A1100	1,3-Dibromo-5-(2-ethylhexyl)-4H-thieno[3,4-c]pyrrole-4,6(5H)-dione	1231160-83-0		CCCCC(CC)CN1C(=O)C2=C(SC(=C2C1=O)Br)Br	TRUE		58261078	0
A1101	2-ethylhexyl 4,6-dibromothieno[3,4-b]thiophene-2-carboxylate	1160823-81-3		CCCCC(CC)COC(=O)C1=CC2=C(SC(=C2S1)Br)Br	TRUE		58280913	0
A1102	Thieno[3,​4-​c]​[1,​2,​5]​thiadiazole-​2-​SIV, 4,​6-​dibromo- (9CI)	238756-91-7		C12=C(SC(=C1N=S=N2)Br)Br	TRUE		59591621	0	1
A1103	2-((5-Bromothiophen-2-yl)methylene)malononitrile	81020-78-2		N#CC(C#N)=Cc1ccc(Br)s1	TRUE			0
A1104	2-[(5'-Bromo-[2,2'-bithiophen]-5-yl)methylene]malononitrile	704890-84-6		C1=C(SC(=C1)C2=CC=C(S2)Br)C=C(C#N)C#N	TRUE		85975548	0
A1105	2-((7-Bromobenzo[c][1,2,5]thiadiazol-4-yl)methylene)malononitrile	1335150-10-1		C1=C(C2=NSN=C2C(=C1)Br)C=C(C#N)C#N	TRUE		89394801	0	1
A1106	4,4'-Dibromotriphenylamine	81090-53-1	053338	Brc1ccc(N(c2ccccc2)c2ccc(Br)cc2)cc1				1	1
A1107	2,2',7,7'-Tetrabromo-9,9'-spirobifluorene	128055-74-3	076498	Brc1ccc2c(c1)C1(c3cc(Br)ccc3-2)c2cc(Br)ccc2-c2ccc(Br)cc21				1	1
A1108	2,2-Dibromobiphenyl	13029-09-9	079101	Brc1ccccc1-c1ccccc1Br				1	1
A1109	2,4-Dibromo-1,1'-biphenyl	53592-10-2	213263	Brc1ccc(-c2ccccc2)c(Br)c1
A1110	1-(2,4-Dibromophenyl)ethanone	33243-33-3	215656	CC(=O)c1ccc(Br)cc1Br
A1111	Methyl 2-amino-3,5-dibromobenzoate	606-00-8	216545	COC(=O)c1cc(Br)cc(Br)c1N
A1112	Methyl 5,6-dibromopicolinate	1214375-13-9	220896	COC(=O)c1ccc(Br)c(Br)n1
A1113	5,8-Dibromo[1,2,4]triazolo[1,5-a]pyrazine	959755-46-5	230639	Brc1ncc(Br)n2ncnc12
A1114	3,5-Dibromo-1,1'-biphenyl	16372-96-6	233078	Brc1cc(Br)cc(-c2ccccc2)c1				1
A1115	(2,5-Dibromopyridin-3-yl)boronic acid	852228-14-9	235194	OB(O)c1cc(Br)cnc1Br
A1116	ETHYL 3,6-DIBROMOPYRAZINE-2-CARBOXYLATE	1416439-81-0	304276	CCOC(=O)c1nc(Br)cnc1Br
A1117	2,5-Dibromo-4-methylpyrimidine	171408-73-4	321241	Cc1nc(Br)ncc1Br
A1118	2,4-Dibromo-5-fluoro-3-nitropyridine	884494-91-1	322127	O=[N+]([O-])c1c(Br)ncc(F)c1Br
A1119	2,6-Dibromoquinoline	77514-31-9	323470	Brc1ccc2nc(Br)ccc2c1
A1120	9,10-Dibromophenanthrene	15810-15-8	335396	Brc1c(Br)c2ccccc2c2ccccc12
A1121	3,5-Dibromo-2-methylaniline	67365-47-3	336528	Cc1c(N)cc(Br)cc1Br
A1122	2,6-Dibromo-3,5-difluoroisonicotinic acid	325461-60-7	337875	O=C(O)c1c(F)c(Br)nc(Br)c1F
A1123	4,5-Dibromo-1H-pyrrole-2-carboxylic acid	34649-21-3	338527	O=C(O)c1cc(Br)c(Br)[nH]1
A1124	4,6-Dibromothieno[3,4-c]furan-1,3-dione	1015423-45-6	340302	O=C1OC(=O)c2c(Br)sc(Br)c21
A1125	2,4-Dibromonicotinonitrile	1152617-14-5	454451	N#Cc1c(Br)ccnc1Br
A1126	(2,6-Dibromophenyl)methanamine	1214332-14-5	477034	NCc1c(Br)cccc1Br
A1127	3,7-DIBROMOCINNOLINE	1956370-82-3	528826	Brc1ccc2cc(Br)nnc2c1
A1128	TERT-BUTYL 5-AMINO-3,6-DIBROMO-1H-INDOLE-1-CARBOXYLATE	1823786-39-5	535402	CC(C)(C)OC(=O)n1cc(Br)c2cc(N)c(Br)cc21
A1129	3,8-Dibromo-1,10-phenanthroline-5,6-dione	602331-25-9	547933	O=C1C(=O)c2cc(Br)cnc2-c2ncc(Br)cc21
A1130	4,7-Dibromo-2-(2-butyloctyl)-5,6-difluoro-2H-benzo[d][1,2,3]triazole	1283099-24-0	549390	CCCCCCC(CCCC)Cn1nc2c(Br)c(F)c(F)c(Br)c2n1
A1131	3-(3,6-Dibromo-9h-carbazol-9-yl)propanoicacid	301807-41-0	549594	O=C(O)CCn1c2ccc(Br)cc2c2cc(Br)ccc21
A1132	2,6-Dibromo-3-fluorobenzaldehyde	1807055-80-6	549734	O=Cc1c(Br)ccc(F)c1Br
A1133	5,7-Dibromobenzo[d]isoxazol-3-amine	89583-81-3	549761	Nc1noc2c(Br)cc(Br)cc12
