# Supplementary material for: Integrated System Built for Small-Molecule Semiconductors via High-Throughput Approaches
Source: J Am Chem Soc. 2023 Jul 19;145(30):16517–25. doi: 10.1021/jacs.3c03271 (PMC10401720; doi:10.1021/jacs.3c03271)
Supplement: Supplementary file 5 — ja3c03271_si_005.xlsx [file ja3c03271_si_005.xlsx]

## Sheet: default_1
ID	Name	Alternative Name	CAS	Catalog Number	Smiles	Valid	ChemSpider ID	providers	In Stock-commerical	In Stock-lab
B1	(4-(bis(4-methoxyphenyl)amino)phenyl)boronic acid	{4-[Bis(4-methoxyphenyl)amino]phenyl}boronic acid	201802-29-1		O(c3ccc(N(c1ccc(B(O)O)cc1)c2ccc(OC)cc2)cc3)C	TRUE	8745169	Fluorochem	0	1
B2	Benzothiophene-2-boronic acid MIDA ester	2-(1-Benzothiophen-2-yl)-6-methyl-1,3,6,2-dioxazaborocane-4,8-dione			B1(OC(=O)CN(CC(=O)O1)C)c2cc3ccccc3s2	TRUE	49072681		0	1
B3	5-Cyanothiophene-2-boronic acid MIDA ester	5-(6-Methyl-4,8-dioxo-1,3,6,2-dioxazaborocan-2-yl)-2-thiophenecarbonitrile			B1(OC(=O)CN(CC(=O)O1)C)c2ccc(s2)C#N	TRUE	49073269		0	1
B4	6-Methyl-2-(9-phenanthrenyl)-1,3,6,2-dioxazaborocane-4,8-dione	9-Phenanthrenylboronic acid MIDA ester			B1(OC(=O)CN(CC(=O)O1)C)c2cc3ccccc3c4c2cccc4	TRUE	49073401		0	1
B5	2-([1,1'-Biphenyl]-4-yl)-6-methyl-1,3,6,2-dioxazaborocane-4,8-dione	MFCD25976531		464595	B1(OC(=O)CN(CC(=O)O1)C)c2ccc(cc2)c3ccccc3	TRUE	28346331		0	1
B6	trans-2-Phenylvinylboronic acid MIDA ester	MFCD11215254			B1(OC(=O)CN(CC(=O)O1)C)/C=C/c2ccccc2	TRUE	22906156		0	1
B7	Phenylboronic acid MIDA ester	PHENYLBORONIC ACID MIDA ESTER			B1(OC(=O)CN(CC(=O)O1)C)c2ccccc2	TRUE	22439644		0	1
B8	2-Naphthaleneboronic acid	2-Naphthylboronic acid	32316-92-0	011007	B(c1ccc2ccccc2c1)(O)O	TRUE	2016127		1	1
B9	1-Naphthaleneboronic acid	NSC 78936	13922-41-3	011006	B(c1cccc2c1cccc2)(O)O	TRUE	223106		1	1
B10	[4-(1-phenylbenzimidazol-2-yl)phenyl]boronic acid	4-(1-Phenylbenzo[d]imidazol-2-yl)phenylboronic acid	952514-79-3	226676	B(c1ccc(cc1)c2nc3ccccc3n2c4ccccc4)(O)O	TRUE	26519202		0	1
B11	(3-(Triphenylen-2-yl)phenyl)boronic acid pinacol ester	4,4,5,5-Tetramethyl-2-[3-(2-triphenylenyl)phenyl]-1,3,2-dioxaborolane	1115639-92-3	544762	B1(OC(C(O1)(C)C)(C)C)c2cccc(c2)c3ccc4c5ccccc5c6ccccc6c4c3	TRUE	32674393		0	1
B12	4-(Diphenylamino)phenylboronic acid, pinacol ester	N,N-Diphenyl-4-(4,4,5,5-tetramethyl-1,3,2-dioxaborolan-2-yl)aniline	267221-88-5	447722	O1B(OC(C)(C)C1(C)C)c4ccc(N(c2ccccc2)c3ccccc3)cc4	TRUE	9814049		1	1
B13	[1,1':3',1''-Terphenyl]-5'-ylboronic acid	1,1':3',1''-Terphenyl-5'-ylboronic acid	128388-54-5	229944	B(c1cc(cc(c1)c2ccccc2)c3ccccc3)(O)O	TRUE	11207057		1	1
B14	Benzo[b]furan-2-boronic acid	2-Benzofuranboronic acid	98437-24-2	010978	B(c1cc2ccccc2o1)(O)O	TRUE	2056585		1
B15	Benzo[b]thiophene-2-boronic acid	Thianaphthene-2-boronic acid	98437-23-1	010979	B(c1cc2ccccc2s1)(O)O	TRUE	2269		1
B16	3,4-(Methylenedioxy)benzeneboronic acid	1,3-Benzodioxole-5-boronic acid	94839-07-3	011004	B(c1ccc2c(c1)OCO2)(O)O	TRUE	2016123		1
B17	Dibenzofuran-4-boronic acid	4-Dibenzofuranboronic acid	100124-06-9	011026	B(c1cccc2c1oc3c2cccc3)(O)O	TRUE	2016080		1
B18	Dibenzothiophene-4-boronic acid	4-Dibenzothienylboronic acid	108847-20-7	011027	B(c1cccc2c1sc3c2cccc3)(O)O	TRUE	2016081		1
B19	5-Indolylboronic acid	5-Indoleboronic acid	144104-59-6	011040	B(c1ccc2c(c1)cc[nH]2)(O)O	TRUE	2016113		1
B20	Phenoxathiin-4-boronic acid	Phenoxathiin-4-boronic acid	100124-07-0	011052	B(c1cccc2c1Oc3ccccc3S2)(O)O	TRUE	2016128		1
B21	3-Quinolineboronic acid	3-Quinolineboronic acid	191162-39-7	011058	B(c1cc2ccccc2nc1)(O)O	TRUE	2016407		1
B22	8-Quinolineboronic acid	8-Quinolineboronic acid	86-58-8	011059	B(c1cccc2c1nccc2)(O)O	TRUE	2016132		1
B23	Thianthrene-1-boronic acid	1-Thianthrenylboronic acid	108847-76-3	011061	B(c1cccc2c1Sc3ccccc3S2)(O)O	TRUE	2016134		0
B24	9-Julolidine boronic acid	9-Julolidine boronic acid	391248-18-3	011791	B(c1cc2c3c(c1)CCCN3CCC2)(O)O	TRUE	2040272		1
B25	1,4-Benzodioxane-6-boronic acid	1,4-Benzodioxan-6-boronic acid	164014-95-3	016099	B(c1ccc2c(c1)OCCO2)(O)O	TRUE	2056500		1
B26	4-Benzyloxy-1-tert-butoxycarbonylindole-2-boronic acid	4-Benzyloxy-1-tert-butoxycarbonylindole-2-boronic acid	850568-52-4	016100	B(c1cc2c(n1C(=O)OC(C)(C)C)cccc2OCc3ccccc3)(O)O	TRUE	2043861		0
B27	Indole-4-boronic acid	Indole-4-boronic acid	220465-43-0	016109	B(c1cccc2c1cc[nH]2)(O)O	TRUE	2043862		1
B28	Indole-6-boronic acid	6-Indoleboronic acid	147621-18-9	016146	B(c1ccc2cc[nH]c2c1)(O)O	TRUE	2043894		1
B29	1-Phenylsulfonylindole-3-boronic acid	1-(Phenylsulfonyl)-3-indoleboronic acid	129271-98-3	016195	B(c1cn(c2c1cccc2)S(=O)(=O)c3ccccc3)(O)O	TRUE	2056538		0
B30	1-Phenylsulfonylindole-2-boronic acid	1-(Phenylsulfonyl)-2-indoleboronic acid	342404-46-0	016196	B(c1cc2ccccc2n1S(=O)(=O)c3ccccc3)(O)O	TRUE	2056549		0
B31	1-Phenylsulfonylindole-5-boronic acid	1-Phenylsulfonylindole-5-boronic acid	480438-51-5	016197	B(c1ccc2c(c1)ccn2S(=O)(=O)c3ccccc3)(O)O	TRUE	2043923		0
B32	Indole-7-boronic acid	Indole-7-BoronicAcid	210889-31-9	016233	B(c1cccc2c1[nH]cc2)(O)O	TRUE	2043976		0
B33	1-BOC-5-fluoroindole-2-boronic acid	1-boc-5-fluoroindole-2-boronic acid	352359-23-0	016247	B(c1cc2cc(ccc2n1C(=O)OC(C)(C)C)F)(O)O	TRUE	2043981		1
B34	2-(1-Naphthylene)-4,4,5,5-tetramethyl-1,3,2-dioxaborolane	4,4,5,5-Tetramethyl-2-(1-naphthyl)-1,3,2-dioxaborolane	68716-52-9	021619	B1(OC(C(O1)(C)C)(C)C)c2cccc3c2cccc3	TRUE	2040921		0
B35	tert-Butyl 5-(4,4,5,5-tetramethyl-1,3,2-dioxaborolan-2-yl)indole-1-carboxylate	1-Boc-5-indoleboronic acid pinacol ester	777061-36-6	021627	B1(OC(C(O1)(C)C)(C)C)c2ccc3c(c2)ccn3C(=O)OC(C)(C)C	TRUE	2038100		0
B36	5-(4,4,5,5-Tetramethyl-1,3,2-dioxaborolan-2-yl)-benzo-1,3-dioxole	5-(4,4,5,5-Tetramethyl-1,3,2-dioxaborolan-2-yl)-1,3-benzodioxole	94838-82-1	021632	B1(OC(C(O1)(C)C)(C)C)c2ccc3c(c2)OCO3	TRUE	2041330		0
B37	6-(4,4,5,5-Tetramethyl-1,3,2-dioxaborolan-2-yl)-2,3-dihydrobenzo-1,4-dioxoline	2,3-Dihydro-6-(4,4,5,5-tetramethyl-1,3,2-dioxaborolan-2-yl)-1,4-benzodioxin	517874-21-4	021633	B1(OC(C(O1)(C)C)(C)C)c2ccc3c(c2)OCCO3	TRUE	2041333		1
B38	4-(4,4,5,5-Tetramethyl-1,3,2-dioxaborolan-2-yl)-isoquinoline	4-(4,4,5,5-Tetramethyl-1,3,2-dioxaborolan-2-yl)isoquinoline	685103-98-4	021634	B1(OC(C(O1)(C)C)(C)C)c2cncc3c2cccc3	TRUE	2041335		1
B39	1-Methyl- 5-indolylboronic acid	N-Methylindole-5-boronic acid	192182-55-1	021837	B(c1ccc2c(c1)ccn2C)(O)O	TRUE	2040615		0
B40	5-Benzothiopheneboronic acid	5-Benzothiopheneboronic acid	845872-49-3	024828	B(c1ccc2c(c1)ccs2)(O)O	TRUE	12286479		0
B41	7-Benzothiopheneboronic acid	1-benzothien-7-ylboronic acid	628692-17-1	032476	B(c1cccc2c1scc2)(O)O	TRUE	12286390		1
B42	2-Anthracenylboronic acid (contains varying amounts of anhydride)	2-Anthrylboronic acid	141981-64-8	040698	B(C1=CC2=CC3=CC=CC=C3C=C2C=C1)(O)O	TRUE	8031652		0
B43	2-(Hydroxymethyl)phenylboronic acid cyclic monoester	2,1-Benzoxaborol-1(3H)-ol	5735-41-1	045288	B1(c2ccccc2CO1)O	TRUE	357653		1
B44	6-Methoxy-2-naphthaleneboronic acid	6-Methoxy-2-naphthylboronic acid	156641-98-4	045295	B(c1ccc2cc(ccc2c1)OC)(O)O	TRUE	3831593		1
B45	1H-Indazole-5-boronic acid	Indazole-5-boronic acid	338454-14-1	046157	B(c1ccc2c(c1)cn[nH]2)(O)O	TRUE	11508372		0
B46	[1,2,5]Oxadiazolo[3,4-b]pyridin-6-ylboronic acid, pinacol ester	6-(4,4,5,5-Tetramethyl-1,3,2-dioxaborolan-2-yl)[1,2,5]oxadiazolo[3,4-b]pyridine	1218790-54-5	046310	B1(OC(C(O1)(C)C)(C)C)c2cc3c(nc2)non3	TRUE	21436369		0
B47	Indazole-5-boronic acid hydrochloride	MFCD11867883	1257738-46-7	046320	B(c1ccc2c(c1)cn[nH]2)(O)O.Cl	TRUE	24603263		0
B48	1H-Benzo[d][1,2,3]triazol-5-ylboronic acid pinacolester	MFCD12545934	1257651-13-0		B1(OC(C(O1)(C)C)(C)C)c2ccc3c(c2)[nH]nn3	TRUE	24603271		0
B49	Benzo[c][1,2,5]thiazole-5-boronic acid pinacol ester	5-(4,4,5,5-Tetramethyl-1,3,2-dioxaborolan-2-yl)-2,1,3-benzothiadiazole	1168135-03-2	046369	B1(OC(C(O1)(C)C)(C)C)c2ccc3c(c2)nsn3	TRUE	24765107		1
B50	4-(9H-Carbozol-9-yl)phenylboronic acid	[4-(9H-Carbazol-9-yl)phenyl]boronic acid	419536-33-7	046987	B(c1ccc(cc1)n2c3ccccc3c4c2cccc4)(O)O	TRUE	16146887		0
B51	1-Methyl-1H-indazole-6-boronic acid	1-Methyl-1H-indazole-6-boronic acid	1150114-80-9	046995	B(c1ccc2cnn(c2c1)C)(O)O	TRUE	21109052		1
B52	2-Methyl-1H-indazole-6-boronic acid	2-METHYLINDAZOLE-6-BORONICACID	1001907-57-8	046996	B(c1ccc2cn(nc2c1)C)(O)O	TRUE	21109056		0
B53	1-Methyl-1H-indazole-4-boronic acid, pinacol ester	1-Methyl-4-(4,4,5,5-tetramethyl-1,3,2-dioxaborolan-2-yl)-1H-indazole	885698-94-2	047632	B1(OC(C(O1)(C)C)(C)C)c2cccc3c2cnn3C	TRUE	22529524		0
B54	2-Methyl-2H-indazole-4-boronic acid, pinacol ester	2-Methyl-4-(4,4,5,5-tetramethyl-1,3,2-dioxaborolan-2-yl)-2H-indazole	885698-95-3	047633	B1(OC(C(O1)(C)C)(C)C)c2cccc3c2cn(n3)C	TRUE	21402782		1
B55	2-Methyl-1H-benzimidazole-5-boronic acidpinacol ester	2-Methyl-5-(4,4,5,5-tetramethyl-1,3,2-dioxaborolan-2-yl)-1H-benzimidazole	1314216-34-6	047634	B1(OC(C(O1)(C)C)(C)C)c2ccc3c(c2)nc([nH]3)C	TRUE	26457890		0
B56	1-Acetyl-1H-indazole-6-boronic acid, pinacol ester	MFCD12032487	1256359-07-5	047711	B1(OC(C(O1)(C)C)(C)C)c2ccc3cnn(c3c2)C(=O)C	TRUE	26457898		0
B57	N-Boc-4-Chloro-2-indolylboronic acid	4-Chloro-N-(BOC)-indole-2-boronic acid	475102-11-5	048529	B(C1=CC2=C(N1C(=O)OC(C)(C)C)C=CC=C2Cl)(O)O	TRUE	9208949		0
B58	1-Chloroisoquinoline-4-boronic acid	1-Chloroisoquinoline-4-boronic acid	848841-48-5	049140	B(c1cnc(c2c1cccc2)Cl)(O)O	TRUE	24958122		0
B59	9,9-Dimethyl-9H-fluoren-2-ylboronic acid	(9,9-Dimethyl-9H-fluoren-2-yl)boronic acid	333432-28-3	049863	B(c1ccc-2c(c1)C(c3c2cccc3)(C)C)(O)O	TRUE	11368514		0
B60	4-(4,4,5,5-Tetramethyl-1,3,2-dioxaborolan-2-yl)-1H-indole	Indole-4-boronic acid pinacol ester	388116-27-6	065606	B1(OC(C(O1)(C)C)(C)C)C2=C3C=CNC3=CC=C2	TRUE	9497425		0
B61	Isoquinoline-4-boronic acid	4-Isoquinolineboronic acid	192182-56-2	065607	B(c1cncc2c1cccc2)(O)O	TRUE	2990229		0
B62	4-(1-Naphthyl)phenylboronic acid	[4-(1-Naphthyl)phenyl]boronic acid	870774-25-7	065609	B(c1ccc(cc1)c2cccc3c2cccc3)(O)O	TRUE	21374143		0
B63	6-Quinolineboronic acid hydrochloride		1216659-54-9	050462	Cl.OB(O)c1ccc2ncccc2c1	TRUE			0
B64	1-Boc-5,6-Dichloro-1H-indole-2-boronic acid	1-Boc-5,6-Dichloro-1H-indole-2-boronic acid	1310384-28-1	076125	B(c1cc2cc(c(cc2n1C(=O)OC(C)(C)C)Cl)Cl)(O)O	TRUE	23346968		0
B65	1-Boc-6-Fluoro-1H-indole-2-boronic acid	N-(BOC)-6-fluoroindole-2-boronic acid	1000068-26-7	076126	B(c1cc2ccc(cc2n1C(=O)OC(C)(C)C)F)(O)O	TRUE	21423277		0
B66	1-(phenylsulfonyl)-3-(4,4,5,5-tetramethyl-1,3,2-dioxaborolan-2-yl)pyrrolo[2,3-b]pyridine	1-(Phenylsulfonyl)-3-(4,4,5,5-tetramethyl-1,3,2-dioxaborolan-2-yl)pyrrolo[2,3-b]pyridine	886547-94-0	076237	B1(OC(C(O1)(C)C)(C)C)c2cn(c3c2cccn3)S(=O)(=O)c4ccccc4	TRUE	21431612		0
B67	2,3-Dihydrobenzofuran-5-boronic acid	2,3-DIHYDROBENZOFURAN-5-BORONIC ACID	227305-69-3	076833	B(c1ccc2c(c1)CCO2)(O)O	TRUE	2053798		1
B68	1-Tosyl-1H-pyrrolo[2,3-b]pyridin-3-ylboronic acid	1-tosyl-1H-pyrrolo[2,3-b]pyridin-3-ylboronic acid	882562-39-2	076902	B(c1cn(c2c1cccn2)S(=O)(=O)c3ccc(cc3)C)(O)O	TRUE	22525030		0
B69	1-Methyl-1H-indazol-5-yl-5-boronic acid	1-Methylindazole-5-boronic acid	590418-08-9	078322	B(c1ccc2c(c1)cnn2C)(O)O	TRUE	11454697		1
B70	Dibenzo[b,d]thiophen-2-ylboronic acid	T B656 HSJ DBQQ	668983-97-9	078359	B(c1ccc2c(c1)c3ccccc3s2)(O)O	TRUE	2073552		1
B71	9-Anthraceneboronic acid	9-Anthrylboronic acid	100622-34-2	078612	B(c1c2ccccc2cc3c1cccc3)(O)O	TRUE	10660611		1
B72	4-(Naphthalen-2-yl)phenylboronic acid	[4-(2-Naphthyl)phenyl]boronic acid	918655-03-5	078670	B(c1ccc(cc1)c2ccc3ccccc3c2)(O)O	TRUE	21374145		0
B73	9-Phenanthreneboronic acid	9-Phenanthrylboronic acid	68572-87-2	079040	B(c1cc2ccccc2c3c1cccc3)(O)O	TRUE	9950387		1
B74	5-(4,4,5,5-Tetramethyl-1,3,2-dioxaborolan-2-yl)indoline		1062174-44-0	079696	CC1(C)OB(OC1(C)C)c2ccc3NCCc3c2	TRUE			0
B75	(3-(9H-Carbazol-9-yl)phenyl)boronic acid	[3-(9H-Carbazol-9-yl)phenyl]boronic acid	864377-33-3	079718	B(c1cccc(c1)n2c3ccccc3c4c2cccc4)(O)O	TRUE	26949473		1
B76	4-Methyl-1H-indazol-5-yl-5-boronic acid	4-Methyl-1H-indazole-5-boronic acid	1245816-09-4	079787	B(c1ccc2c(c1C)cn[nH]2)(O)O	TRUE	24534385		1
B77	1H-Indazol-6-yl-6-boronic acid	6-Indazolyboronic acid	885068-10-0	091520	B(c1ccc2cn[nH]c2c1)(O)O	TRUE	21107771		1
B78	Isoquinolin-6-ylboronic acid	6-Isoquinolinylboronic acid	899438-92-7	091637	B(c1ccc2cnccc2c1)(O)O	TRUE	21473411		0
B79	(1H-Indazol-4-yl)boronic acid		1023595-17-6	091833	OB(O)c1cccc2[nH]ncc12	TRUE			0
B80	(4-(2-Phenyl-1H-benzo[d]imidazol-1-yl)phenyl)boronic acid	[4-(2-Phenyl-1H-benzimidazol-1-yl)phenyl]boronic acid	867044-33-5	091920	B(c1ccc(cc1)n2c3ccccc3nc2c4ccccc4)(O)O	TRUE	16192607		0
B81	(3,5,5,8,8-Pentamethyl-5,6,7,8-tetrahydronaphthalen-2-yl)boronic acid	(1,1,4,4,7-Pentamethyltetralin-6-yl)boronic acid	169126-64-1	091968	B(C1=CC2=C(C=C1C)C(CCC2(C)C)(C)C)(O)O	TRUE	8213100		0
B82	4-Fluoronaphthalene-1-boronic acid	(4-Fluoro-1-naphthyl)boronic acid	182344-25-8	092176	B(c1ccc(c2c1cccc2)F)(O)O	TRUE	2062820		0
B83	2-Ethoxy-1-naphthaleneboronic acid	2-Ethoxy-1-naphthylboronic acid	148345-64-6	092236	B(c1c2ccccc2ccc1OCC)(O)O	TRUE	17341488		0
B84	Quinoline-6-boronic acid	6-Quinolinylboronic acid	376581-24-7	092413	B(c1ccc2c(c1)cccn2)(O)O	TRUE	3403236		1
B85	3-Methyl-1H-indazol-6-yl-6-boronic acid	3-Methyl-1H-indazole-6-boronic acid	1245816-26-5	092596	B(c1ccc2c(n[nH]c2c1)C)(O)O	TRUE	21473487		0
B86	3-Methyl-1H-indazol-5-yl-5-boronic acid	(3-Methyl-1H-indazol-5-yl)boronic acid	1245816-25-4	092597	B(c1ccc2c(c1)c(n[nH]2)C)(O)O	TRUE	24784572		1
B87	1H-Benzimidazole-5-boronic acid pinacol ester	5-(4,4,5,5-Tetramethyl-1,3,2-dioxaborolan-2-yl)-1H-benzimidazole	1007206-54-3	092791	B1(OC(C(O1)(C)C)(C)C)c2ccc3c(c2)nc[nH]3	TRUE	21436345		1
B88	1-Boc-5-(4,4,5,5-Tetramethyl-1,3,2-dioxaborolan-2-yl)-1H-indazole	tert-Butyl 5-(4,4,5,5-tetramethyl-1,3,2-dioxaborolan-2-yl)-1H-indazole-1-carboxylate	864771-44-8	092853	B1(OC(C(O1)(C)C)(C)C)c2ccc3c(c2)cnn3C(=O)OC(C)(C)C	TRUE	17927649		0
B89	6-(4,4,5,5-Tetramethyl-1,3,2-dioxaborolan-2-yl)quinoxaline	6-(4,4,5,5-tetramethyl-1,3,2-dioxaborolan-2-yl)quinoxaline	1167418-13-4	092856	B1(OC(C(O1)(C)C)(C)C)c2ccc3c(c2)nccn3	TRUE	21436377		1
B90	5-Methyl-1H-indazol-4-yl-4-boronic acid	5-Methyl-1H-indazole-4-boronic acid	1245816-10-7	092874	B(c1c(ccc2c1cn[nH]2)C)(O)O	TRUE	23499337		1
B91	4-(4,4,5,5-Tetramethyl-[1,3,2]dioxaborolan-2-yl)-1H-indazole	4-(4,4,5,5-Tetramethyl-1,3,2-dioxaborolan-2-yl)-1H-indazole	885618-33-7	093153	B1(OC(C(O1)(C)C)(C)C)c2cccc3c2cn[nH]3	TRUE	22543169		0
B92	Imidazo[1,2-a]pyridine-6-boronic acid	Imidazo[1,2-a]pyridine-6-boronic acid	913835-63-9	093277	B(c1ccc2nccn2c1)(O)O	TRUE	21427151		0
B93	5-(4,4,5,5-Tetramethyl-1,3,2-dioxaborolan-2-yl)-1H-pyrrolo[2,3-b]pyridine	7-Azaindole-5-boronic acid pinacol ester	754214-56-7	093279	B1(OC(C(O1)(C)C)(C)C)c2cc3cc[nH]c3nc2	TRUE	21242557		0
B94	1-Boc-5-Cyano-1H-indole-2-boronic acid	1-boc-5-cyanoindole-2-boronic acid	475102-15-9	093308	B(c1cc2cc(ccc2n1C(=O)OC(C)(C)C)C#N)(O)O	TRUE	3445186		0
B95	(6-Ethoxynaphthalen-2-yl)boronic acid	(6-Ethoxy-2-naphthyl)boronic acid	352525-98-5	093437	B(c1ccc2cc(ccc2c1)OCC)(O)O	TRUE	3831594		0
B96	(1H-Benzo[d]imidazol-5-yl)boronic acid	MFCD18383659	1228183-22-9	209304	B(c1ccc2c(c1)nc[nH]2)(O)O	TRUE	16474747		0
B97	(1H-Benzo[d][1,2,3]triazol-5-yl)boronic acid	1H-Benzotriazol-5-ylboronic acid	183282-45-3		B(c1ccc2c(c1)[nH]nn2)(O)O	TRUE	4922979		0
B98	Benzo[c][1,2,5]oxadiazol-5-ylboronic acid	2,1,3-Benzoxadiazol-5-ylboronic acid	426268-09-9	209355	B(c1ccc2c(c1)non2)(O)O	TRUE	3861102		0
B99	Quinolin-7-ylboronic acid	7-Quinolinylboronic acid	629644-82-2	209608	B(C1=CC2=C(C=CC=N2)C=C1)(O)O	TRUE	10634486		0
B100	(1-Methyl-1H-indol-2-yl)boronic acid	N-Methylindole-2-boronic acid	191162-40-0	209662	B(c1cc2ccccc2n1C)(O)O	TRUE	11608804		0
B101	Benzo[d]thiazol-6-ylboronic acid	1,3-Benzothiazol-6-ylboronic acid	499769-91-4	209792	B(c1ccc2c(c1)scn2)(O)O	TRUE	3871239		0
B102	(2,3-Dihydrobenzo[b][1,4]dioxin-5-yl)boronic acid	2,3-Dihydro-1,4-benzodioxin-5-ylboronic acid	499769-88-9	209814	B(c1cccc2c1OCCO2)(O)O	TRUE	3871238		0
B103	(2,2-Difluorobenzo[d][1,3]dioxol-5-yl)boronic acid	2,2-Difluoro-1,3-benzodioxol-5-ylboronic acid	190903-71-0	210479	B(c1ccc2c(c1)OC(O2)(F)F)(O)O	TRUE	14069192		0
B104	(8-Fluoro-2-methylquinolin-7-yl)boronic acid	8-Fluoro-2-methylquinolin-7-ylboronic acid	957035-06-2	210563	B(c1ccc2ccc(nc2c1F)C)(O)O	TRUE	21469920		0
B105	(7-Fluoro-2-methylquinolin-8-yl)boronic acid	7-fluoro-2-methyl-8-quinolinylboronic acid	1072945-61-9	210564	B(c1c(ccc2c1nc(cc2)C)F)(O)O	TRUE	25949465		0
B106	6-Chloro-1-methylindole-2-boronic acid	6-Chloro-1-methylindole-2-boronic acid	957066-11-4	210708	B(c1cc2ccc(cc2n1C)Cl)(O)O	TRUE	21473365		0
B107	(6-(Methoxycarbonyl)-1H-indol-2-yl)boronic acid	6-(Methoxycarbonyl)indole-2-boronic acid	1150114-47-8	211052	B(c1cc2ccc(cc2[nH]1)C(=O)OC)(O)O	TRUE	25949429		0
B108	5-(4,4,5,5-Tetramethyl-1,3,2-dioxaborolan-2-yl)benzo[d]oxazole	5-(4,4,5,5-Tetramethyl-1,3,2-dioxaborolan-2-yl)-1,3-benzoxazole	936902-12-4	211880	B1(OC(C(O1)(C)C)(C)C)c2ccc3c(c2)nco3	TRUE	26457911		0
B109	2-(2,3-Dihydrobenzofuran-7-yl)-4,4,5,5-tetramethyl-1,3,2-dioxaborolane	7-(4,4,5,5-Tetramethyl-1,3,2-dioxaborolan-2-yl)-2,3-dihydro-1-benzofuran	934586-50-2	211911	B1(OC(C(O1)(C)C)(C)C)c2cccc3c2OCC3	TRUE	22439076		0
B110	2-(2,3-Dihydrobenzofuran-5-yl)-4,4,5,5-tetramethyl-1,3,2-dioxaborolane	5-(4,4,5,5-Tetramethyl-1,3,2-dioxaborolan-2-yl)-2,3-dihydro-1-benzofuran	937591-69-0	211912	B1(OC(C(O1)(C)C)(C)C)c2ccc3c(c2)CCO3	TRUE	11641796		0
B111	2-Methyl-5-(4,4,5,5-tetramethyl-1,3,2-dioxaborolan-2-yl)-2H-indazole	2-Methyl-5-(4,4,5,5-tetramethyl-1,3,2-dioxaborolan-2-yl)-2H-indazole	1189746-27-7	212229	B1(OC(C(O1)(C)C)(C)C)c2ccc3c(c2)cn(n3)C	TRUE	21402783		0
B112	6-(4,4,5,5-Tetramethyl-1,3,2-dioxaborolan-2-yl)indolin-2-one	6-(4,4,5,5-Tetramethyl-1,3,2-dioxaborolan-2-yl)-1,3-dihydro-2H-indol-2-one	893441-85-5	212265	B1(OC(C(O1)(C)C)(C)C)c2ccc3c(c2)NC(=O)C3	TRUE	26403893		0
B113	5-(4,4,5,5-Tetramethyl-1,3,2-dioxaborolan-2-yl)benzo[d]thiazole	5-(4,4,5,5-Tetramethyl-1,3,2-dioxaborolan-2-yl)-1,3-benzothiazole	1073354-91-2	212315	B1(OC(C(O1)(C)C)(C)C)c2ccc3c(c2)ncs3	TRUE	21898790		0
B114	4-(4,4,5,5-Tetramethyl-1,3,2-dioxaborolan-2-yl)naphthalen-1-amine	4-(4,4,5,5-Tetramethyl-1,3,2-dioxaborolan-2-yl)-1-naphthalenamine	1218790-22-7	212502	B1(OC(C(O1)(C)C)(C)C)c2ccc(c3c2cccc3)N	TRUE	28295380		0
B115	7-Methoxy-2-(4,4,5,5-tetramethyl-1,3,2-dioxaborolan-2-yl)-1H-indole	7-Methoxy-2-(4,4,5,5-tetramethyl-1,3,2-dioxaborolan-2-yl)-1H-indole	1072812-69-1	212599	B1(OC(C(O1)(C)C)(C)C)c2cc3cccc(c3[nH]2)OC	TRUE	28295424		0
B116	4-Methoxy-2-(4,4,5,5-tetramethyl-1,3,2-dioxaborolan-2-yl)-1H-indole	4-Methoxy-2-(4,4,5,5-tetramethyl-1,3,2-dioxaborolan-2-yl)-1H-indole	1072811-21-2	212600	B1(OC(C(O1)(C)C)(C)C)c2cc3c([nH]2)cccc3OC	TRUE	28295423		0
B117	(1-(tert-Butoxycarbonyl)-4-methyl-1H-indol-2-yl)boronic acid	N-(tert-Butoxycarbonyl)-4-methylindole-2-boronic acid	352359-21-8	212631	B(c1cc2c(cccc2n1C(=O)OC(C)(C)C)C)(O)O	TRUE	15668393		0
B118	(1-(tert-Butoxycarbonyl)-6-methyl-1H-indol-2-yl)boronic acid	1-Boc-6-methylindole-2-boronic acid	850568-51-3	212632	B(c1cc2ccc(cc2n1C(=O)OC(C)(C)C)C)(O)O	TRUE	2776189		0
B119	(1-(tert-Butoxycarbonyl)-5-methyl-1H-indol-2-yl)boronic acid	1-Boc-5-methyl-1H-Indole-2-boronic acid	475102-14-8	212633	B(c1cc2cc(ccc2n1C(=O)OC(C)(C)C)C)(O)O	TRUE	3088175		0
B120	(1-(tert-Butoxycarbonyl)-1,2,3,4-tetrahydroquinolin-6-yl)boronic acid	(1-{[(2-Methyl-2-propanyl)oxy]carbonyl}-1,2,3,4-tetrahydro-6-quinolinyl)boronic acid	1260150-04-6	212685	B(c1ccc2c(c1)CCCN2C(=O)OC(C)(C)C)(O)O	TRUE	21515274		0
B121	(1-(tert-Butoxycarbonyl)-6-cyano-1H-indol-2-yl)boronic acid		913835-67-3	212829	CC(C)(C)OC(=O)n1c(cc2ccc(cc12)C#N)B(O)O	TRUE			0
B122	(9-Phenyl-9H-carbazol-3-yl)boronic acid	(9-Phenyl-9H-carbazol-3-yl)boronic acid	854952-58-2	212863	B(c1ccc2c(c1)c3ccccc3n2c4ccccc4)(O)O	TRUE	23499073		0
B123	1-(Methoxymethyl)-6-(4,4,5,5-tetramethyl-1,3,2-dioxaborolan-2-yl)-1H-indazole	1-(Methoxymethyl)-6-(4,4,5,5-tetramethyl-1,3,2-dioxaborolan-2-yl)-1H-indazole	1256360-14-1	212883	B1(OC(C(O1)(C)C)(C)C)c2ccc3cnn(c3c2)COC	TRUE	28295425		0
B124	1-(7-(4,4,5,5-Tetramethyl-1,3,2-dioxaborolan-2-yl)benzo[d][1,3]dioxol-5-yl)ethanone	1-[7-(4,4,5,5-Tetramethyl-1,3,2-dioxaborolan-2-yl)-1,3-benzodioxol-5-yl]ethanone	1150271-59-2	212915	B1(OC(C(O1)(C)C)(C)C)c2cc(cc3c2OCO3)C(=O)C	TRUE	26461453		0
B125	(1-(tert-Butoxycarbonyl)-7-methoxy-1H-indol-2-yl)boronic acid	1-(TERT-BUTOXYCARBONYL)-7-METHOXY-1H-INDOL-2-YLBORONIC ACID	913835-81-1	212941	B(c1cc2cccc(c2n1C(=O)OC(C)(C)C)OC)(O)O	TRUE	21474406		0
B126	(1-(tert-Butoxycarbonyl)-6-methoxy-1H-indol-2-yl)boronic acid	1-BOC-6-methoxyindole-2-boronic acid	850568-65-9	212942	B(c1cc2ccc(cc2n1C(=O)OC(C)(C)C)OC)(O)O	TRUE	20194094		0
B127	N,N-Dimethyl-4-(4,4,5,5-tetramethyl-1,3,2-dioxaborolan-2-yl)naphthalen-1-amine	N,N-Dimethyl-4-(4,4,5,5-tetramethyl-1,3,2-dioxaborolan-2-yl)-1-naphthalenamine	1007126-41-1	213063	B1(OC(C(O1)(C)C)(C)C)c2ccc(c3c2cccc3)N(C)C	TRUE	28295437		0
B128	[1,1'-Binaphthalen]-4-ylboronic acid	1,1'-Binaphthalen-4-ylboronic acid	363607-69-6	213072	B(c1ccc(c2c1cccc2)c3cccc4c3cccc4)(O)O	TRUE	24571251		1
B129	(1-(Phenylsulfonyl)-1H-indol-4-yl)boronic acid	[1-(Phenylsulfonyl)-1H-indol-4-yl]boronic acid	1256358-55-0	213105	B(c1cccc2c1ccn2S(=O)(=O)c3ccccc3)(O)O	TRUE	26465759		0
B130	Methyl 2-(4,4,5,5-tetramethyl-1,3,2-dioxaborolan-2-yl)-1H-indole-7-carboxylate	Methyl 2-(4,4,5,5-tetramethyl-1,3,2-dioxaborolan-2-yl)-1H-indole-7-carboxylate	1150271-42-3	213109	B1(OC(C(O1)(C)C)(C)C)c2cc3cccc(c3[nH]2)C(=O)OC	TRUE	26460996		0
B131	Methyl 2-(4,4,5,5-tetramethyl-1,3,2-dioxaborolan-2-yl)-1H-indole-4-carboxylate	Methyl 2-(4,4,5,5-tetramethyl-1,3,2-dioxaborolan-2-yl)-1H-indole-4-carboxylate	1072811-67-6	213110	B1(OC(C(O1)(C)C)(C)C)c2cc3c(cccc3[nH]2)C(=O)OC	TRUE	28295422		0
B132	(1-(tert-Butoxycarbonyl)-6-(methoxycarbonyl)-1H-indol-2-yl)boronic acid	1-BOC-6-(methoxycarbonyl)indole-2-boronic acid	848357-46-0	213349	B(c1cc2ccc(cc2n1C(=O)OC(C)(C)C)C(=O)OC)(O)O	TRUE	23078184		1
B133	(1-(tert-Butoxycarbonyl)-7-(methoxycarbonyl)-1H-indol-2-yl)boronic acid	1-BOC-7-(methoxycarbonyl)indole-2-boronic acid	953411-05-7	213350	B(c1cc2cccc(c2n1C(=O)OC(C)(C)C)C(=O)OC)(O)O	TRUE	23078154		0
B134	(1-(tert-Butoxycarbonyl)-5-(methoxycarbonyl)-1H-indol-2-yl)boronic acid	1-(1,1-Dimethylethyl) 5-methyl 2-borono-1H-indole-1,5-dicarboxylate	1217500-60-1	213351	B(c1cc2cc(ccc2n1C(=O)OC(C)(C)C)C(=O)OC)(O)O	TRUE	26521133		0
B135	(4-(N-(Naphthalen-1-yl)sulfamoyl)phenyl)boronic acid	[4-(1-Naphthylsulfamoyl)phenyl]boronic acid	957120-95-5	213424	B(c1ccc(cc1)S(=O)(=O)Nc2cccc3c2cccc3)(O)O	TRUE	21473065		0
B136	4,4,5,5-Tetramethyl-2-(2-(naphthalen-2-yl)phenyl)-1,3,2-dioxaborolane	4,4,5,5-Tetramethyl-2-[2-(2-naphthyl)phenyl]-1,3,2-dioxaborolane	1062555-59-2	213446	B1(OC(C(O1)(C)C)(C)C)c2ccccc2c3ccc4ccccc4c3	TRUE	28289961		0
B137	(1-(tert-Butoxycarbonyl)-4-(ethoxycarbonyl)-1H-indol-2-yl)boronic acid	[4-(Ethoxycarbonyl)-1-{[(2-methyl-2-propanyl)oxy]carbonyl}-1H-indol-2-yl]boronic acid	1150114-37-6	213480	B(c1cc2c(cccc2n1C(=O)OC(C)(C)C)C(=O)OCC)(O)O	TRUE	25950058		0
B138	tert-Butyl 3-(4,4,5,5-tetramethyl-1,3,2-dioxaborolan-2-yl)-1H-indole-1-carboxylate		942070-45-3	213553	CC(C)(C)OC(=O)n1cc(B2OC(C)(C)C(C)(C)O2)c3ccccc13	TRUE			0
B139	tert-Butyl 2-(4,4,5,5-tetramethyl-1,3,2-dioxaborolan-2-yl)-1H-indole-1-carboxylate		1072944-96-7	213554	CC(C)(C)OC(=O)n1c(cc2ccccc12)B3OC(C)(C)C(C)(C)O3	TRUE			0
B140	tert-Butyl 7-methyl-3-(4,4,5,5-tetramethyl-1,3,2-dioxaborolan-2-yl)-1H-indole-1-carboxylate		1256360-03-8	213639	Cc1cccc2c(cn(C(=O)OC(C)(C)C)c12)B3OC(C)(C)C(C)(C)O3	TRUE			0
B141	tert-Butyl 6-methyl-3-(4,4,5,5-tetramethyl-1,3,2-dioxaborolan-2-yl)-1H-indole-1-carboxylate	2-Methyl-2-propanyl 6-methyl-3-(4,4,5,5-tetramethyl-1,3,2-dioxaborolan-2-yl)-1H-indole-1-carboxylate	1256359-86-0	213640	B1(OC(C(O1)(C)C)(C)C)c2cn(c3c2ccc(c3)C)C(=O)OC(C)(C)C	TRUE	28295336		0
B142	tert-Butyl 6-methyl-2-(4,4,5,5-tetramethyl-1,3,2-dioxaborolan-2-yl)-1H-indole-1-carboxylate	1,1-Dimethylethyl 6-methyl-2-(4,4,5,5-tetramethyl-1,3,2-dioxaborolan-2-yl)-1H-indole-1-carboxylate	1218791-10-6	213641	B1(OC(C(O1)(C)C)(C)C)c2cc3ccc(cc3n2C(=O)OC(C)(C)C)C	TRUE	28295323		0
B143	1-N-Boc-3-Methylindazole-5-boronic acid pinacolester	3-Methyl-5-(4,4,5,5-tetramethyl-1,3,2-dioxaborolan-2-yl)-1H-indazole	864770-82-1	226222	B1(OC(C(O1)(C)C)(C)C)c2ccc3c(c2)c(n[nH]3)C	TRUE	17207430		0
B144	2-(3-(4,4,5,5-Tetramethyl-1,3,2-dioxaborolan-2-yl)benzyl)isoindoline-1,3-dione	2-[3-(4,4,5,5-Tetramethyl-1,3,2-dioxaborolan-2-yl)benzyl]-1H-isoindole-1,3(2H)-dione	214360-75-5	213670	B1(OC(C(O1)(C)C)(C)C)c2cccc(c2)CN3C(=O)c4ccccc4C3=O	TRUE	2053978		0
B145	tert-Butyl 6-cyano-3-(4,4,5,5-tetramethyl-1,3,2-dioxaborolan-2-yl)-1H-indole-1-carboxylate	1,1-Dimethylethyl 6-cyano-3-(4,4,5,5-tetramethyl-1,3,2-dioxaborolan-2-yl)-1H-indole-1-carboxylate	1218790-23-8	213690	B1(OC(C(O1)(C)C)(C)C)c2cn(c3c2ccc(c3)C#N)C(=O)OC(C)(C)C	TRUE	28295338		0
B146	tert-Butyl 5-cyano-3-(4,4,5,5-tetramethyl-1,3,2-dioxaborolan-2-yl)-1H-indole-1-carboxylate		1185427-07-9	213691	CC(C)(C)OC(=O)n1cc(B2OC(C)(C)C(C)(C)O2)c3cc(ccc13)C#N	TRUE			0
B147	tert-Butyl 3-formyl-5-(4,4,5,5-tetramethyl-1,3,2-dioxaborolan-2-yl)-1H-indole-1-carboxylate		1025707-92-9	213706	CC(C)(C)OC(=O)n1cc(C=O)c2cc(ccc12)B3OC(C)(C)C(C)(C)O3	TRUE			0
B148	tert-Butyl 6-methoxy-3-(4,4,5,5-tetramethyl-1,3,2-dioxaborolan-2-yl)-1H-indole-1-carboxylate		1256360-00-5	213712	COc1ccc2c(cn(C(=O)OC(C)(C)C)c2c1)B3OC(C)(C)C(C)(C)O3	TRUE			0
B149	tert-Butyl 5-methoxy-3-(4,4,5,5-tetramethyl-1,3,2-dioxaborolan-2-yl)-1H-indole-1-carboxylate	2-Methyl-2-propanyl 5-methoxy-3-(4,4,5,5-tetramethyl-1,3,2-dioxaborolan-2-yl)-1H-indole-1-carboxylate	1256359-99-5	213713	B1(OC(C(O1)(C)C)(C)C)c2cn(c3c2cc(cc3)OC)C(=O)OC(C)(C)C	TRUE	28295344		0
B150	tert-Butyl 7-methoxy-3-(4,4,5,5-tetramethyl-1,3,2-dioxaborolan-2-yl)-1H-indole-1-carboxylate	1,1-Dimethylethyl 7-methoxy-3-(4,4,5,5-tetramethyl-1,3,2-dioxaborolan-2-yl)-1H-indole-1-carboxylate	1218790-26-1	213714	B1(OC(C(O1)(C)C)(C)C)c2cn(c3c2cccc3OC)C(=O)OC(C)(C)C	TRUE	28295340		0
B151	tert-Butyl 7-chloro-3-(4,4,5,5-tetramethyl-1,3,2-dioxaborolan-2-yl)-1H-indole-1-carboxylate	1,1-Dimethylethyl 7-chloro-3-(4,4,5,5-tetramethyl-1,3,2-dioxaborolan-2-yl)-1H-indole-1-carboxylate	1218790-31-8	213734	B1(OC(C(O1)(C)C)(C)C)c2cn(c3c2cccc3Cl)C(=O)OC(C)(C)C	TRUE	28295343		0
B152	tert-Butyl 5-chloro-3-(4,4,5,5-tetramethyl-1,3,2-dioxaborolan-2-yl)-1H-indole-1-carboxylate		1218790-30-7	213735	CC(C)(C)OC(=O)n1cc(B2OC(C)(C)C(C)(C)O2)c3cc(Cl)ccc13	TRUE			0
B153	tert-Butyl 6-chloro-3-(4,4,5,5-tetramethyl-1,3,2-dioxaborolan-2-yl)-1H-indole-1-carboxylate		1218790-24-9	213736	CC(C)(C)OC(=O)n1cc(B2OC(C)(C)C(C)(C)O2)c3ccc(Cl)cc13	TRUE			0
B154	1-(Phenylsulfonyl)-6-(4,4,5,5-tetramethyl-1,3,2-dioxaborolan-2-yl)-1H-indole	1-(Phenylsulfonyl)-6-(4,4,5,5-tetramethyl-1,3,2-dioxaborolan-2-yl)-1H-indole	1333344-24-3	213753	B1(OC(C(O1)(C)C)(C)C)c2ccc3ccn(c3c2)S(=O)(=O)c4ccccc4	TRUE	26465761		0
B155	1-(Phenylsulfonyl)-5-(4,4,5,5-tetramethyl-1,3,2-dioxaborolan-2-yl)-1H-indole	1-(Phenylsulfonyl)-5-(4,4,5,5-tetramethyl-1,3,2-dioxaborolan-2-yl)-1H-indole	1256359-23-5	213754	B1(OC(C(O1)(C)C)(C)C)c2ccc3c(c2)ccn3S(=O)(=O)c4ccccc4	TRUE	26465760		0
B156	2-(2-(4-(4,4,5,5-Tetramethyl-1,3,2-dioxaborolan-2-yl)phenoxy)ethyl)isoindoline-1,3-dione	2-{2-[4-(4,4,5,5-Tetramethyl-1,3,2-dioxaborolan-2-yl)phenoxy]ethyl}-1H-isoindole-1,3(2H)-dione	957061-09-5	213792	B1(OC(C(O1)(C)C)(C)C)c2ccc(cc2)OCCN3C(=O)c4ccccc4C3=O	TRUE	21474423		0
B157	5-(4,4,5,5-Tetramethyl-1,3,2-dioxaborolan-2-yl)isoindolin-1-one		376584-62-2	214645	CC1(C)OB(OC1(C)C)c2ccc3C(=O)NCc3c2	TRUE			0
B158	5-(4,4,5,5-Tetramethyl-1,3,2-dioxaborolan-2-yl)-1H-indazole	5-(4,4,5,5-Tetramethyl-1,3,2-dioxaborolan-2-yl)-1H-indazole	862723-42-0	214870	B1(OC(C(O1)(C)C)(C)C)c2ccc3c(c2)cn[nH]3	TRUE	16498383		0
B159	(10-Phenylanthracen-9-yl)boronic acid	(10-Phenyl-9-anthryl)boronic acid	334658-75-2	214973	B(c1c2ccccc2c(c3c1cccc3)c4ccccc4)(O)O	TRUE	11265091		0
B160	(4-Formylnaphthalen-1-yl)boronic acid	(4-Formyl-1-naphthyl)boronic acid	332398-52-4	215021	B(c1ccc(c2c1cccc2)C=O)(O)O	TRUE	2053841		0
B161	(3,4-Dihydro-2H-benzo[b][1,4]oxazin-6-yl)boronic acid	3,4-Dihydro-2H-1,4-benzoxazin-6-ylboronic acid	338454-17-4	215098	B(c1ccc2c(c1)NCCO2)(O)O	TRUE	28420478		0
B162	(2-Methyl-2H-indazol-4-yl)boronic acid	2-Methylindazole-4-boronic acid	1001907-56-7	215100	B(c1cccc2c1cn(n2)C)(O)O	TRUE	21109054		0
B163	1-Methyl-4-(4,4,5,5-tetramethyl-1,3,2-dioxaborolan-2-yl)-1H-indole	1-Methyl-4-(4,4,5,5-tetramethyl-1,3,2-dioxaborolan-2-yl)-1H-indole	898289-06-0	215110	B1(OC(C(O1)(C)C)(C)C)c2cccc3c2ccn3C	TRUE	17927559		1
B164	2-(5,5-Dimethyl-1,3,2-dioxaborinan-2-yl)-1-methyl-1H-indole	2-(5,5-Dimethyl-1,3,2-dioxaborinan-2-yl)-1-methyl-1H-indole	905966-48-5	215111	B1(OCC(CO1)(C)C)c2cc3ccccc3n2C	TRUE	12951187		0
B165	5-Borono-1-naphthoic acid	5-(Dihydroxyboryl)-1-naphthoic acid	216060-11-6	215882	B(c1cccc2c1cccc2C(=O)O)(O)O	TRUE	25950074		0
B166	4-(4,4,5,5-Tetramethyl-1,3,2-dioxaborolan-2-yl)-1-naphthoic acid	4-(4,4,5,5-Tetramethyl-1,3,2-dioxaborolan-2-yl)-1-naphthoic acid	1073353-77-1	215883	B1(OC(C(O1)(C)C)(C)C)c2ccc(c3c2cccc3)C(=O)O	TRUE	25949519		0
B167	6-Chloro-2-(4,4,5,5-tetramethyl-1,3,2-dioxaborolan-2-yl)-1H-indole	6-Chloro-2-(4,4,5,5-tetramethyl-1,3,2-dioxaborolan-2-yl)-1H-indole	912331-84-1	215975	B1(OC(C(O1)(C)C)(C)C)c2cc3ccc(cc3[nH]2)Cl	TRUE	28295522		0
B168	7-Chloro-2-(4,4,5,5-tetramethyl-1,3,2-dioxaborolan-2-yl)-1H-indole	7-Chloro-2-(4,4,5,5-tetramethyl-1,3,2-dioxaborolan-2-yl)-1H-indole	936901-92-7	215976	B1(OC(C(O1)(C)C)(C)C)c2cc3cccc(c3[nH]2)Cl	TRUE	28295523		0
B169	(5-Fluoroquinolin-8-yl)boronic acid	5-Fluoroquinoline-8-boronic acid	1072951-45-1	216013	B(c1ccc(c2c1nccc2)F)(O)O	TRUE	25949416		0
B170	(6-Fluoroquinolin-8-yl)boronic acid	(6-Fluoro-8-quinolinyl)boronic acid	1072951-44-0	216014	B(c1cc(cc2c1nccc2)F)(O)O	TRUE	25949453		0
B171	(8-Fluoroquinolin-6-yl)boronic acid	8-fluoroquinoline-6-boronic acid	1210048-29-5	216015	B(c1cc2cccnc2c(c1)F)(O)O	TRUE	28294160		0
B172	(8-Methylquinolin-5-yl)boronic acid	(8-Methyl-5-quinolinyl)boronic acid	1025010-58-5	216064	B(c1ccc(c2c1cccn2)C)(O)O	TRUE	3902383		0
B173	6-Chloro-1-methyl-2-(4,4,5,5-tetramethyl-1,3,2-dioxaborolan-2-yl)-1H-indole	6-Chloro-1-methyl-2-(4,4,5,5-tetramethyl-1,3,2-dioxaborolan-2-yl)-1H-indole	1073353-82-8	216080	B1(OC(C(O1)(C)C)(C)C)c2cc3ccc(cc3n2C)Cl	TRUE	26460961		0
B174	(4-(((4-Chloronaphthalen-1-yl)oxy)methyl)phenyl)boronic acid	(4-{[(4-Chloro-1-naphthyl)oxy]methyl}phenyl)boronic acid	870778-84-0	216091	B(c1ccc(cc1)COc2ccc(c3c2cccc3)Cl)(O)O	TRUE	17345307		0
B175	2-(4,4,5,5-Tetramethyl-1,3,2-dioxaborolan-2-yl)-1H-indole-4-carbonitrile	2-(4,4,5,5-Tetramethyl-1,3,2-dioxaborolan-2-yl)-1H-indole-4-carbonitrile	1256359-19-9	216131	B1(OC(C(O1)(C)C)(C)C)c2cc3c(cccc3[nH]2)C#N	TRUE	27473262		0
B176	5-(5-Borono-1H-indol-1-yl)pentanoic acid	5-Borono-1H-indole-1-pentanoic acid	1072946-60-1	216191	B(c1ccc2c(c1)ccn2CCCCC(=O)O)(O)O	TRUE	25950029		0
B177	(2-Fluoroquinolin-3-yl)boronic acid	2-Fluoroquinoline-3-boronic acid	745784-10-5	216213	B(c1cc2ccccc2nc1F)(O)O	TRUE	2063414		0
B178	8-Fluoro-6-(4,4,5,5-tetramethyl-1,3,2-dioxaborolan-2-yl)-3,4-dihydro-2H-benzo[b][1,4]oxazine	8-Fluoro-6-(4,4,5,5-tetramethyl-1,3,2-dioxaborolan-2-yl)-3,4-dihydro-2H-1,4-benzoxazine	1256255-96-5	216215	B1(OC(C(O1)(C)C)(C)C)c2cc3c(c(c2)F)OCCN3	TRUE	27473055		0
B179	(6-Formylbenzo[d][1,3]dioxol-5-yl)boronic acid	(6-formyl-1,3-benzodioxol-5-yl)boronic acid	94838-88-7	216228	B(c1cc2c(cc1C=O)OCO2)(O)O	TRUE	2053840		0
B180	3,4-Dihydro-1H-benzo[c][1,2]oxaborinin-1-ol	3,4-Dihydro-1H-2,1-benzoxaborinin-1-ol	19206-51-0	216273	B1(c2ccccc2CCO1)O	TRUE	21474369		0
B181	6-Nitrobenzo[c][1,2]oxaborol-1(3H)-ol	6-Nitro-2,1-benzoxaborol-1(3H)-ol	118803-40-0	216281	B1(c2cc(ccc2CO1)[N+](=O)[O-])O	TRUE	3040381		0
B182	(3-Hydroxynaphthalen-2-yl)boronic acid	(3-Hydroxy-2-naphthyl)boronic acid	849404-37-1	216284	B(c1cc2ccccc2cc1O)(O)O	TRUE	26530531		0
B183	Quinolin-5-ylboronic acid	5-Quinolinylboronic acid	355386-94-6	216294	B(c1cccc2c1cccn2)(O)O	TRUE	4326504		0
B184	2-(Chroman-6-yl)-4,4,5,5-tetramethyl-1,3,2-dioxaborolane	6-(4,4,5,5-TETRAMETHYL-1,3,2-DIOXABOROLAN-2-YL)CHROMAN	1002727-88-9	216758	B1(OC(C(O1)(C)C)(C)C)c2ccc3c(c2)CCCO3	TRUE	24765058		0
B185	5-(4,4,5,5-Tetramethyl-1,3,2-dioxaborolan-2-yl)-1H-indazol-3-amine	5-(4,4,5,5-Tetramethyl-1,3,2-dioxaborolan-2-yl)-1H-indazol-3-amine	953411-16-0	217066	B1(OC(C(O1)(C)C)(C)C)c2ccc3c(c2)c(n[nH]3)N	TRUE	28295591		0
B186	(6-Hydroxy-5-(tetrahydro-2H-pyran-2-yl)naphthalen-2-yl)boronic acid	[6-Hydroxy-5-(tetrahydro-2H-pyran-2-yl)-2-naphthyl]boronic acid	1150114-57-0	217259	B(c1ccc2c(c1)ccc(c2C3CCCCO3)O)(O)O	TRUE	26461443		0
B187	1-Methyl-6-(4,4,5,5-tetramethyl-1,3,2-dioxaborolan-2-yl)-1H-indazole	1-Methyl-6-(4,4,5,5-tetramethyl-1,3,2-dioxaborolan-2-yl)-1H-indazole	1256359-09-7	217286	B1(OC(C(O1)(C)C)(C)C)c2ccc3cnn(c3c2)C	TRUE	26231950		0
B188	(1-Methyl-1H-indazol-4-yl)boronic acid hydrochloride	1-methyl-1H-indazole-4-boronic acid hydrochloride	1257527-53-9	217290	B(c1cccc2c1cnn2C)(O)O.Cl	TRUE	26457891		0
B189	4,4,5,5-Tetramethyl-2-(4-methylnaphthalen-1-yl)-1,3,2-dioxaborolane	4,4,5,5-Tetramethyl-2-(4-methyl-1-naphthyl)-1,3,2-dioxaborolane	627526-50-5	217355	B1(OC(C(O1)(C)C)(C)C)c2ccc(c3c2cccc3)C	TRUE	11255801		0
B190	Methyl 6-(4,4,5,5-tetramethyl-1,3,2-dioxaborolan-2-yl)-2-naphthoate	Methyl 6-(4,4,5,5-tetramethyl-1,3,2-dioxaborolan-2-yl)-2-naphthoate	736989-93-8	217358	B1(OC(C(O1)(C)C)(C)C)c2ccc3cc(ccc3c2)C(=O)OC	TRUE	28420004		1
B191	1-Methyl-7-(4,4,5,5-tetramethyl-1,3,2-dioxaborolan-2-yl)-1H-indole	1-Methyl-7-(4,4,5,5-tetramethyl-1,3,2-dioxaborolan-2-yl)-1H-indole	903499-35-4	217375	B1(OC(C(O1)(C)C)(C)C)c2cccc3c2n(cc3)C	TRUE	28420006		0
B192	7-Methyl-2-(4,4,5,5-tetramethyl-1,3,2-dioxaborolan-2-yl)-1H-indole	7-Methyl-2-(4,4,5,5-tetramethyl-1,3,2-dioxaborolan-2-yl)-1H-indole	912331-68-1	217377	B1(OC(C(O1)(C)C)(C)C)c2cc3cccc(c3[nH]2)C	TRUE	28420007		0
B193	(4-(Methoxycarbonyl)naphthalen-1-yl)boronic acid	[4-(Methoxycarbonyl)-1-naphthyl]boronic acid	957034-67-2	217390	B(c1ccc(c2c1cccc2)C(=O)OC)(O)O	TRUE	21474438		0
B194	N-Boc-6-Chloro-1H-indol-2-ylboronic acid	1-(TERT-BUTOXYCARBONYL)-6-CHLORO-1H-INDOL-2-YLBORONIC ACID	352359-22-9	217596	B(c1cc2ccc(cc2n1C(=O)OC(C)(C)C)Cl)(O)O	TRUE	21472628		0
B195	1-Boc-7-Azaindole-3-boronic acid pinacol ester	2-Methyl-2-propanyl 3-(4,4,5,5-tetramethyl-1,3,2-dioxaborolan-2-yl)-1H-pyrrolo[2,3-b]pyridine-1-carboxylate	942070-47-5	217615	B1(OC(C(O1)(C)C)(C)C)c2cn(c3c2cccn3)C(=O)OC(C)(C)C	TRUE	26231932		0
B196	2-Methyl-6-(4,4,5,5-tetramethyl-1,3,2-dioxaborolan-2-yl)-2H-indazole	2-Methyl-6-(4,4,5,5-tetramethyl-1,3,2-dioxaborolan-2-yl)-2H-indazole	1204580-79-9	217710	B1(OC(C(O1)(C)C)(C)C)c2ccc3cn(nc3c2)C	TRUE	21402784		0
B197	(2,2-Difluorobenzo[d][1,3]dioxol-4-yl)boronic acid	2,2-Difluoro-benzo[1,3]dioxole-4-boronic acid	126120-87-4	218327	B(c1cccc2c1OC(O2)(F)F)(O)O	TRUE	14069195		0
B198	5-(4,4,5,5-Tetramethyl-1,3,2-dioxaborolan-2-yl)-1H-pyrazolo[3,4-b]pyridine	5-(4,4,5,5-Tetramethyl-1,3,2-dioxaborolan-2-yl)-1H-pyrazolo[3,4-b]pyridine	1093819-50-1	218353	B1(OC(C(O1)(C)C)(C)C)c2cc3cn[nH]c3nc2	TRUE	25070018		0
B199	3-(4,4,5,5-Tetramethyl-1,3,2-dioxaborolan-2-yl)-1-tosyl-1H-indole		1073354-51-4	218545	Cc1ccc(cc1)[S](=O)(=O)n2cc(B3OC(C)(C)C(C)(C)O3)c4ccccc24	TRUE			0
B200	Quinoline-3-boronic acid pinacol ester	3-Quinolineboronic acid pinacol ester	171364-85-5	218998	O1B(OC(C)(C)C1(C)C)c2cc3ccccc3nc2	TRUE	9023884		0
B201	(2-Methoxynaphthalen-1-yl)boronic acid	1-(2-Methoxynaphthyl)boronic acid	104116-17-8	219046	B(c1c2ccccc2ccc1OC)(O)O	TRUE	3409029		0
B202	4,4,5,5-Tetramethyl-2-(naphthalen-2-yl)-1,3,2-dioxaborolane	4,4,5,5-Tetramethyl-2-(2-naphthyl)-1,3,2-dioxaborolane	256652-04-7	219133	O1B(OC(C)(C)C1(C)C)c3cc2ccccc2cc3	TRUE	8928732		0
B203	Isoquinolin-5-ylboronic acid	5-Isoquinolineboronic acid	371766-08-4	219362	B(c1cccc2c1ccnc2)(O)O	TRUE	521149		0
B204	2-Methoxyquinoline-3-boronic acid	(2-Methoxy-3-quinolinyl)boronic acid	886853-93-6	219425	B(c1cc2ccccc2nc1OC)(O)O	TRUE	17264378		0
B205	Benzo[d][1,3]dioxol-4-ylboronic acid	1,3-Benzodioxol-4-ylboronic acid	361456-68-0	219722	B(c1cccc2c1OCO2)(O)O	TRUE	3403224		0
B206	Benzofuran-5-ylboronic acid	2,3-DIHYDROBENZOFURAN-5-BORONIC ACID	331834-13-0	076833	B(c1ccc2c(c1)CCO2)(O)O	TRUE	2053798		1
B207	6-(4,4,5,5-Tetramethyl-1,3,2-dioxaborolan-2-yl)quinoline	6-Quinolylboronic acid pinacol ester	406463-06-7	219842	B1(OC(C(O1)(C)C)(C)C)c2ccc3c(c2)cccn3	TRUE	17345276		1
B208	Quinolin-3-ylboronic acid hydrochloride	3-Quinolineboronic acid	850568-71-7	011058	B(c1cc2ccccc2nc1)(O)O	TRUE	2016407		1
B209	Benzofuran-3-ylboronic acid	Benzofuran-3-boronic Acid	317830-83-4	219871	B(c1coc2c1cccc2)(O)O	TRUE	11634698		1
B210	1,3-Dihydroindol-2-one-5-boronic acid pinacol ester	5-(4,4,5,5-Tetramethyl-1,3,2-dioxaborolan-2-yl)indolin-2-one	837392-64-0	220073	B1(OC(C(O1)(C)C)(C)C)C2=CC3=C(C=C2)NC(=O)C3	TRUE	10685412		0
B211	4-(4,4,5,5-Tetramethyl-1,3,2-dioxaborolan-2-yl)indolin-2-one	1,3-Dihydro-4-(4,4,5,5-tetramethyl-1,3,2-dioxaborolan-2-yl)-2H-indol-2-one	1150271-44-5	220573	B1(OC(C(O1)(C)C)(C)C)c2cccc3c2CC(=O)N3	TRUE	26461449		0
B212	7-(4,4,5,5-Tetramethyl-1,3,2-dioxaborolan-2-yl)indolin-2-one	7-(4,4,5,5-Tetramethyl-1,3,2-dioxaborolan-2-yl)-1,3-dihydro-2H-indol-2-one	1150271-45-6	221423	B1(OC(C(O1)(C)C)(C)C)c2cccc3c2NC(=O)C3	TRUE	26461450		0
B213	1H-Indole-2-boronic acid pinacol ester	2-Pinacolateboryl Indole	476004-81-6	221459	B1(OC(C(O1)(C)C)(C)C)c2cc3ccccc3[nH]2	TRUE	9531862		0
B214	tert-Butyl 6-(4,4,5,5-tetramethyl-1,3,2-dioxaborolan-2-yl)-3,4-dihydroisoquinoline-2(1H)-carboxylate	tert-butyl 6-(4,4,5,5-tetramethyl-1,3,2-dioxaborolan-2-yl)-3,4-dihydroisoquinoline-2(1H)-carboxylate	893566-72-8	221588	B1(OC(C(O1)(C)C)(C)C)c2ccc3c(c2)CCN(C3)C(=O)OC(C)(C)C	TRUE	21402931		1
B215	1-(Tetrahydropyran-2-yl)-4-(4,4,5,5-tetramethyl[1,3,2]dioxaborolan-2-yl)-1H-indazole	1-(Tetrahydro-2H-pyran-2-yl)-4-(4,4,5,5-tetramethyl-1,3,2-dioxaborolan-2-yl)-1H-indazole	956388-05-9	221995	B1(OC(C(O1)(C)C)(C)C)c2cccc3c2cnn3C4CCCCO4	TRUE	28424684		0
B216	9,9'-Spirobi[fluoren]-2-ylboronic acid	9,9'-Spirobi[fluoren]-2-ylboronic acid	236389-21-2	222170	B(c1ccc-2c(c1)C3(c4ccccc4-c5c3cccc5)c6c2cccc6)(O)O	TRUE	11461705		0
B217	(1-(tert-Butoxycarbonyl)-5-chloro-1H-indol-2-yl)boronic acid	5-Chloro-N-Boc-2-indoleboronic acid	475102-12-6	222617	B(c1cc2cc(ccc2n1C(=O)OC(C)(C)C)Cl)(O)O	TRUE	3409023		0
B218	6-(4,4,5,5-Tetramethyl-1,3,2-dioxaborolan-2-yl)-[1,2,4]triazolo[1,5-a]pyridine	6-(4,4,5,5-Tetramethyl-1,3,2-dioxaborolan-2-yl)[1,2,4]triazolo[1,5-a]pyridine	1160790-18-0	223538	B1(OC(C(O1)(C)C)(C)C)c2ccc3ncnn3c2	TRUE	24599064		1
B219	8-Isoquinolineboronic acid	8-Isoquinolinylboronic acid	721401-43-0	223739	B(c1cccc2c1cncc2)(O)O	TRUE	21473412		0
B220	9-Phenyl-9H-carbazol-3-yl-3-boronic acid pinacol ester	[9,10-Di(1-naphthyl)-2-anthryl]boronic acid	1126522-69-7		B(c1ccc2c(c1)c(c3ccccc3c2c4cccc5c4cccc5)c6cccc7c6cccc7)(O)O	TRUE	16192622		0
B221	6,9-Diphenyl-9H-carbazol-3-yl-3-boronic acid	(6,9-Diphenyl-9H-carbazol-3-yl)boronic acid	1133058-06-6	223823	B(c1ccc2c(c1)c3cc(ccc3n2c4ccccc4)c5ccccc5)(O)O	TRUE	24748404		0
B222	(4-Phenylnaphthalen-1-yl)boronic acid		372521-91-0	223856	OB(O)c1ccc(c2ccccc2)c3ccccc13	TRUE			0
B223	(3-(Naphthalen-1-yl)phenyl)boronic acid	[3-(1-Naphthyl)phenyl]boronic acid	881913-20-8	223857	B(c1cccc(c1)c2cccc3c2cccc3)(O)O	TRUE	28474087		0
B224	3-(2-Naphthyl)phenylboronic acid	[3-(2-Naphthyl)phenyl]boronic acid	870774-29-1	223858	B(c1cccc(c1)c2ccc3ccccc3c2)(O)O	TRUE	24571249		0
B225	(6-Hydroxynaphthalen-2-yl)boronic acid	(6-Hydroxy-2-naphthyl)boronic acid	173194-95-1	224017	B(c1ccc2cc(ccc2c1)O)(O)O	TRUE	3553436		0
B226	(10-(Naphthalen-1-yl)anthracen-9-yl)boronic acid	[10-(1-Naphthyl)-9-anthryl]boronic acid	400607-46-7	224041	B(c1c2ccccc2c(c3c1cccc3)c4cccc5c4cccc5)(O)O	TRUE	16117694		0
B227	(2-Methylbenzo[d]oxazol-6-yl)boronic acid	(2-Methylbenzo[d]oxazol-6-yl)boronic acid	866332-15-2	224154	B(c1ccc2c(c1)oc(n2)C)(O)O	TRUE	28534522		0
B228	5-(4,4,5,5-Tetramethyl-1,3,2-dioxaborolan-2-yl)benzo[c][1,2,5]oxadiazole	5-(4,4,5,5-Tetramethyl-1,3,2-dioxaborolan-2-yl)-2,1,3-benzoxadiazole	1073355-14-2	224437	B1(OC(C(O1)(C)C)(C)C)c2ccc3c(c2)non3	TRUE	21242538		0
B229	Isoquinolin-5-ylboronic acid hydrochloride	5-Isoquinolineboronic acid	1256345-46-6	219362	B(c1cccc2c1ccnc2)(O)O	TRUE	521149		0
B230	Pyren-1-ylboronic acid	1-Pyrenylboronic acid	164461-18-1	224617	B(c1ccc2ccc3cccc4c3c2c1cc4)(O)O	TRUE	4260378		1
B231	(7-Methyl-1H-indazol-5-yl)boronic acid	7-Methyl-1H-indazole-5-boronic acid	1245816-07-2	224852	B(c1cc(c2c(c1)cn[nH]2)C)(O)O	TRUE	24534372		0
B232	N-Boc-5-Methoxyindole-2-boronic acid	N-Boc-5-methoxyindole-2-boronic acid	290331-71-4	225045	B(c1cc2cc(ccc2n1C(=O)OC(C)(C)C)OC)(O)O	TRUE	2073608		0
B233	6-(4,4,5,5-Tetramethyl-1,3,2-dioxaborolan-2-yl)isoindolin-1-one	6-(4,4,5,5-Tetramethyl-1,3,2-dioxaborolan-2-yl)-1-isoindolinone	1004294-80-7	225261	B1(OC(C(O1)(C)C)(C)C)c2ccc3c(c2)C(=O)NC3	TRUE	23499522		1
B234	5-Methoxybenzo[b]thiophene-2-boronic acid	(5-Methoxy-1-benzothiophen-2-yl)boronic acid	193965-30-9	225302	B(c1cc2cc(ccc2s1)OC)(O)O	TRUE	13561840		0
B235	2,3-Dihydro-1H-isoindol-1-one-4-boronic acid pinacol ester	4-(4,4,5,5-Tetramethyl-1,3,2-dioxaborolan-2-yl)-1-isoindolinone	765948-78-5	225346	B1(OC(C(O1)(C)C)(C)C)C2=C3CNC(=O)C3=CC=C2	TRUE	10658241		0
B236	6-Benzyloxy-2-naphthylboronic acid	6-(Benzyloxy)-2-Naphthylboronic Acid	152915-83-8	225408	B(c1ccc2cc(ccc2c1)OCc3ccccc3)(O)O	TRUE	2073520		0
B237	4-Methyl-1-naphthaleneboronic acid	(4-Methyl-1-naphthyl)boronic acid	103986-53-4	225412	B(c1ccc(c2c1cccc2)C)(O)O	TRUE	2053927		0
B238	2-(Benzofuran-5-yl)-4,4,5,5-tetramethyl-1,3,2-dioxaborolane	5-(4,4,5,5-Tetramethyl-1,3,2-dioxaborolan-2-yl)benzofuran	519054-55-8	225454	B1(OC(C(O1)(C)C)(C)C)c2ccc3c(c2)cco3	TRUE	2074072		0
B239	1-(Phenylsulfonyl)-3-(4,4,5,5-tetramethyl-1,3,2-dioxaborolan-2-yl)-1H-pyrrolo[2,3-c]pyridine	1-(Phenylsulfonyl)-3-(4,4,5,5-tetramethyl-1,3,2-dioxaborolan-2-yl)-1H-pyrrolo[2,3-c]pyridine	1174038-65-3	225640	B1(OC(C(O1)(C)C)(C)C)c2cn(c3c2ccnc3)S(=O)(=O)c4ccccc4	TRUE	28426241		0
B240	5-Fluoro-3-(4,4,5,5-tetramethyl-1,3,2-dioxaborolan-2-yl)-1H-pyrrolo[2,3-b]pyridine	5-Fluoro-3-(4,4,5,5-tetramethyl-1,3,2-dioxaborolan-2-yl)-1H-pyrrolo[2,3-b]pyridine	1222533-84-7	225649	B1(OC(C(O1)(C)C)(C)C)c2c[nH]c3c2cc(cn3)F	TRUE	25076055		0
B241	1-[(4-Methylphenyl)sulfonyl]-4-(4,4,5,5-tetramethyl-1,3,2-dioxaborolan-2-yl)-1H-pyrrolo[2,3-b]pyridine		916176-50-6	225825	Cc1ccc(cc1)[S](=O)(=O)n2ccc3c(ccnc23)B4OC(C)(C)C(C)(C)O4	TRUE			0
B242	6-(4,4,5,5-Tetramethyl-1,3,2-dioxaborolan-2-yl)-1H-indazole	6-(4,4,5,5-Tetramethyl-1,3,2-dioxaborolan-2-yl)-1H-indazole	937049-58-6	225852	B1(OC(C(O1)(C)C)(C)C)c2ccc3cn[nH]c3c2	TRUE	21112743		0
B243	7-(4,4,5,5-Tetramethyl-1,3,2-dioxaborolan-2-yl)-1H-indole		642494-37-9	226002	CC1(C)OB(OC1(C)C)c2cccc3cc[nH]c23	TRUE			0
B244	6-(4,4,5,5-Tetramethyl-1,3,2-dioxaborolan-2-yl)-1H-indole	6-(4,4,5,5-Tetramethyl-1,3,2-dioxaborolan-2-yl)-1H-indole	642494-36-8	226003	B1(OC(C(O1)(C)C)(C)C)c2ccc3cc[nH]c3c2	TRUE	23622410		0
B245	(1H-Indazol-7-yl)boronic acid	1H-Indazol-7-ylboronic acid	915411-01-7	226118	B(c1cccc2c1[nH]nc2)(O)O	TRUE	22498980		1
B246	5-(4,4,5,5-Tetramethyl-1,3,2-dioxaborolan-2-yl)-1H-benzo[d]imidazol-2(3H)-one	5-(4,4,5,5-Tetramethyl-1,3,2-dioxaborolan-2-yl)-1,3-dihydro-2H-benzimidazol-2-one	710348-69-9	226214	B1(OC(C(O1)(C)C)(C)C)c2ccc3c(c2)[nH]c(=O)[nH]3	TRUE	21109328		0
B247	3-Methyl-5-(4,4,5,5-tetramethyl-1,3,2-dioxaborolan-2-yl)-1H-indazole	3-Methyl-5-(4,4,5,5-tetramethyl-1,3,2-dioxaborolan-2-yl)-1H-indazole	864771-17-5	226222	B1(OC(C(O1)(C)C)(C)C)c2ccc3c(c2)c(n[nH]3)C	TRUE	17207430		0
B248	1-(Phenylsulfonyl)-3-(4,4,5,5-tetramethyl-1,3,2-dioxaborolan-2-yl)-1H-indole	1-(Phenylsulfonyl)-3-indoleboronic acid pinacol ester	870717-93-4	226224	B1(OC(C(O1)(C)C)(C)C)c2cn(c3c2cccc3)S(=O)(=O)c4ccccc4	TRUE	17345410		0
B249	tert-Butyl 5-(4,4,5,5-tetramethyl-1,3,2-dioxaborolan-2-yl)-3,4-dihydroisoquinoline-2(1H)-carboxylate	2-Methyl-2-propanyl 5-(4,4,5,5-tetramethyl-1,3,2-dioxaborolan-2-yl)-3,4-dihydro-2(1H)-isoquinolinecarboxylate	1035235-26-7	227474	B1(OC(C(O1)(C)C)(C)C)c2cccc3c2CCN(C3)C(=O)OC(C)(C)C	TRUE	28534889		0
B250	(3-Oxo-3,4-dihydro-2H-benzo[b][1,4]oxazin-6-yl)boronic acid	(3-Oxo-3,4-dihydro-2H-1,4-benzoxazin-6-yl)boronic acid	1246765-28-5	227519	B(c1ccc2c(c1)NC(=O)CO2)(O)O	TRUE	28190223		0
B251	5-Chloro-2-(4,4,5,5-tetramethyl-1,3,2-dioxaborolan-2-yl)-1H-indole	5-Chloro-2-(4,4,5,5-tetramethyl-1,3,2-dioxaborolan-2-yl)-1H-indole	1256358-91-4	228657	B1(OC(C(O1)(C)C)(C)C)c2cc3cc(ccc3[nH]2)Cl	TRUE	28535125		0
B252	tert-Butyl 4-chloro-3-(4,4,5,5-tetramethyl-1,3,2-dioxaborolan-2-yl)-1H-indole-1-carboxylate	2-Methyl-2-propanyl 4-chloro-3-(4,4,5,5-tetramethyl-1,3,2-dioxaborolan-2-yl)-1H-indole-1-carboxylate	1256359-94-0	228662	B1(OC(C(O1)(C)C)(C)C)c2cn(c3c2c(ccc3)Cl)C(=O)OC(C)(C)C	TRUE	28535120		0
B253	2-(Dibenzo[b,d]thiophen-4-yl)-4,4,5,5-tetramethyl-1,3,2-dioxaborolane		912824-84-1	228817	CC1(C)OB(OC1(C)C)c2cccc3c2sc4ccccc34	TRUE			0
B254	(10-(Naphthalen-2-yl)anthracen-9-yl)boronic acid	[10-(2-Naphthyl)-9-anthryl]boronic acid	597554-03-5	229160	B(c1c2ccccc2c(c3c1cccc3)c4ccc5ccccc5c4)(O)O	TRUE	16117692		0
B255	4-((1-Hydroxy-1,3-dihydrobenzo[c][1,2]oxaborol-5-yl)oxy)benzonitrile	Crisaborole	906673-24-3	229171	B1(c2ccc(cc2CO1)Oc3ccc(cc3)C#N)O	TRUE	24701949		0
B256	Thieno[3,2-b]thiophene-2-boronic acid	Thieno[3,2-b]thiophen-2-ylboronic acid	160032-40-6	229314	B(C1=CC2=C(S1)C=CS2)(O)O	TRUE	8210851		0
B257	(1-(tert-Butoxycarbonyl)-5-((tert-butoxycarbonyl)amino)-1H-indol-2-yl)boronic acid	{1-(tert-butoxycarbonyl)-5-[(tert-butoxycarbonyl)amino]-1H-indol-2-yl}boronic acid	913388-66-6	229654	B(c1cc2cc(ccc2n1C(=O)OC(C)(C)C)NC(=O)OC(C)(C)C)(O)O	TRUE	23078171		0
B258	Indolin-6-ylboronic acid	2,3-Dihydro-1H-indol-6-ylboronic acid	1253912-15-0	230195	B(c1ccc2c(c1)NCC2)(O)O	TRUE	28425633		0
B259	2-Methoxycarbonylindole-5-boronic acid	[2-(Methoxycarbonyl)-1H-indol-5-yl]boronic acid	284660-86-2	230693	B(c1ccc2c(c1)cc([nH]2)C(=O)OC)(O)O	TRUE	19725193		0
B260	6-Aminobenzo[c][1,2]oxaborol-1(3H)-ol	6-Amino-2,1-benzoxaborol-1(3H)-ol	117098-94-9	231251	B1(c2cc(ccc2CO1)N)O	TRUE	2998825		0
B261	Ethyl 5-(4,4,5,5-tetramethyl-1,3,2-dioxaborolan-2-yl)-1H-indole-2-carboxylate	Ethyl 5-(4,4,5,5-tetramethyl-1,3,2-dioxaborolan-2-yl)-1H-indole-2-carboxylate	736990-02-6	231968	B1(OC(C(O1)(C)C)(C)C)c2ccc3c(c2)cc([nH]3)C(=O)OCC	TRUE	19946292		0
B262	3-(4,4,5,5-Tetramethyl-1,3,2-dioxaborolan-2-yl)-1-tosyl-1H-pyrrolo[2,3-b]pyridine	1-[(4-Methylphenyl)sulfonyl]-3-(4,4,5,5-tetramethyl-1,3,2-dioxaborolan-2-yl)-1H-pyrrolo[2,3-b]pyridine	866545-91-7	231990	B1(OC(C(O1)(C)C)(C)C)c2cn(c3c2cccn3)S(=O)(=O)c4ccc(cc4)C	TRUE	23078328		0
B263	Ethyl 6-(4,4,5,5-tetramethyl-1,3,2-dioxaborolan-2-yl)-1H-indazole-3-carboxylate	Ethyl 6-(4,4,5,5-tetramethyl-1,3,2-dioxaborolan-2-yl)-1H-indazole-3-carboxylate	947191-20-0	232004	B1(OC(C(O1)(C)C)(C)C)c2ccc3c(c2)[nH]nc3C(=O)OCC	TRUE	28535275		0
B264	Dibenzo[b,d]furan-2-ylboronic acid	Dibenzo[b,d]furan-2-ylboronic acid	402936-15-6	232115	B(c1ccc2c(c1)c3ccccc3o2)(O)O	TRUE	13205939		1
B265	3-(4,4,5,5-Tetramethyl-1,3,2-dioxaborolan-2-yl)imidazo[1,2-a]pyridine	3-(4,4,5,5-Tetramethyl-1,3,2-dioxaborolan-2-yl)imidazo[1,2-a]pyridine	942070-78-2	232191	B1(OC(C(O1)(C)C)(C)C)c2cnc3n2cccc3	TRUE	28535260		0
B266	(3-Methoxynaphthalen-1-yl)boronic acid	(3-Methoxy-1-naphthyl)boronic acid	219834-94-3	232364	B(c1cc(cc2c1cccc2)OC)(O)O	TRUE	16192040		0
B267	N-(4-(4,4,5,5-Tetramethyl-1,3,2-dioxaborolan-2-yl)phenyl)benzo[d]thiazol-2-amine	N-[4-(4,4,5,5-Tetramethyl-1,3,2-dioxaborolan-2-yl)phenyl]-1,3-benzothiazol-2-amine	330793-85-6	232394	B1(OC(C(O1)(C)C)(C)C)c2ccc(cc2)Nc3nc4ccccc4s3	TRUE	11366687		0
B268	2-(Benzofuran-3-yl)-4,4,5,5-tetramethyl-1,3,2-dioxaborolane	3-(4,4,5,5-Tetramethyl-1,3,2-dioxaborolan-2-yl)-1-benzofuran	796851-30-4	232907	B1(OC(C(O1)(C)C)(C)C)c2coc3c2cccc3	TRUE	22753607		0
B269	6-(4,4,5,5-Tetramethyl-1,3,2-dioxaborolan-2-yl)-2H-benzo[b][1,4]oxazin-3(4H)-one	MFCD23381448	943994-02-3	233427	B1(OC(C(O1)(C)C)(C)C)c2ccc3c(c2)NC(=O)CO3	TRUE	23499534		0
B270	1-(tert-Butoxycarbonyl)-5-(tert-butyldimethylsilyloxy)-1H-indol-2-ylboronic acid	[1-(tert-butoxycarbonyl)-5-{[tert-butyl(dimethyl)silyl]oxy}-1H-indol-2-yl]boronic acid	335649-61-1	233509	B(c1cc2cc(ccc2n1C(=O)OC(C)(C)C)O[Si](C)(C)C(C)(C)C)(O)O	TRUE	11314296		0
B271	6-(4,4,5,5-Tetramethyl-1,3,2-dioxaborolan-2-yl)benzo[d]thiazole	6-(4,4,5,5-Tetramethyl-1,3,2-dioxaborolan-2-yl)-1,3-benzothiazole	1002309-47-8	233526	B1(OC(C(O1)(C)C)(C)C)c2ccc3c(c2)scn3	TRUE	25077089		0
B272	3-(4,4,5,5-Tetramethyl-1,3,2-dioxaborolan-2-yl)-4,5,6,7-tetrahydropyrazolo[1,5-a]pyridine	3-(4,4,5,5-Tetramethyl-1,3,2-dioxaborolan-2-yl)-4,5,6,7-tetrahydropyrazolo[1,5-a]pyridine	1160614-73-2	233538	B1(OC(C(O1)(C)C)(C)C)c2cnn3c2CCCC3	TRUE	28535455		0
B273	6-Aminobenzo[c][1,2]oxaborol-1(3H)-ol hydrochloride	6-Amino-2,1-benzoxaborol-1(3H)-olhydrochlorid(1:1)	117098-93-8	233584	B1(c2cc(ccc2CO1)N)O.Cl	TRUE	21474089		1
B274	6-(4,4,5,5-Tetramethyl-1,3,2-dioxaborolan-2-yl)-1H-pyrrolo[3,2-b]pyridine	6-(4,4,5,5-Tetramethyl-1,3,2-dioxaborolan-2-yl)-1H-pyrrolo[3,2-b]pyridine	1045855-91-1	233632	B1(OC(C(O1)(C)C)(C)C)c2cc3c(cc[nH]3)nc2	TRUE	21329318		0
B275	3-(4,4,5,5-Tetramethyl-1,3,2-dioxaborolan-2-yl)-1H-pyrrolo[2,3-b]pyridine	3-(4,4,5,5-Tetramethyl-1,3,2-dioxaborolan-2-yl)-1H-pyrrolo[2,3-b]pyridin	945256-29-1	234101	B1(OC(C(O1)(C)C)(C)C)c2c[nH]c3c2cccn3	TRUE	23078235		0
B276	3-(4,4,5,5-Tetramethyl-1,3,2-dioxaborolan-2-yl)-1H-indole		937366-54-6	234102	CC1(C)OB(OC1(C)C)c2c[nH]c3ccccc23	TRUE			0
B277	(5,5,8,8-Tetramethyl-5,6,7,8-tetrahydronaphthalen-2-yl)boronic acid	(5,5,8,8-Tetramethyl-5,6,7,8-tetrahydro-2-naphthalenyl)boronic acid	169126-63-0	234774	B(C1=CC2=C(C=C1)C(CCC2(C)C)(C)C)(O)O	TRUE	8529309		0
B278	6-(4,4,5,5-Tetramethyl-1,3,2-dioxaborolan-2-yl)imidazo[1,2-a]pyridine		1204742-76-6	234855	CC1(C)OB(OC1(C)C)c2ccc3nccn3c2	TRUE			0
B279	7-(4,4,5,5-Tetramethyl-1,3,2-dioxaborolan-2-yl)-2H-benzo[b][1,4]oxazin-3(4H)-one	7-(4,4,5,5-Tetramethyl-1,3,2-dioxaborolan-2-yl)-2H-1,4-benzoxazin-3(4H)-one	1219130-57-0	235149	B1(OC(C(O1)(C)C)(C)C)c2ccc3c(c2)OCC(=O)N3	TRUE	23499535		0
B280	4-(4,4,5,5-Tetramethyl-[1,3,2]dioxaborolan-2-yl)quinoline	4-(4,4,5,5-Tetramethyl-1,3,2-dioxaborolan-2-yl)quinoline	1035458-54-8	235165	B1(OC(C(O1)(C)C)(C)C)c2ccnc3c2cccc3	TRUE	16499743		0
B281	(9-Ethyl-9H-carbazol-3-yl)boronic acid	(9-Ethyl-9H-carbazol-3-yl)boronic acid	669072-93-9	235250	B(c1ccc2c(c1)c3ccccc3n2CC)(O)O	TRUE	21073767		0
B282	7-Chloro-4-(4,4,5,5-tetramethyl-1,3,2-dioxaborolan-2-yl)quinoline	7-Chloro-4-(4,4,5,5-tetramethyl-1,3,2-dioxaborolan-2-yl)quinoline	871125-83-6	235444	B1(OC(C(O1)(C)C)(C)C)c2ccnc3c2ccc(c3)Cl	TRUE	17345528		0
B283	Methyl 2-(7-(4,4,5,5-tetramethyl-1,3,2-dioxaborolan-2-yl)benzo[d][1,3]dioxol-5-yl)acetate	Methyl [7-(4,4,5,5-tetramethyl-1,3,2-dioxaborolan-2-yl)-1,3-benzodioxol-5-yl]acetate	1150271-68-3	236402	B1(OC(C(O1)(C)C)(C)C)c2cc(cc3c2OCO3)CC(=O)OC	TRUE	26461457		0
B284	(1H-Pyrrolo[2,3-b]pyridin-5-yl)boronic acid	1H-pyrrolo[2,3-b]pyridin-5-ylboronic acid	944059-24-9	236668	B(c1cc2cc[nH]c2nc1)(O)O	TRUE	22498868		1
B285	2-Chloroquinoline-3-boronic acid	2-Chloro-3-quinolineboronic acid	128676-84-6	236744	B(c1cc2ccccc2nc1Cl)(O)O	TRUE	3408924		0
B286	4-(4,4,5,5-Tetramethyl-1,3,2-dioxaborolan-2-yl)-1H-pyrrolo[2,3-b]pyridine	4-(4,4,5,5-Tetramethyl-1,3,2-dioxaborolan-2-yl)-1H-pyrrolo[2,3-b]pyridine	942919-26-8	236967	B1(OC(C(O1)(C)C)(C)C)c2ccnc3c2cc[nH]3	TRUE	23078240		1
B287	(1-Methyl-1H-indazol-4-yl)boronic acid	1-Methylindazole-4-boronic acid	1001907-60-3	237003	B(c1cccc2c1cnn2C)(O)O	TRUE	21109047		0
B288	(1-Methyl-1H-indazol-7-yl)boronic acid	1-Methyl-1H-indazole-7-boronic acid	1001907-59-0	237004	B(c1cccc2c1n(nc2)C)(O)O	TRUE	21109053		0
B289	7-(4,4,5,5-Tetramethyl-1,3,2-dioxaborolan-2-yl)-1H-indazole	7-(4,4,5,5-Tetramethyl-1,3,2-dioxaborolan-2-yl)-1H-indazole	915411-02-8	237014	B1(OC(C(O1)(C)C)(C)C)c2cccc3c2[nH]nc3	TRUE	24746961		0
B290	3,3-Dimethylbenzo[c][1,2]oxaborol-1(3H)-ol	3,3-Dimethyl-2,1-benzoxaborol-1(3H)-ol	221352-10-9	237776	B1(c2ccccc2C(O1)(C)C)O	TRUE	24540917		0
B291	(1-(tert-Butoxycarbonyl)-4-fluoro-1H-indol-2-yl)boronic acid	[1-(tert-Butoxycarbonyl)-4-fluoro-1H-indol-2-yl]boronic acid	1000068-25-6	237895	B(c1cc2c(n1C(=O)OC(C)(C)C)cccc2F)(O)O	TRUE	21423278		0
B292	1-(tert-Butyldimethylsilyl)-4-chloro-6-(4,4,5,5-tetramethyl-1,3,2-dioxaborolan-2-yl)-1H-indole	4-Chloro-1-[dimethyl(2-methyl-2-propanyl)silyl]-6-(4,4,5,5-tetramethyl-1,3,2-dioxaborolan-2-yl)-1H-indole	1256360-33-4	238028	B1(OC(C(O1)(C)C)(C)C)c2cc3c(ccn3[Si](C)(C)C(C)(C)C)c(c2)Cl	TRUE	28536915		0
B293	(1-(tert-Butoxycarbonyl)-7-fluoro-1H-indol-2-yl)boronic acid	[1-(tert-Butoxycarbonyl)-7-fluoro-1H-indol-2-yl]boronic acid	1000068-65-4	238221	B(c1cc2cccc(c2n1C(=O)OC(C)(C)C)F)(O)O	TRUE	21423279		0
B294	1-Methyl-3-(4,4,5,5-tetramethyl-1,3,2-dioxaborolan-2-yl)-1H-indole	1-Methyl-3-(4,4,5,5-tetramethyl-1,3,2-dioxaborolan-2-yl)-1H-indole	683229-61-0	238456	B1(OC(C(O1)(C)C)(C)C)c2cn(c3c2cccc3)C	TRUE	16081545		1
B295	(9-Phenyl-9H-carbazol-2-yl)boronic acid	(9-Phenyl-9H-carbazol-2-yl)boronic acid	1001911-63-2	238738	B(c1ccc2c3ccccc3n(c2c1)c4ccccc4)(O)O	TRUE	28536956		0
B296	tert-Butyl 6-(4,4,5,5-tetramethyl-1,3,2-dioxaborolan-2-yl)-1H-indazole-1-carboxylate	tert-Butyl 6-(4,4,5,5-tetramethyl-1,3,2-dioxaborolan-2-yl)-1H-indazole-1-carboxylate	890839-29-9	239455	B1(OC(C(O1)(C)C)(C)C)c2ccc3cnn(c3c2)C(=O)OC(C)(C)C	TRUE	26528656		0
B297	Quinazolin-7-ylboronic acid	7-Quinazolinylboronic acid	899438-46-1	239874	B(c1ccc2cncnc2c1)(O)O	TRUE	25991528		0
B298	Quinoxalin-6-ylboronic acid hydrochloride	Benzopyrazine-6-boronic acid hydrochloride	852362-25-5	240185	B(c1ccc2c(c1)nccn2)(O)O.Cl	TRUE	23347146		0
B299	1-Methyl-6-(4,4,5,5-tetramethyl-1,3,2-dioxaborolan-2-yl)-1H-indole	1-Methyl-6-(4,4,5,5-tetramethyl-1,3,2-dioxaborolan-2-yl)-1H-indole	884507-19-1	240431	B1(OC(C(O1)(C)C)(C)C)c2ccc3ccn(c3c2)C	TRUE	17927541		0
B300	(6-Methoxy-1,5-naphthyridin-4-yl)boronic acid	(6-Methoxy-1,5-naphthyridin-4-yl)boronic acid	1257640-81-5	243526	B(c1ccnc2c1nc(cc2)OC)(O)O	TRUE	26463303		0
B301	7-Methoxy-4-(4,4,5,5-tetramethyl-1,3,2-dioxaborolan-2-yl)quinoline	7-Methoxy-4-(4,4,5,5-tetramethyl-1,3,2-dioxaborolan-2-yl)quinoline	1207894-59-4	243651	B1(OC(C(O1)(C)C)(C)C)c2ccnc3c2ccc(c3)OC	TRUE	16499769		0
B302	(5-Cyanobenzofuran-2-yl)boronic acid	(5-Cyano-1-benzofuran-2-yl)boronic acid	331833-83-1	244618	B(c1cc2cc(ccc2o1)C#N)(O)O	TRUE	28537442		0	1
B303	2-METHYLINDAZOLE-5-BORONIC ACID	2-Methylindazole-5-boronic acid	952319-71-0	303345	B(c1ccc2c(c1)cn(n2)C)(O)O	TRUE	21109055		0
B304	Quinoline-4-boronic acid	4-Quinolinylboronic acid	371764-64-6	303455	B(c1ccnc2c1cccc2)(O)O	TRUE	2043446		0
B305	8-FLUORO-6-(4,4,5,5-TETRAMETHYL-1,3,2-DIOXABOROLAN-2-YL)-2H-BENZO[B][1,4]OXAZIN-3(4H)-ONE	8-Fluoro-6-(4,4,5,5-tetramethyl-1,3,2-dioxaborolan-2-yl)-2H-1,4-benzoxazin-3(4H)-one	943994-40-9	304519	B1(OC(C(O1)(C)C)(C)C)c2cc3c(c(c2)F)OCC(=O)N3	TRUE	29358211		0
B306	8-METHYL-6-(4,4,5,5-TETRAMETHYL-1,3,2-DIOXABOROLAN-2-YL)-2H-BENZO[B][1,4]OXAZIN-3(4H)-ONE	8-Methyl-6-(4,4,5,5-tetramethyl-1,3,2-dioxaborolan-2-yl)-2H-1,4-benzoxazin-3(4H)-one	943994-87-4	304520	B1(OC(C(O1)(C)C)(C)C)c2cc(c3c(c2)NC(=O)CO3)C	TRUE	29273670		0
B307	4-METHYL-6-(4,4,5,5-TETRAMETHYL-1,3,2-DIOXABOROLAN-2-YL)-2H-BENZO[B][1,4]OXAZIN-3(4H)-ONE	MFCD15143610	1218790-29-4	304521	B1(OC(C(O1)(C)C)(C)C)c2ccc3c(c2)N(C(=O)CO3)C	TRUE	29358212		0
B308	1-benzothien-3-ylboronic acid	THIANAPHTHENE-3-BORONIC ACID	113893-08-6	308003	B(c1csc2c1cccc2)(O)O	TRUE	2056662		1
B309	(8-methoxyquinolin-5-yl)boronic acid	(8-Methoxy-5-quinolinyl)boronic acid	1025735-47-0	308317	B(c1ccc(c2c1cccn2)OC)(O)O	TRUE	12286424		0
B310	(4-methoxy-1-naphthyl)boronic acid	(4-Methoxy-1-naphthyl)boronic acid	219834-95-4	308672	B(c1ccc(c2c1cccc2)OC)(O)O	TRUE	3409027		0
B311	{1-[tert-butyl(dimethyl)silyl]-1H-indol-3-yl}boronic acid	{1-[Dimethyl(2-methyl-2-propanyl)silyl]-1H-indol-3-yl}boronic acid	159590-02-0	309412	B(C1=CN(C2=CC=CC=C12)[Si](C)(C)C(C)(C)C)(O)O	TRUE	9164673		0
B312	1-[tert-butyl(dimethyl)silyl]-5-methyl-3-(4,4,5,5-tetramethyl-1,3,2-dioxaborolan-2-yl)-1H-indole	1-[(1,1-Dimethylethyl)dimethylsilyl]-5-methyl-3-(4,4,5,5-tetramethyl-1,3,2-dioxaborolan-2-yl)-1H-indole	1263987-17-2	309413	B1(OC(C(O1)(C)C)(C)C)c2cn(c3c2cc(cc3)C)[Si](C)(C)C(C)(C)C	TRUE	21612742		0
B313	(2-methyl-2,3-dihydro-1-benzofuran-5-yl)boronic acid	B-(2,3-Dihydro-2-methyl-5-benzofuranyl)boronic acid	1028748-11-9	312080	B(c1ccc2c(c1)CC(O2)C)(O)O	TRUE	25070623		0
B314	(6-methyl-5-quinolinyl)boronic acid	(6-Methyl-5-quinolinyl)boronic acid	1287753-42-7	312399	B(c1c(ccc2c1cccn2)C)(O)O	TRUE	25070687		0
B315	pyrazolo[1,5-a]pyridin-7-ylboronic acid	Pyrazolo[1,5-a]pyridin-7-ylboronic acid	1231934-40-9	312423	B(c1cccc2n1ncc2)(O)O	TRUE	25070696		0
B316	2,3-Dihydro-1-benzofuran-7-ylboronic acid	2,3-Dihydro-1-benzofuran-7-boronic acid	685514-61-8	312638	B(c1cccc2c1OCC2)(O)O	TRUE	17490826		0
B317	2-(Benzofuran-2-yl)-4,4,5,5-tetramethyl-1,3,2-dioxaborolane	2-(4,4,5,5-Tetramethyl-1,3,2-dioxaborolan-2-yl)-1-benzofuran	402503-13-3	318053	O1B(OC(C)(C)C1(C)C)c2oc3ccccc3c2	TRUE	9543450		0
B318	8-(4,4,5,5-Tetramethyl-1,3,2-dioxaborolan-2-yl)quinoline	8-(4,4,5,5-Tetramethyl-1,3,2-dioxaborolan-2-yl)quinoline	190788-62-6	319408	B1(OC(C(O1)(C)C)(C)C)c2cccc3c2nccc3	TRUE	20581713		0
B319	6-Fluoro-4-(4,4,5,5-tetramethyl-1,3,2-dioxaborolan-2-yl)-1H-indazole	6-Fluoro-4-(4,4,5,5-tetramethyl-1,3,2-dioxaborolan-2-yl)-1H-indazole	885698-71-5	319846	B1(OC(C(O1)(C)C)(C)C)c2cc(cc3c2cn[nH]3)F	TRUE	26528646		0
B320	3-(4,4,5,5-Tetramethyl-1,3,2-dioxaborolan-2-yl)pyrazolo[1,5-a]pyridine	3-(4,4,5,5-Tetramethyl-1,3,2-dioxaborolan-2-yl)pyrazolo[1,5-a]pyridine	1207557-48-9	319944	B1(OC(C(O1)(C)C)(C)C)c2cnn3c2cccc3	TRUE	28599756		0
B321	1-Phenyl-2-(3-(4,4,5,5-tetramethyl-1,3,2-dioxaborolan-2-yl)phenyl)-1H-benzo[d]imidazole	1-Phenyl-2-[3-(4,4,5,5-tetramethyl-1,3,2-dioxaborolan-2-yl)phenyl]-1H-benzimidazole	952514-86-2	320317	B1(OC(C(O1)(C)C)(C)C)c2cccc(c2)c3nc4ccccc4n3c5ccccc5	TRUE	25948907		0
B322	2-(Dibenzo[b,d]furan-4-yl)-4,4,5,5-tetramethyl-1,3,2-dioxaborolane	4-(4,4,5,5-Tetramethyl-1,3,2-dioxaborolan-2-yl)dibenzofuran	912824-85-2	320407	B1(OC(C(O1)(C)C)(C)C)c2cccc3c2oc4c3cccc4	TRUE	25077148		0
B323	(2-Oxo-2,3-dihydrobenzo[d]oxazol-6-yl)boronic acid	(2-Oxo-2,3-dihydro-1,3-benzoxazol-6-yl)boronic acid	1016644-38-4	321287	B(c1ccc2c(c1)oc(=O)[nH]2)(O)O	TRUE	28599943		0
B324	tert-Butyl 4-(4,4,5,5-tetramethyl-1,3,2-dioxaborolan-2-yl)indoline-1-carboxylate	2-Methyl-2-propanyl 4-(4,4,5,5-tetramethyl-1,3,2-dioxaborolan-2-yl)-1-indolinecarboxylate	1235451-62-3	321349	B1(OC(C(O1)(C)C)(C)C)c2cccc3c2CCN3C(=O)OC(C)(C)C	TRUE	28537610		0
B325	tert-Butyl 5-(4,4,5,5-tetramethyl-1,3,2-dioxaborolan-2-yl)-1H-benzo[d]imidazole-1-carboxylate	2-Methyl-2-propanyl 5-(4,4,5,5-tetramethyl-1,3,2-dioxaborolan-2-yl)-1H-benzimidazole-1-carboxylate	1021918-86-4	322654	B1(OC(C(O1)(C)C)(C)C)c2ccc3c(c2)ncn3C(=O)OC(C)(C)C	TRUE	28600124		0
B326	tert-Butyl 6-(4,4,5,5-tetramethyl-1,3,2-dioxaborolan-2-yl)-2H-benzo[b][1,4]oxazine-4(3H)-carboxylate		1161362-35-1	322745	CC(C)(C)OC(=O)N1CCOc2ccc(cc12)B3OC(C)(C)C(C)(C)O3	TRUE			0
B327	7-(4,4,5,5-Tetramethyl-1,3,2-dioxaborolan-2-yl)-3,4-dihydro-2H-benzo[b][1,4]oxazine	3,4-Dihydro-7-(4,4,5,5-tetramethyl-1,3,2-dioxaborolan-2-yl)-2H-1,4-benzoxazine	1361110-64-6	322865	B1(OC(C(O1)(C)C)(C)C)c2ccc3c(c2)OCCN3	TRUE	28600284		0
B328	2-Phenyl-7-(4,4,5,5-tetramethyl-1,3,2-dioxaborolan-2-yl)quinoline	2-Phenyl-7-(4,4,5,5-tetramethyl-1,3,2-dioxaborolan-2-yl)quinoline	867164-54-3	323226	B1(OC(C(O1)(C)C)(C)C)c2ccc3ccc(nc3c2)c4ccccc4	TRUE	28600394		0
B329	N-Methyl-6-(4,4,5,5-tetramethyl-1,3,2-dioxaborolan-2-yl)quinazolin-2-amine	N-Methyl-6-(4,4,5,5-tetramethyl-1,3,2-dioxaborolan-2-yl)-2-quinazolinamine	913067-91-1	323540	B1(OC(C(O1)(C)C)(C)C)c2ccc3c(c2)cnc(n3)NC	TRUE	17244793		0
B330	2-(Benzo[b]thiophen-5-yl)-4,4,5,5-tetramethyl-1,3,2-dioxaborolane	2-(1-Benzothiophen-5-yl)-4,4,5,5-tetramethyl-1,3,2-dioxaborolane	501945-71-7	324391	B1(OC(C(O1)(C)C)(C)C)c2ccc3c(c2)ccs3	TRUE	2074332		0
B331	tert-Butyl 6-fluoro-3-methyl-5-(4,4,5,5-tetramethyl-1,3,2-dioxaborolan-2-yl)-1H-indazole-1-carboxylate	2-Methyl-2-propanyl 6-fluoro-3-methyl-5-(4,4,5,5-tetramethyl-1,3,2-dioxaborolan-2-yl)-1H-indazole-1-carboxylate	1333222-21-1	324631	B1(OC(C(O1)(C)C)(C)C)c2cc3c(nn(c3cc2F)C(=O)OC(C)(C)C)C	TRUE	26528443		0
B332	(1-Ethyl-1H-indazol-5-yl)boronic acid	(1-Ethyl-1H-indazol-5-yl)boronic acid	952319-70-9	326006	B(c1ccc2c(c1)cnn2CC)(O)O	TRUE	26528711		0
B333	5-(4,4,5,5-Tetramethyl-1,3,2-dioxaborolan-2-yl)benzo[d]oxazol-2-amine	5-(4,4,5,5-tetramethyl-1,3,2-dioxaborolan-2-yl)benzo[d]oxazol-2-amine	1224844-66-9	326950	B1(OC(C(O1)(C)C)(C)C)c2ccc3c(c2)nc(o3)N	TRUE	28466960		0
B334	6-(4,4,5,5-Tetramethyl-1,3,2-dioxaborolan-2-yl)-3,4-dihydronaphthalen-1(2H)-one	3,4-Dihydro-6-(4,4,5,5-tetramethyl-1,3,2-dioxaborolan-2-yl)-1(2H)-naphthalenone	517874-22-5	327202	B1(OC(C(O1)(C)C)(C)C)c2ccc3c(c2)CCCC3=O	TRUE	28539617		0
B335	6-(4,4,5,5-Tetramethyl-1,3,2-dioxaborolan-2-yl)quinazolin-2-amine	6-(4,4,5,5-Tetramethyl-1,3,2-dioxaborolan-2-yl)-2-quinazolinamine	882670-92-0	327203	B1(OC(C(O1)(C)C)(C)C)c2ccc3c(c2)cnc(n3)N	TRUE	17244792		0
B336	Ethyl 7-(4,4,5,5-tetramethyl-1,3,2-dioxaborolan-2-yl)-1H-indole-2-carboxylate	Ethyl 7-(4,4,5,5-tetramethyl-1,3,2-dioxaborolan-2-yl)-1H-indole-2-carboxylate	919119-62-3	327383	B1(OC(C(O1)(C)C)(C)C)c2cccc3c2[nH]c(c3)C(=O)OCC	TRUE	13178548		0
B337	(3-(1-Phenyl-1H-benzo[d]imidazol-2-yl)phenyl)boronic acid	[3-(1-Phenyl-1H-benzimidazol-2-yl)phenyl]boronic acid	1214723-26-8	328652	B(c1cccc(c1)c2nc3ccccc3n2c4ccccc4)(O)O	TRUE	29211734		0
B338	(5-(Benzyloxy)-1-(tert-butoxycarbonyl)-1H-indol-2-yl)boronic acid	5-Benzyloxy-1-BOC-indole-2-boronic acid	850568-62-6	329077	B(c1cc2cc(ccc2n1C(=O)OC(C)(C)C)OCc3ccccc3)(O)O	TRUE	12951151		0
B339	(1-(tert-Butoxycarbonyl)-1H-indol-3-yl)boronic acid	(1-{[(2-Methyl-2-propanyl)oxy]carbonyl}-1H-indol-3-yl)boronic acid	181365-26-4	329348	B(c1cn(c2c1cccc2)C(=O)OC(C)(C)C)(O)O	TRUE	4402410		0
B340	1-methyl-5-(4,4,5,5-tetramethyl-1,3,2-dioxaborolan-2-yl)-1,3-dihydro-2H-pyrrolo[2,3-b]pyridin-2-one	1-Methyl-5-(4,4,5,5-tetramethyl-1,3,2-dioxaborolan-2-yl)-1,3-dihydro-2H-pyrrolo[2,3-b]pyridin-2-one	1487357-03-8	330486	B1(OC(C(O1)(C)C)(C)C)c2cc3c(nc2)N(C(=O)C3)C	TRUE	29355995		0
B341	(6-fluoro-3-quinolinyl)boronic acid	(6-Fluoro-3-quinolinyl)boronic acid	1264511-20-7	330488	B(c1cc2cc(ccc2nc1)F)(O)O	TRUE	29355996		0
B342	(6-methyl-3-quinolinyl)boronic acid	(6-Methyl-3-quinolinyl)boronic acid	1370040-78-0	330536	B(c1cc2cc(ccc2nc1)C)(O)O	TRUE	29356012		0
B343	1,3-Dimethyl-1H-indazol-6-yl-6-boronic acid	(1,3-Dimethyl-1H-indazol-6-yl)boronic acid	1310405-37-8	330625	B(c1ccc2c(nn(c2c1)C)C)(O)O	TRUE	26469612		0
B344	5-METHYL-1H-INDAZOL-6-YL-6-BORONIC ACID	5-Methyl-1H-indazole-6-boronic acid	1310383-42-6	330677	B(c1cc2c(cc1C)cn[nH]2)(O)O	TRUE	26327849		0
B345	6-METHYL-1H-INDAZOL-5-YL-5-BORONIC ACID	6-Methyl-1H-indazole-5-boronic acid	1310405-35-6	330690	B(c1cc2cn[nH]c2cc1C)(O)O	TRUE	23499339		0
B346	Isoquinolin-7-yl-7-boronic acid	7-Isoquinolinylboronic acid	1092790-21-0	330694	B(c1ccc2ccncc2c1)(O)O	TRUE	19718728		0
B347	QUINOXALIN-6-YLBORONIC ACID	6-Quinoxalinylboronic acid	852432-98-5	331472	B(c1ccc2c(c1)nccn2)(O)O	TRUE	24217921		0
B348	1-Methyl-4-(4,4,5,5-tetramethyl-1,3,2-dioxaborolan-2-yl)indolin-2-one	1-Methyl-4-(4,4,5,5-tetramethyl-1,3,2-dioxaborolan-2-yl)-1,3-dihydro-2H-indol-2-one	1471258-32-8	331721	B1(OC(C(O1)(C)C)(C)C)c2cccc3c2CC(=O)N3C	TRUE	29362776		0
B349	1-METHYL-5-(4,4,5,5-TETRAMETHYL-1,3,2-DIOXABOROLAN-2-YL)INDOLIN-2-ONE	1-Methyl-5-(4,4,5,5-tetramethyl-1,3,2-dioxaborolan-2-yl)-1,3-dihydro-2H-indol-2-one	1220696-38-7	331724	B1(OC(C(O1)(C)C)(C)C)c2ccc3c(c2)CC(=O)N3C	TRUE	29305295		0
B350	1-METHYL-6-(4,4,5,5-TETRAMETHYL-1,3,2-DIOXABOROLAN-2-YL)INDOLIN-2-ONE	1-Methyl-6-(4,4,5,5-tetramethyl-1,3,2-dioxaborolan-2-yl)-1,3-dihydro-2H-indol-2-one	1428666-17-4	331725	B1(OC(C(O1)(C)C)(C)C)c2ccc3c(c2)N(C(=O)C3)C	TRUE	29362777		0
B351	1-METHYL-7-(4,4,5,5-TETRAMETHYL-1,3,2-DIOXABOROLAN-2-YL)INDOLIN-2-ONE	1-Methyl-7-(4,4,5,5-tetramethyl-1,3,2-dioxaborolan-2-yl)-1,3-dihydro-2H-indol-2-one	2304634-90-8	331726	B1(OC(C(O1)(C)C)(C)C)c2cccc3c2N(C(=O)C3)C	TRUE	29362778		0
B352	6-(4,4,5,5-Tetramethyl-1,3,2-dioxaborolan-2-yl)isoquinolin-1(2H)-one	6-(4,4,5,5-Tetramethyl-1,3,2-dioxaborolan-2-yl)-1(2H)-isoquinolinone	1219130-56-9	332091	CC1(C)OB(OC1(C)C)c2cc3/C=C\NC(=O)c3cc2	TRUE	10711757		0
B353	6-(4,4,5,5-Tetramethyl-1,3,2-dioxaborolan-2-yl)quinolin-2-ol	6-(4,4,5,5-Tetramethyl-1,3,2-dioxaborolan-2-yl)-2(1H)-quinolinone	1207370-28-2	332092	B1(OC(C(O1)(C)C)(C)C)c2ccc3c(c2)ccc(n3)O	TRUE	29362987		0
B354	7-(4,4,5,5-TETRAMETHYL-1,3,2-DIOXABOROLAN-2-YL)QUINOLIN-2-OL	7-(4,4,5,5-Tetramethyl-1,3,2-dioxaborolan-2-yl)-2(1H)-quinolinone	1219130-54-7	332161	B1(OC(C(O1)(C)C)(C)C)c2ccc3ccc(nc3c2)O	TRUE	29363011		0
B355	1,4-BENZOXAZEPINE-4(5H)-CARBOXYLIC ACID, 2,3-DIHYDRO-7-(4,4,5,5-TETRAMETHYL-1,3,2-DIOXABOROLAN-2-YL)-, 1,1-DIMETHYLETHYL ESTER	2-Methyl-2-propanyl 7-(4,4,5,5-tetramethyl-1,3,2-dioxaborolan-2-yl)-2,3-dihydro-1,4-benzoxazepine-4(5H)-carboxylate	1256784-52-7	332523	B1(OC(C(O1)(C)C)(C)C)c2ccc3c(c2)CN(CCO3)C(=O)OC(C)(C)C	TRUE	29273593		0
B356	2-METHYL-1-(PHENYLSULFONYL)-3-(4,4,5,5-TETRAMETHYL-1,3,2-DIOXABOROLAN-2-YL)-1H-PYRROLO[2,3-B]PYRIDINE	2-Methyl-1-(phenylsulfonyl)-3-(4,4,5,5-tetramethyl-1,3,2-dioxaborolan-2-yl)-1H-pyrrolo[2,3-b]pyridine	943324-08-1	332561	B1(OC(C(O1)(C)C)(C)C)c2c(n(c3c2cccn3)S(=O)(=O)c4ccccc4)C	TRUE	23078314		0
B357	6-(4,4,5,5-TETRAMETHYL-1,3,2-DIOXABOROLAN-2-YL)INDOLIN-3-ONE	6-(4,4,5,5-Tetramethyl-1,3,2-dioxaborolan-2-yl)-1,2-dihydro-3H-indol-3-one		332600	B1(OC(C(O1)(C)C)(C)C)c2ccc3c(c2)NCC3=O	TRUE	29363210		0
B358	7-(4,4,5,5-TETRAMETHYL-1,3,2-DIOXABOROLAN-2-YL)-QUINAZOLINE	7-(4,4,5,5-Tetramethyl-1,3,2-dioxaborolan-2-yl)quinazoline	1375108-46-5	332606	B1(OC(C(O1)(C)C)(C)C)c2ccc3cncnc3c2	TRUE	25077108		0
B359	(7-METHOXY-5-METHYLBENZO[B]THIOPHEN-2-YL)BORONIC ACID	(7-Methoxy-5-methyl-1-benzothiophen-2-yl)boronic acid	1443531-60-9	332761	B(c1cc2cc(cc(c2s1)OC)C)(O)O	TRUE	38236677		0
B360	Triphenylen-2-ylboronic acid	2-Triphenylenylboronic acid	654664-63-8	334812	B(c1ccc2c3ccccc3c4ccccc4c2c1)(O)O	TRUE	26519409		0
B361	(2-Methylnaphthalen-1-yl)boronic acid	(2-Methyl-1-naphthyl)boronic acid	103989-84-0	335335	B(C1=C(C=CC2=CC=CC=C12)C)(O)O	TRUE	9576092		0
B362	6-Fluorobenzo[c][1,2]oxaborol-1(3H)-ol	6-Fluoro-2,1-benzoxaborol-1(3H)-ol	174671-89-7	337615	B1(c2cc(ccc2CO1)F)O	TRUE	10020593		0
B363	(9,10-Diphenylanthracen-2-yl)boronic acid	(9,10-Diphenyl-2-anthryl)boronic acid	597553-98-5	337634	B(c1ccc2c(c1)c(c3ccccc3c2c4ccccc4)c5ccccc5)(O)O	TRUE	16192602		0
B364	6-(4,4,5,5-Tetramethyl-1,3,2-dioxaborolan-2-yl)quinazoline	6-(4,4,5,5-Tetramethyl-1,3,2-dioxaborolan-2-yl)quinazoline	1375301-92-0	337934	B1(OC(C(O1)(C)C)(C)C)c2ccc3c(c2)cncn3	TRUE	25077097		0
B365	2-(Benzo[b]thiophen-2-yl)-4,4,5,5-tetramethyl-1,3,2-dioxaborolane	2-(1-Benzothiophen-3-yl)-4,4,5,5-tetramethyl-1,3,2-dioxaborolane	376584-76-8	231884	B1(OC(C(O1)(C)C)(C)C)C2=CSC3=CC=CC=C23	TRUE	8834334		0
B366	5-(4,4,5,5-Tetramethyl-1,3,2-dioxaborolan-2-yl)thieno[2,3-b]pyridine	5-(4,4,5,5-Tetramethyl-1,3,2-dioxaborolan-2-yl)thieno[2,3-b]pyridine	1034579-02-6	339907	B1(OC(C(O1)(C)C)(C)C)c2cc3ccsc3nc2	TRUE	28824125		0
B367	tert-Butyl 5-(4,4,5,5-tetramethyl-1,3,2-dioxaborolan-2-yl)isoindoline-2-carboxylate	2-Methyl-2-propanyl 5-(4,4,5,5-tetramethyl-1,3,2-dioxaborolan-2-yl)-1,3-dihydro-2H-isoindole-2-carboxylate	905273-91-8	340003	B1(OC(C(O1)(C)C)(C)C)c2ccc3c(c2)CN(C3)C(=O)OC(C)(C)C	TRUE	17260554		0
B368	(8-methyl-5-quinolinyl)boronic acid hydrate	(8-Methyl-5-quinolinyl)boronic acid hydrate (1:1)		358739	B(c1ccc(c2c1cccn2)C)(O)O.O	TRUE	30686314		0
B369	(8-methoxy-2-methyl-5-quinolinyl)boronic acid trihydrate	(8-Methoxy-2-methyl-5-quinolinyl)boronic acid	1263986-52-2		B(c1ccc(c2c1ccc(n2)C)OC)(O)O	TRUE	21467886		0
B370	(2-methylquinolin-5-yl)boronic acid hydrate	(2-Methyl-5-quinolinyl)boronic acid	628692-16-0		B(c1cccc2c1ccc(n2)C)(O)O	TRUE	16450127		0
B371	(2-methyl-6-quinolinyl)boronic acid	(2-Methyl-6-quinolinyl)boronic acid	1092790-20-9	359982	B(c1ccc2c(c1)ccc(n2)C)(O)O	TRUE	29763785		0
B372	(8-methyl-3-quinolinyl)boronic acid	(8-Methyl-3-quinolinyl)boronic acid	1370040-72-4	360829	B(c1cc2cccc(c2nc1)C)(O)O	TRUE	30907112		0
B373	Methyl 2-(4,4,5,5-tetramethyl-1,3,2-dioxaborolan-2-yl)-1H-indole-6-carboxylate	Methyl 2-(4,4,5,5-tetramethyl-1,3,2-dioxaborolan-2-yl)-1H-indole-6-carboxylate	1256359-21-3	362032	B1(OC(C(O1)(C)C)(C)C)c2cc3ccc(cc3[nH]2)C(=O)OC	TRUE	29785197		0
B374	Chroman-6-ylboronic acid	3,4-Dihydro-2H-chromen-6-ylboronic acid	279261-84-6	362202	B(c1ccc2c(c1)CCCO2)(O)O	TRUE	26053557		0
B375	2-(2,3-Dihydrobenzofuran-6-yl)-4,4,5,5-tetramethyl-1,3,2-dioxaborolane	2,3-Dihydro-6-(4,4,5,5-tetramethyl-1,3,2-dioxaborolan-2-yl)benzofuran	445303-12-8	362402	B1(OC(C(O1)(C)C)(C)C)c2ccc3c(c2)OCC3	TRUE	30647856		0	1
B376	(2,3-Dihydrobenzofuran-6-yl)boronic acid	2,3-Dihydro-1-benzofuran-6-ylboronic acid	763120-44-1	362403	B(c1ccc2c(c1)OCC2)(O)O	TRUE	30647857		1
B377	N-(6-(4,4,5,5-Tetramethyl-1,3,2-dioxaborolan-2-yl)naphthalen-2-yl)methanesulfonamide	N-[6-(4,4,5,5-Tetramethyl-1,3,2-dioxaborolan-2-yl)-2-naphthyl]methanesulfonamide	1132940-88-5	363456	B1(OC(C(O1)(C)C)(C)C)c2ccc3cc(ccc3c2)NS(=O)(=O)C	TRUE	26232052		0
B378	3-Methyl-6-(4,4,5,5-tetramethyl-1,3,2-dioxaborolan-2-yl)-3H-imidazo[4,5-b]pyridine	3-Methyl-6-(4,4,5,5-tetramethyl-1,3,2-dioxaborolan-2-yl)-3H-imidazo[4,5-b]pyridine	1257554-02-1	364092	B1(OC(C(O1)(C)C)(C)C)c2cc3c(nc2)n(cn3)C	TRUE	25072591		0
B379	(1-(tert-Butoxycarbonyl)-1H-indol-2-yl)boronic acid	1-BOC-indole-2-boronic acid	213318-44-6	364411	B(c1cc2ccccc2n1C(=O)OC(C)(C)C)(O)O	TRUE	2053723		1
B380	2-[4-(4,4,5,5-tetramethyl-1,3,2-dioxaborolan-2-yl)benzyl]-1H-isoindole-1,3(2H)-dione	4-[(1,3-Dioxoisoindolin-2-yl)methyl]phenylboronic acid pinacol ester	138500-87-5	367684	B1(OC(C(O1)(C)C)(C)C)c2ccc(cc2)CN3C(=O)c4ccccc4C3=O	TRUE	2053980		0
B381	1-(tert-Butyldimethylsilyl)-5-fluoro-4-(4,4,5,5-tetramethyl-1,3,2-dioxaborolan-2-yl)-1H-indole	1-[Dimethyl(2-methyl-2-propanyl)silyl]-5-fluoro-4-(4,4,5,5-tetramethyl-1,3,2-dioxaborolan-2-yl)-1H-indole	1148004-02-7	378973	B1(OC(C(O1)(C)C)(C)C)c2c3ccn(c3ccc2F)[Si](C)(C)C(C)(C)C	TRUE	28638574		0
B382	6-(4,4,5,5-Tetramethyl-1,3,2-dioxaborolan-2-yl)-3,4-dihydro-2H-benzo[b][1,4]oxazine	6-(4,4,5,5-Tetramethyl-1,3,2-dioxaborolan-2-yl)-3,4-dihydro-2H-1,4-benzoxazine	1155264-46-2	385132	B1(OC(C(O1)(C)C)(C)C)c2ccc3c(c2)NCCO3	TRUE	28534478		0
B383	(8-fluoro-3-quinolinyl)boronic acid	(8-Fluoro-3-quinolinyl)boronic acid	1207750-07-9	385716	B(c1cc2cccc(c2nc1)F)(O)O	TRUE	30908149		0
B384	4-(4,4,5,5-tetramethyl-1,3,2-dioxaborolan-2-yl)-1-naphthol	4-(4,4,5,5-Tetramethyl-1,3,2-dioxaborolan-2-yl)-1-naphthol	1560648-02-3	385845	B1(OC(C(O1)(C)C)(C)C)c2ccc(c3c2cccc3)O	TRUE	30907088		0
B385	dibenzo[b,d]thien-2-ylboronic acid hydrate	T B656 HSJ DBQQ		078359	B(c1ccc2c(c1)c3ccccc3s2)(O)O	TRUE	2073552		1
B386	1-(TERT-BUTOXYCARBONYL)-5-(TRIFLUOROMETHYL)INDOLE-2-BORONIC ACID	""	2304634-92-0	386909	B(c1cc2cc(ccc2n1C(=O)OC(C)(C)C)C(F)(F)F)(O)O	TRUE	38237283		0
B387	2-METHYLNAPHTHALENE-1-BORONIC ACID PINACOL ESTER	4,4,5,5-Tetramethyl-2-(2-methyl-1-naphthyl)-1,3,2-dioxaborolane	312303-48-3	387440	B1(OC(C(O1)(C)C)(C)C)c2c(ccc3c2cccc3)C	TRUE	11255862		0
B388	5-QUINOLINEBORONIC ACID PINACOL ESTER		1021868-08-5	216294	OB(O)c1cccc2ncccc12	TRUE			0
B389	1-METHYL-6-(4,4,5,5-TETRAMETHYL-1,3,2-DIOXABOROLAN-2-YL)-3,4-DIHYDROQUINOLIN-2(1H)-ONE	1-Methyl-6-(4,4,5,5-tetramethyl-1,3,2-dioxaborolan-2-yl)-3,4-dihydro-2(1H)-quinolinone	1427587-32-3	387671	B1(OC(C(O1)(C)C)(C)C)c2ccc3c(c2)CCC(=O)N3C	TRUE	29362169		0
B390	1-METHYL-5-(4,4,5,5-TETRAMETHYL-1,3,2-DIOXABOROLAN-2-YL)-1H-INDAZOLE		1235469-00-7	387799	Cn1ncc2cc(ccc12)B3OC(C)(C)C(C)(C)O3	TRUE			0
B391	3-METHYL-5-(4,4,5,5-TETRAMETHYL-1,3,2-DIOXABOROLAN-2-YL)-1H-PYRAZOLO[3,4-B]PYRIDINE	3-Methyl-5-(4,4,5,5-tetramethyl-1,3,2-dioxaborolan-2-yl)-1H-pyrazolo[3,4-b]pyridine	1111637-76-3	387804	B1(OC(C(O1)(C)C)(C)C)c2cc3c(n[nH]c3nc2)C	TRUE	26518178		0
B392	PYRAZOLO[1,5-A]PYRAZINE-3-BORONIC ACID	Pyrazolo[1,5-a]pyrazin-3-ylboronic acid	2304634-86-2		B(c1cnn2c1cncc2)(O)O	TRUE	38238357		0
B393	tert-Butyl 5-(4,4,5,5-tetramethyl-1,3,2-dioxaborolan-2-yl)indoline-1-carboxylate		837392-67-3	390285	CC(C)(C)OC(=O)N1CCc2cc(ccc12)B3OC(C)(C)C(C)(C)O3	TRUE			0
B394	6-(4,4,5,5-tetramethyl-1,3,2-dioxaborolan-2-yl)-1-benzofuran	6-(4,4,5,5-Tetramethyl-1,3,2-dioxaborolan-2-yl)-1-benzofuran	934329-77-8	401851	B1(OC(C(O1)(C)C)(C)C)c2ccc3ccoc3c2	TRUE	30907116		0
B395	(8-methoxy-2-methyl-5-quinolinyl)boronic acid dihydrate	(8-Methoxy-2-methyl-5-quinolinyl)boronic acid dihydrate		401875	B(c1ccc(c2c1ccc(n2)C)OC)(O)O.O.O	TRUE	30907132		0
B396	(5-Chlorobenzofuran-2-yl)boronic acid	(5-Chloro-1-benzofuran-2-yl)boronic acid	223576-64-5	422594	B(c1cc2cc(ccc2o1)Cl)(O)O	TRUE	13448730		0
B397	(5-Fluorobenzofuran-2-yl)boronic acid	(5-Fluoro-1-benzofuran-2-yl)boronic acid	473416-33-0	422595	B(c1cc2cc(ccc2o1)F)(O)O	TRUE	11283709		0
B398	(1-Tosyl-1H-pyrrolo[2,3-b]pyridin-2-yl)boronic acid	{1-[(4-Methylphenyl)sulfonyl]-1H-pyrrolo[2,3-b]pyridin-2-yl}boronic acid	2096334-98-2	424663	B(c1cc2cccnc2n1S(=O)(=O)c3ccc(cc3)C)(O)O	TRUE	32077060		0
B399	5-Fluorobenzo[c][1,2]oxaborol-1(3H)-ol	Tavaborole	174671-46-6	425086	B1(c2ccc(cc2CO1)F)O	TRUE	9674047		0
B400	6-(4,4,5,5-tetramethyl-1,3,2-dioxaborolan-2-yl)-1,3-benzodioxol-5-ol	6-(4,4,5,5-Tetramethyl-1,3,2-dioxaborolan-2-yl)-1,3-benzodioxol-5-ol		429598	B1(OC(C(O1)(C)C)(C)C)c2cc3c(cc2O)OCO3	TRUE	35036534		0
B401	2-(Benzofuran-7-yl)-4,4,5,5-tetramethyl-1,3,2-dioxaborolane	7-(4,4,5,5-Tetramethyl-1,3,2-dioxaborolan-2-yl)-1-benzofuran	1192755-14-8	431671	B1(OC(C(O1)(C)C)(C)C)c2cccc3c2occ3	TRUE	23347122		0
B402	1-(Tetrahydro-2H-pyran-2-yl)-1H-indazole-5-boronic acid	[1-(Tetrahydro-2H-pyran-2-yl)-1H-indazol-5-yl]boronic acid	1562245-02-6	433157	B(c1ccc2c(c1)cnn2C3CCCCO3)(O)O	TRUE	22194318		0
B403	3-Methyl-6-(4,4,5,5-tetramethyl[1,3,2]dioxaborolan-2-yl)-3H-benzooxazol-2-one	3-Methyl-6-(4,4,5,5-tetramethyl-1,3,2-dioxaborolan-2-yl)-1,3-benzoxazol-2(3H)-one	1016641-53-4	433242	B1(OC(C(O1)(C)C)(C)C)c2ccc3c(c2)oc(=O)n3C	TRUE	30648856		0
B404	(1H-Pyrrolo[2,3-b]pyridin-4-yl)boronic acid	1H-pyrrolo[2,3-b]pyridin-4-ylboronic acid	1246761-84-1	433390	B(c1ccnc2c1cc[nH]2)(O)O	TRUE	27523976		0
B405	tert-Butyl 7-(4,4,5,5-tetramethyl-1,3,2-dioxaborolan-2-yl)-3,4-dihydroisoquinoline-2(1H)-carboxylate	2-Methyl-2-propanyl 7-(4,4,5,5-tetramethyl-1,3,2-dioxaborolan-2-yl)-3,4-dihydro-2(1H)-isoquinolinecarboxylate	937048-76-5	433716	B1(OC(C(O1)(C)C)(C)C)c2ccc3c(c2)CN(CC3)C(=O)OC(C)(C)C	TRUE	25069453		0
B406	4,4,5,5-Tetramethyl-2-(4-(naphthalen-2-yl)phenyl)-1,3,2-dioxaborolane	4,4,5,5-Tetramethyl-2-[4-(2-naphthyl)phenyl]-1,3,2-dioxaborolane	1092390-02-7	433847	B1(OC(C(O1)(C)C)(C)C)c2ccc(cc2)c3ccc4ccccc4c3	TRUE	21898820		0
B407	2-Methyl-5-(4,4,5,5-tetramethyl-1,3,2-dioxaborolan-2-yl)benzo[d]oxazole	2-Methyl-5-(4,4,5,5-tetramethyl-1,3,2-dioxaborolan-2-yl)benzo[d]oxazole	845872-30-2	443444	B1(OC(C(O1)(C)C)(C)C)c2ccc3c(c2)nc(o3)C	TRUE	19916835		0
B408	6-(4,4,5,5-Tetramethyl-1,3,2-dioxaborolan-2-yl)-3,4-dihydroquinolin-2(1H)-one	6-(4,4,5,5-Tetramethyl-1,3,2-dioxaborolan-2-yl)-3,4-dihydro-2(1H)-quinolinone	400620-72-6	445911	B1(OC(C(O1)(C)C)(C)C)c2ccc3c(c2)CCC(=O)N3	TRUE	25077102		0
B409	(1-tosyl-1H-Indol-3-yl)boronic acid	{1-[(4-Methylphenyl)sulfonyl]-1H-indol-3-yl}boronic acid	149108-61-2	447467	B(c1cn(c2c1cccc2)S(=O)(=O)c3ccc(cc3)C)(O)O	TRUE	3082461		0
B410	4-Borono-1-naphthoic acid	4-(Dihydroxyboryl)-1-naphthoic acid	332398-57-9	447472	B(c1ccc(c2c1cccc2)C(=O)O)(O)O	TRUE	11581071		0
B411	tert-Butyl (1-hydroxy-1,3-dihydrobenzo[c][1,2]oxaborol-6-yl)carbamate	6-(Boc-amino)-1-hydroxy-2,1-benzoxaborolane	850568-79-5	447491	B1(c2cc(ccc2CO1)NC(=O)OC(C)(C)C)O	TRUE	21474234		0
B412	(5-Cyano-1H-indol-2-yl)boronic acid	5-Cyano-1H-indole-2-boronic acid	871329-64-5	447495	B(c1cc2cc(ccc2[nH]1)C#N)(O)O	TRUE	21429267		0
B413	2-(2,3-Dihydro-1H-inden-5-yl)-4,4,5,5-tetramethyl-1,3,2-dioxaborolane	2-(2,3-Dihydro-1H-inden-5-yl)-4,4,5,5-tetramethyl-1,3,2-dioxaborolane	445303-13-9	447729	B1(OC(C(O1)(C)C)(C)C)c2ccc3c(c2)CCC3	TRUE	11641829		0
B414	(2-Methylbenzo[d]thiazol-5-yl)boronic acid	MFCD12025970	590417-67-7	447738	OB(O)c1cc2nc(C)sc2cc1	TRUE	10735712		0
B415	4,4,5,5-Tetramethyl-2-(5,6,7,8-tetrahydronaphthalen-2-yl)-1,3,2-dioxaborolane	4,4,5,5-Tetramethyl-2-(5,6,7,8-tetrahydro-2-naphthalenyl)-1,3,2-dioxaborolane	627526-54-9	447739	O1B(OC(C)(C)C1(C)C)c2ccc3c(c2)CCCC3	TRUE	9710992		0
B416	Methyl 4-(4,4,5,5-tetramethyl-1,3,2-dioxaborolan-2-yl)-1-naphthoate	Methyl 4-(4,4,5,5-tetramethyl-1,3,2-dioxaborolan-2-yl)-1-naphthoate	643094-08-0	447740	B1(OC(C(O1)(C)C)(C)C)c2ccc(c3c2cccc3)C(=O)OC	TRUE	11203954		0
B417	Benzofuran-7-ylboronic acid		860625-79-2	447776	OB(O)c1cccc2ccoc12	TRUE			0
B418	(4-((Naphthalen-1-yloxy)methyl)phenyl)boronic acid	MFCD08276787	871125-78-9	447783	B(c1ccc(cc1)COc2cccc3c2cccc3)(O)O	TRUE	17345511		0
B419	(2-Oxo-2,3-dihydro-1H-pyrrolo[2,3-b]pyridin-5-yl)boronic acid	B-(2,3-Dihydro-2-oxo-1H-pyrrolo[2,3-b]pyridin-5-yl)boronic acid	1111637-70-7	450428	B(c1cc2c(nc1)NC(=O)C2)(O)O	TRUE	26518177		0
B420	2-(4-(4,4,5,5-Tetramethyl-1,3,2-dioxaborolan-2-yl)phenyl)benzo[d]oxazole	2-[4-(4,4,5,5-Tetramethyl-1,3,2-dioxaborolan-2-yl)phenyl]-1,3-benzoxazole	439090-73-0	451587	B1(OC(C(O1)(C)C)(C)C)c2ccc(cc2)c3nc4ccccc4o3	TRUE	30775602		0
B421	(10-([1,1'-Biphenyl]-4-yl)anthracen-9-yl)boronic acid	[10-(4-Biphenylyl)-9-anthryl]boronic acid	400607-47-8	455046	B(c1c2ccccc2c(c3c1cccc3)c4ccc(cc4)c5ccccc5)(O)O	TRUE	16179506		0
B422	Pyrazolo[1,5-a]pyridin-3-ylboronic acid	Pyrazolo[1,5-a]pyridin-3-ylboronic acid	1238337-01-3	456652	B(c1cnn2c1cccc2)(O)O	TRUE	28190040		0
B423	7-(4,4,5,5-Tetramethyl-1,3,2-dioxaborolan-2-yl)imidazo[1,2-a]pyridine	7-(4,4,5,5-Tetramethyl-1,3,2-dioxaborolan-2-yl)imidazo[1,2-a]pyridine	908268-52-0	457486	B1(OC(C(O1)(C)C)(C)C)c2ccn3ccnc3c2	TRUE	27460668		0
B424	7-(4,4,5,5-Tetramethyl-1,3,2-dioxaborolan-2-yl)quinoline	7-(4,4,5,5-Tetramethyl-1,3,2-dioxaborolan-2-yl)quinoline	851985-81-4	457716	B1(OC(C(O1)(C)C)(C)C)c2ccc3cccnc3c2	TRUE	29363559		0
B425	3-(4,4,5,5-Tetramethyl-1,3,2-dioxaborolan-2-yl)pyrazolo[1,5-a]pyrimidine		1169690-88-3	457873	CC1(C)OB(OC1(C)C)c2cnn3cccnc23	TRUE			0
B426	4,4,5,5-Tetramethyl-2-(perylen-3-yl)-1,3,2-dioxaborolane	4,4,5,5-Tetramethyl-2-(3-perylenyl)-1,3,2-dioxaborolane	950761-81-6	460234	B1(OC(C(O1)(C)C)(C)C)c2ccc3c4cccc5c4c(ccc5)c6c3c2ccc6	TRUE	32058674		0
B427	(1,3-Dimethyl-1H-indazol-5-yl)boronic acid	1,3-Dimethylindazole-5-boronic acid	1310404-48-8	460455	B(c1ccc2c(c1)c(nn2C)C)(O)O	TRUE	26469611		0
B428	(6-Methoxybenzofuran-2-yl)boronic acid	6-methoxybenzofuran-2-ylboronic acid	952737-54-1	461039	B(c1cc2ccc(cc2o1)OC)(O)O	TRUE	24750942		0
B429	(5-Methoxybenzofuran-2-yl)boronic acid	(5-Methoxy-1-benzofuran-2-yl)boronic acid	551001-79-7	461040	B(c1cc2cc(ccc2o1)OC)(O)O	TRUE	11230348		0
B430	(5-Methylbenzofuran-2-yl)boronic acid	(5-Methyl-1-benzofuran-2-yl)boronic acid	143381-72-0	461041	B(c1cc2cc(ccc2o1)C)(O)O	TRUE	14177456		0
B431	(3-Methylbenzofuran-2-yl)boronic acid	B-(3-Methyl-2-benzofuranyl)boronic acid	845457-55-8	461042	B(c1c(c2ccccc2o1)C)(O)O	TRUE	23361108		0
B432	5-Fluoro-4-(4,4,5,5-tetramethyl-1,3,2-dioxaborolan-2-yl)-1H-indole	5-Fluoro-4-(4,4,5,5-tetramethyl-1,3,2-dioxaborolan-2-yl)-1H-indole	1072009-08-5	462142	B1(OC(C(O1)(C)C)(C)C)c2c3cc[nH]c3ccc2F	TRUE	28638086		0
B433	(1H-Pyrazolo[3,4-b]pyridin-4-yl)boronic acid	1H-Pyrazolo[3,4-b]pyridin-4-ylboronic acid	2304635-23-0	462573	B(c1ccnc2c1cn[nH]2)(O)O	TRUE	30988108		0
B434	1-Methyl-5-(4,4,5,5-tetramethyl-1,3,2-dioxaborolan-2-yl)-1H-benzo[d]imidazole	1-Methyl-5-(4,4,5,5-tetramethyl-1,3,2-dioxaborolan-2-yl)-1H-benzimidazole	1107627-02-0	462929	B1(OC(C(O1)(C)C)(C)C)c2ccc3c(c2)ncn3C	TRUE	32674380		0
B435	(1-(tert-Butoxycarbonyl)-1H-indol-4-yl)boronic acid	(1-{[(2-Methyl-2-propanyl)oxy]carbonyl}-1H-indol-4-yl)boronic acid	2102451-30-7	463492	B(c1cccc2c1ccn2C(=O)OC(C)(C)C)(O)O	TRUE	32674300		0
B436	5-(4,4,5,5-Tetramethyl-1,3,2-dioxaborolan-2-yl)quinolin-2(1H)-one	5-(4,4,5,5-Tetramethyl-1,3,2-dioxaborolan-2-yl)-2(1H)-quinolinone	1219130-53-6	465003	B1(OC(C(O1)(C)C)(C)C)c2cccc3c2ccc(=O)[nH]3	TRUE	34560087		0
B437	2-Methyl-5-(4,4,5,5-tetramethyl-1,3,2-dioxaborolan-2-yl)-1H-indole		837392-54-8	465015	Cc1[nH]c2ccc(cc2c1)B3OC(C)(C)C(C)(C)O3	TRUE			0
B438	tert-Butyl 3-(4,4,5,5-tetramethyl-1,3,2-dioxaborolan-2-yl)-1H-pyrrolo[3,2-c]pyridine-1-carboxylate		877060-60-1	465086	CC(C)(C)OC(=O)n1cc(B2OC(C)(C)C(C)(C)O2)c3cnccc13	TRUE			0
B439	1-Methyl-7-(4,4,5,5-tetramethyl-1,3,2-dioxaborolan-2-yl)-1H-indazole	1-Methyl-7-(4,4,5,5-tetramethyl-1,3,2-dioxaborolan-2-yl)-1H-indazole	1313738-64-5	465087	B1(OC(C(O1)(C)C)(C)C)c2cccc3c2n(nc3)C	TRUE	26231960		0
B440	(3-Methyl-1H-indazol-4-yl)boronic acid	(3-Methyl-1H-indazol-4-yl)boronic acid	1310383-41-5	465187	B(c1cccc2c1c(n[nH]2)C)(O)O	TRUE	26469603		0
B441	1-(Phenylsulfonyl)-4-(4,4,5,5-tetramethyl-1,3,2-dioxaborolan-2-yl)-1H-pyrrolo[2,3-b]pyridine	1-(Phenylsulfonyl)-4-(4,4,5,5-tetramethyl-1,3,2-dioxaborolan-2-yl)-1H-pyrrolo[2,3-b]pyridine	942919-24-6	465189	B1(OC(C(O1)(C)C)(C)C)c2ccnc3c2ccn3S(=O)(=O)c4ccccc4	TRUE	23078315		0
B442	2-Methyl-7-(4,4,5,5-tetramethyl-1,3,2-dioxaborolan-2-yl)-2H-indazole	2-Methyl-7-(4,4,5,5-tetramethyl-1,3,2-dioxaborolan-2-yl)-2H-indazole	845751-67-9	465201	B1(OC(C(O1)(C)C)(C)C)c2cccc3c2nn(c3)C	TRUE	21402785		0
B443	3-Methyl-5-(4,4,5,5-tetramethyl-1,3,2-dioxaborolan-2-yl)-1H-pyrrolo[2,3-b]pyridine	3-Methyl-5-(4,4,5,5-tetramethyl-1,3,2-dioxaborolan-2-yl)-1H-pyrrolo[2,3-b]pyridine	1111637-95-6	465203	B1(OC(C(O1)(C)C)(C)C)c2cc3c(c[nH]c3nc2)C	TRUE	25069670		0
B444	5-(4,4,5,5-Tetramethyl-1,3,2-dioxaborolan-2-yl)-1H-pyrrolo[2,3-b]pyridin-2(3H)-one	5-(4,4,5,5-Tetramethyl-1,3,2-dioxaborolan-2-yl)-1,3-dihydro-2H-pyrrolo[2,3-b]pyridin-2-one	1207623-97-9	465204	B1(OC(C(O1)(C)C)(C)C)c2cc3c(nc2)NC(=O)C3	TRUE	29773811		0
B445	6-Fluoro-4-(4,4,5,5-tetramethyl-1,3,2-dioxaborolan-2-yl)-1H-indole	6-Fluoro-4-(4,4,5,5-tetramethyl-1,3,2-dioxaborolan-2-yl)-1H-indole	955978-85-5	465564	B1(OC(C(O1)(C)C)(C)C)c2cc(cc3c2cc[nH]3)F	TRUE	28189490		0
B446	(2-Oxoindolin-6-yl)boronic acid	oxindole-6-boronic acid	1217500-61-2	466534	B(c1ccc2c(c1)NC(=O)C2)(O)O	TRUE	28189927		0
B447	(4-FLUORO-1-ISOPROPYL-2-METHYL-1H-BENZO[D]IMIDAZOL-6-YL)BORONIC ACID PINACOL ESTER	4-Fluoro-1-isopropyl-2-methyl-6-(4,4,5,5-tetramethyl-1,3,2-dioxaborolan-2-yl)-1H-benzimidazole	1231930-37-2	466867	B1(OC(C(O1)(C)C)(C)C)c2cc3c(c(c2)F)nc(n3C(C)C)C	TRUE	44209113		0
B448	(4-(TERT-BUTOXYCARBONYL)-3,4-DIHYDRO-2H-BENZO[B][1,4]OXAZIN-6-YL)BORONIC ACID	""	2096340-12-2	466886	B(c1ccc2c(c1)N(CCO2)C(=O)OC(C)(C)C)(O)O	TRUE	31027705		0
B449	(1-METHYL-1H-PYRROLO[2,3-B]PYRIDIN-4-YL)BORONIC ACID PINACOL ESTER	1-Methyl-4-(4,4,5,5-tetramethyl-1,3,2-dioxaborolan-2-yl)-1H-pyrrolo[2,3-b]pyridine	1644629-23-1	467319	B1(OC(C(O1)(C)C)(C)C)c2ccnc3c2ccn3C	TRUE	29784006		0
B450	PYRAZOLO[1,5-A]PYRIMIDIN-6-YLBORONIC ACID PINACOL ESTER	6-(4,4,5,5-tetramethyl-1,3,2-dioxaborolan-2-yl)pyrazolo[1,5-a]pyrimidine	1416437-27-8	467320	B1(OC(C(O1)(C)C)(C)C)c2cnc3ccnn3c2	TRUE	26000793		0
B451	(7-TOSYL-7H-PYRROLO[2,3-D]PYRIMIDIN-5-YL)BORONIC ACID PINACOL ESTER	7-[(4-Methylphenyl)sulfonyl]-5-(4,4,5,5-tetramethyl-1,3,2-dioxaborolan-2-yl)-7H-pyrrolo[2,3-d]pyrimidine	934178-97-9	467365	B1(OC(C(O1)(C)C)(C)C)c2cn(c3c2cncn3)S(=O)(=O)c4ccc(cc4)C	TRUE	29366803		0
B452	(3-METHYL-1H-INDAZOL-6-YL)BORONIC ACID PINACOL ESTER	3-Methyl-6-(4,4,5,5-tetramethyl-1,3,2-dioxaborolan-2-yl)-1H-indazole	1227911-51-4	467366	B1(OC(C(O1)(C)C)(C)C)c2ccc3c(n[nH]c3c2)C	TRUE	27471194		0
B453	(1-METHYL-1H-PYRROLO[2,3-B]PYRIDIN-5-YL)BORONIC ACID PINACOL ESTER	1-Methyl-5-(4,4,5,5-tetramethyl-1,3,2-dioxaborolan-2-yl)-1H-pyrrolo[2,3-b]pyridine	1220696-34-3	467372	B1(OC(C(O1)(C)C)(C)C)c2cc3ccn(c3nc2)C	TRUE	28467217		0
B454	(1H-PYRROLO[2,3-C]PYRIDIN-4-YL)BORONIC ACID	1H-Pyrrolo[2,3-c]pyridin-4-ylboronic acid	1312368-90-3	467600	B(c1cncc2c1cc[nH]2)(O)O	TRUE	29784279		1
B455	(8-CHLORO-1-METHYL-2-OXO-1,2,3,4-TETRAHYDROQUINOLIN-6-YL)BORONIC ACID PINACOL ESTER	8-Chloro-1-methyl-6-(4,4,5,5-tetramethyl-1,3,2-dioxaborolan-2-yl)-3,4-dihydro-2(1H)-quinolinone	1427588-44-0	467664	B1(OC(C(O1)(C)C)(C)C)c2cc3c(c(c2)Cl)N(C(=O)CC3)C	TRUE	28467353		0
B456	(2-METHYL-1H-PYRROLO[2,3-B]PYRIDIN-5-YL)BORONIC ACID PINACOL ESTER	2-Methyl-5-(4,4,5,5-tetramethyl-1,3,2-dioxaborolan-2-yl)-1H-pyrrolo[2,3-b]pyridine	1111638-03-9	467759	B1(OC(C(O1)(C)C)(C)C)c2cc3cc([nH]c3nc2)C	TRUE	26463496		0
B457	2,3-DIMETHYL-2H-INDAZOLE-6-BORONIC ACID	(2,3-Dimethyl-2H-indazol-6-yl)boronic acid	1253912-00-3	467913	B(c1ccc2c(n(nc2c1)C)C)(O)O	TRUE	29784102		0
B458	3-METHYL-1H-INDAZOLE-7-BORONIC ACID	(3-Methyl-1H-indazol-7-yl)boronic acid	1310404-47-7	467914	B(c1cccc2c1[nH]nc2C)(O)O	TRUE	26469607		0
B459	2-(5-BORONO-1H-INDOL-3-YL)-2-METHYLPROPANOIC ACID PINACOL ESTER	(3-{1-[(3-Hydroxy-2,3-dimethyl-2-butanyl)oxy]-2-methyl-1-oxo-2-propanyl}-1H-indol-5-yl)boronic acid	2304634-60-2		B(c1ccc2c(c1)c(c[nH]2)C(C)(C)C(=O)OC(C)(C)C(C)(C)O)(O)O	TRUE	57384495		0
B460	(1-BENZYL-1H-INDOL-5-YL)BORONIC ACID PINACOL ESTER	1-Benzyl-5-(4,4,5,5-tetramethyl-1,3,2-dioxaborolan-2-yl)-1H-indole	1206163-56-5	471465	B1(OC(C(O1)(C)C)(C)C)c2ccc3c(c2)ccn3Cc4ccccc4	TRUE	25463369		0
B461	6-METHYL-1H-INDAZOL-4-YL-4-BORONIC ACID	(6-Methyl-1H-indazol-4-yl)boronic acid	1310383-73-3	471655	B(c1cc(cc2c1cn[nH]2)C)(O)O	TRUE	26469604		0
B462	7-METHYL-1H-INDAZOL-4-YL-4-BORONIC ACID	(7-Methyl-1H-indazol-4-yl)boronic acid	1310404-46-6	471656	B(c1ccc(c2c1cn[nH]2)C)(O)O	TRUE	26469605		0
B463	1-(TETRAHYDRO-2H-PYRAN-2-YL)-1H-INDAZOL-6-YL-6-BORONIC ACID	[1-(Tetrahydro-2H-pyran-2-yl)-1H-indazol-6-yl]boronic acid	2096337-20-9	471728	B(c1ccc2cnn(c2c1)C3CCCCO3)(O)O	TRUE	29363547		0
B464	1-(TETRAHYDRO-2H-PYRAN-2-YL)-4-METHYL-1H-INDAZOL-5-YL-5-BORONIC ACID	[4-Methyl-1-(tetrahydro-2H-pyran-2-yl)-1H-indazol-5-yl]boronic acid	2096333-78-5	471729	B(c1ccc2c(c1C)cnn2C3CCCCO3)(O)O	TRUE	29363548		0
B465	1-(TERT-BUTOXYCARBONYL)-5-PHENOXY-1H-INDOL-2-YL-2-BORONIC ACID	""	2096331-36-9	471737	B(c1cc2cc(ccc2n1C(=O)OC(C)(C)C)Oc3ccccc3)(O)O	TRUE	29363553		0
B466	1-(TETRAHYDRO-2H-PYRAN-2-YL)-1H-INDAZOL-4-YL-4-BORONIC ACID	[1-(Tetrahydro-2H-pyran-2-yl)-1H-indazol-4-yl]boronic acid		471746	B(c1cccc2c1cnn2C3CCCCO3)(O)O	TRUE	29363557		0
B467	1,3-Dimethyl-1H-indazol-4-yl-4-boronic acid	(1,3-Dimethyl-1H-indazol-4-yl)boronic acid	1260366-15-1	471747	B(c1cccc2c1c(nn2C)C)(O)O	TRUE	26469608		0
B468	3-METHOXYNAPHTHALEN-2-YL-2-BORONIC ACID	(3-Methoxy-2-naphthyl)boronic acid	104115-76-6	471758	B(C1=CC2=CC=CC=C2C=C1OC)(O)O	TRUE	9064216		0
B469	5-FLUORO-1-METHYL-1H-INDAZOL-6-YL-6-BORONIC ACID	(5-Fluoro-1-methyl-1H-indazol-6-yl)boronic acid	2096331-06-3	471768	B(c1cc2c(cc1F)cnn2C)(O)O	TRUE	26469791		0
B470	5-FLUORO-1H-INDAZOL-6-YL-6-BORONIC ACID	(5-Fluoro-1H-indazol-6-yl)boronic acid	1253911-22-6	471769	B(c1cc2c(cc1F)cn[nH]2)(O)O	TRUE	26469794		0
B471	3-METHOXYISOQUINOLIN-6-YL-6-BORONIC ACID	(3-Methoxy-6-isoquinolinyl)boronic acid	1690326-09-0		B(c1ccc2cnc(cc2c1)OC)(O)O	TRUE	29304035		0
B472	5-METHOXY-1H-INDAZOL-6-YL-6-BORONIC ACID	(5-Methoxy-1H-indazol-6-yl)boronic acid	2304635-77-4	471866	B(c1cc2c(cc1OC)cn[nH]2)(O)O	TRUE	28638072		0
B473	5-ETHOXY-1H-INDAZOL-6-YL-6-BORONIC ACID	(5-Ethoxy-1H-indazol-6-yl)boronic acid	2304634-56-6	471874	B(c1cc2c(cc1OCC)cn[nH]2)(O)O	TRUE	29363705		0
B474	5-ISOPROPOXY-1H-INDAZOL-6-YL-6-BORONIC ACID	(5-Isopropoxy-1H-indazol-6-yl)boronic acid	2304634-23-7	471875	B(c1cc2c(cc1OC(C)C)cn[nH]2)(O)O	TRUE	29363706		0
B475	5-(TRIFLUOROMETHOXY)-1H-INDAZOL-6-YL-6-BORONIC ACID	[5-(Trifluoromethoxy)-1H-indazol-6-yl]boronic acid	2304635-27-4	471876	B(c1cc2c(cc1OC(F)(F)F)cn[nH]2)(O)O	TRUE	29363708		0
B476	(6-FLUORO-1H-INDOL-5-YL)BORONIC ACID PINACOL ESTER	6-Fluoro-5-(4,4,5,5-tetramethyl-1,3,2-dioxaborolan-2-yl)-1H-indole	1207623-96-8	471940	B1(OC(C(O1)(C)C)(C)C)c2cc3cc[nH]c3cc2F	TRUE	29363857		0
B477	METHYL 6-CHLORO-5-(5,5-DIMETHYL-1,3,2-DIOXABORINAN-2-YL)-1H-INDOLE-3-CARBOXYLATE	Methyl 6-chloro-5-(5,5-dimethyl-1,3,2-dioxaborinan-2-yl)-1H-indole-3-carboxylate	1467060-68-9	472768	B1(OCC(CO1)(C)C)c2cc3c(cc2Cl)[nH]cc3C(=O)OC	TRUE	38238698		0
B478	(7-(TRIFLUOROMETHYL)-1H-INDAZOL-4-YL)BORONIC ACID PINACOL ESTER	4-(4,4,5,5-Tetramethyl-1,3,2-dioxaborolan-2-yl)-7-(trifluoromethyl)-1H-indazole	1186334-80-4	473532	B1(OC(C(O1)(C)C)(C)C)c2ccc(c3c2cn[nH]3)C(F)(F)F	TRUE	30916835		0
B479	(5-FLUORO-3,4-DIHYDRO-2H-BENZO[B][1,4]OXAZIN-6-YL)BORONIC ACID PINACOL ESTER	5-Fluoro-6-(4,4,5,5-tetramethyl-1,3,2-dioxaborolan-2-yl)-3,4-dihydro-2H-1,4-benzoxazine	1256256-02-6	473947	B1(OC(C(O1)(C)C)(C)C)c2ccc3c(c2F)NCCO3	TRUE	57325331		0
B480	(7-FLUORO-3,4-DIHYDRO-2H-BENZO[B][1,4]OXAZIN-6-YL)BORONIC ACID PINACOL ESTER	7-Fluoro-6-(4,4,5,5-tetramethyl-1,3,2-dioxaborolan-2-yl)-3,4-dihydro-2H-1,4-benzoxazine	1256255-84-1	473950	B1(OC(C(O1)(C)C)(C)C)c2cc3c(cc2F)OCCN3	TRUE	34443294		0
B481	(5-METHYL-3,4-DIHYDRO-2H-BENZO[B][1,4]OXAZIN-6-YL)BORONIC ACID PINACOL ESTER	5-Methyl-6-(4,4,5,5-tetramethyl-1,3,2-dioxaborolan-2-yl)-3,4-dihydro-2H-1,4-benzoxazine	1154740-49-4	473961	B1(OC(C(O1)(C)C)(C)C)c2ccc3c(c2C)NCCO3	TRUE	57325200		0
B482	(1H-PYRROLO[2,3-C]PYRIDIN-4-YL)BORONIC ACID PINACOL ESTER	4-(4,4,5,5-Tetramethyl-1,3,2-dioxaborolan-2-yl)-1H-pyrrolo[2,3-c]pyridine	1352227-38-3	474143	B1(OC(C(O1)(C)C)(C)C)c2cncc3c2cc[nH]3	TRUE	30916868		0
B483	(3-OXO-3,4-DIHYDRO-2H-BENZO[B][1,4]THIAZIN-7-YL)BORONIC ACID PINACOL ESTER	7-(4,4,5,5-Tetramethyl-1,3,2-dioxaborolan-2-yl)-2H-1,4-benzothiazin-3(4H)-one	2304634-93-1	474442	B1(OC(C(O1)(C)C)(C)C)c2ccc3c(c2)SCC(=O)N3	TRUE	57384429		0
B484	ISOQUINOLINE-4-BORONIC ACID HCL	4-Isoquinolinylboronic acid hydrochloride	677702-23-7	474964	B(c1cncc2c1cccc2)(O)O.Cl	TRUE	21429268		0
B485	(9H-CARBAZOL-3-YL)BORONIC ACID PINACOL ESTER	3-(4,4,5,5-Tetramethyl-1,3,2-dioxaborolan-2-yl)-9H-carbazole	855738-89-5	474982	B1(OC(C(O1)(C)C)(C)C)c2ccc3c(c2)c4ccccc4[nH]3	TRUE	29577229		0
B486	CHROMAN-7-YLBORONIC ACID PINACOL ESTER	7-(4,4,5,5-Tetramethyl-1,3,2-dioxaborolan-2-yl)chromane	1807699-68-8	475118	B1(OC(C(O1)(C)C)(C)C)c2ccc3c(c2)OCCC3	TRUE	32056233		0
B487	(4-(TERT-BUTOXYCARBONYL)-3,4-DIHYDRO-2H-BENZO[B][1,4]OXAZIN-7-YL)BORONIC ACID	""	2304633-98-3	475119	B(c1ccc2c(c1)OCCN2C(=O)OC(C)(C)C)(O)O	TRUE	32056235		0
B488	Imidazo[1,2-a]pyridin-3-yl-boronic acid	Imidazo[1,2-a]pyridin-3-ylboronic acid	1238337-02-4		B(c1cnc2n1cccc2)(O)O	TRUE	30588237		0
B489	6-(4,4,5,5-tetramethyl-1,3,2-dioxaborolan-2-yl)-[1,3]dioxolo[4,5-b]pyridine	6-(4,4,5,5-Tetramethyl-1,3,2-dioxaborolan-2-yl)[1,3]dioxolo[4,5-b]pyridine		494775	B1(OC(C(O1)(C)C)(C)C)c2cc3c(nc2)OCO3	TRUE	38242743		0
B490	(2-methyl-1-oxo-2,3-dihydro-1H-isoindol-5-yl)boronic acid	(2-Methyl-1-oxo-2,3-dihydro-1H-isoindol-5-yl)boronic acid	1190875-38-7	496747	B(c1ccc2c(c1)CN(C2=O)C)(O)O	TRUE	30804122		0
B491	Methyl 5-(4,4,5,5-tetramethyl-1,3,2-dioxaborolan-2-yl)quinoline-8-carboxylate	Methyl 5-(4,4,5,5-tetramethyl-1,3,2-dioxaborolan-2-yl)-8-quinolinecarboxylate	1627722-90-0	498934	B1(OC(C(O1)(C)C)(C)C)c2ccc(c3c2cccn3)C(=O)OC	TRUE	44254040		0
B492	(5-(METHOXYCARBONYL)PYRAZOLO[1,5-A]PYRIDIN-3-YL)BORONIC ACID PINACOL ESTER	Methyl 3-(4,4,5,5-tetramethyl-1,3,2-dioxaborolan-2-yl)pyrazolo[1,5-a]pyridine-5-carboxylate	1610612-05-9	499818	B1(OC(C(O1)(C)C)(C)C)c2cnn3c2cc(cc3)C(=O)OC	TRUE	57380957		0
B493	(2,3-DIHYDRO-1H-PYRIDO[2,3-B][1,4]OXAZIN-7-YL)BORONIC ACID PINACOL ESTER	7-(4,4,5,5-Tetramethyl-1,3,2-dioxaborolan-2-yl)-2,3-dihydro-1H-pyrido[2,3-b][1,4]oxazine	1515866-60-0	500542	B1(OC(C(O1)(C)C)(C)C)c2cc3c(nc2)OCCN3	TRUE	35143035		0
B494	(1-(TERT-BUTOXYCARBONYL)-1H-PYRROLO[2,3-C]PYRIDIN-3-YL)BORONIC ACID	(1-{[(2-Methyl-2-propanyl)oxy]carbonyl}-1H-pyrrolo[2,3-c]pyridin-3-yl)boronic acid	1326715-94-9	500799	B(c1cn(c2c1ccnc2)C(=O)OC(C)(C)C)(O)O	TRUE	57392606		0
B495	[1,2,4]TRIAZOLO[4,3-A]PYRIDIN-6-YLBORONIC ACID PINACOL ESTER	6-(4,4,5,5-Tetramethyl-1,3,2-dioxaborolan-2-yl)[1,2,4]triazolo[4,3-a]pyridine	1314137-24-0	500800	B1(OC(C(O1)(C)C)(C)C)c2ccc3nncn3c2	TRUE	30802727		0
B496	(1,5-NAPHTHYRIDIN-3-YL)BORONIC ACID PINACOL ESTER	3-(4,4,5,5-tetramethyl-1,3,2-dioxaborolan-2-yl)[1,5]naphthyridine	1356165-79-1	501027	B1(OC(C(O1)(C)C)(C)C)c2cc3c(cccn3)nc2	TRUE	25995934		0
B497	2-METHYLINDAZOLE-7-BORONIC ACID	2-Methylindazole-7-boronic acid	1001907-58-9	501921	B(c1cccc2c1nn(c2)C)(O)O	TRUE	21109057		0
B498	1,3-DIMETHYL-1H-INDAZOLE-7-BORONIC ACID	(1,3-Dimethyl-1H-indazol-7-yl)boronic acid	1309982-19-1	502106	B(c1cccc2c1n(nc2C)C)(O)O	TRUE	26469614		0
B499	2,3-DIMETHYL-2H-INDAZOLE-4-BORONIC ACID PINACOL ESTER	2,3-Dimethyl-4-(4,4,5,5-tetramethyl-1,3,2-dioxaborolan-2-yl)-2H-indazole	1310383-43-7	502107	B1(OC(C(O1)(C)C)(C)C)c2cccc3c2c(n(n3)C)C	TRUE	26469615		0
B500	2,3-DIMETHYL-2H-INDAZOLE-5-BORONIC ACID PINACOL ESTER	2,3-Dimethyl-5-(4,4,5,5-tetramethyl-1,3,2-dioxaborolan-2-yl)-2H-indazole	1310405-33-4	502108	B1(OC(C(O1)(C)C)(C)C)c2ccc3c(c2)c(n(n3)C)C	TRUE	26469619		0
B501	2,3-DIMETHYL-2H-INDAZOLE-6-BORONIC ACID PINACOL ESTER	2,3-Dimethyl-6-(4,4,5,5-tetramethyl-1,3,2-dioxaborolan-2-yl)-2H-indazole	1300582-62-0	502109	B1(OC(C(O1)(C)C)(C)C)c2ccc3c(n(nc3c2)C)C	TRUE	26469623		0
B502	TERT-BUTYL 5-FLUORO-3-(4,4,5,5-TETRAMETHYL-1,3,2-DIOXABOROLAN-2-YL)-1H-PYRROLO[2,3-B]PYRIDINE-1-CARBOXYLATE	1,1-Dimethylethyl 5-fluoro-3-(4,4,5,5-tetramethyl-1,3,2-dioxaborolan-2-yl)-1H-pyrrolo[2,3-b]pyridine-1-carboxylate	1073338-93-8	502185	B1(OC(C(O1)(C)C)(C)C)c2cn(c3c2cc(cn3)F)C(=O)OC(C)(C)C	TRUE	44210526		0
B503	TERT-BUTYL 5-METHOXY-3-(4,4,5,5-TETRAMETHYL-1,3,2-DIOXABOROLAN-2-YL)-1H-PYRROLO[2,3-B]PYRIDINE-1-CARBOXYLATE	2-Methyl-2-propanyl 5-methoxy-3-(4,4,5,5-tetramethyl-1,3,2-dioxaborolan-2-yl)-1H-pyrrolo[2,3-b]pyridine-1-carboxylate	1073338-94-9	502186	B1(OC(C(O1)(C)C)(C)C)c2cn(c3c2cc(cn3)OC)C(=O)OC(C)(C)C	TRUE	57269087		0
B504	TERT-BUTYL 3-(4,4,5,5-TETRAMETHYL-1,3,2-DIOXABOROLAN-2-YL)-1H-PYRROLO[2,3-C]PYRIDINE-1-CARBOXYLATE	2-Methyl-2-propanyl 3-(4,4,5,5-tetramethyl-1,3,2-dioxaborolan-2-yl)-1H-pyrrolo[2,3-c]pyridine-1-carboxylate	1174038-67-5	502415	B1(OC(C(O1)(C)C)(C)C)c2cn(c3c2ccnc3)C(=O)OC(C)(C)C	TRUE	30804278		0
B505	3-METHYL-1H-INDAZOLE-4-BORONIC ACID PINACOL ESTER	3-Methyl-4-(4,4,5,5-tetramethyl-1,3,2-dioxaborolan-2-yl)-1H-indazole	2304635-16-1	502442	B1(OC(C(O1)(C)C)(C)C)c2cccc3c2c(n[nH]3)C	TRUE	35467456		0
B506	1-METHYL-1H-PYRAZOLO[3,4-B]PYRIDINE-5-BORONIC ACID PINACOL ESTER	1-Methyl-5-(4,4,5,5-tetramethyl-1,3,2-dioxaborolan-2-yl)-1H-pyrazolo[3,4-b]pyridine	1312312-78-9	502443	B1(OC(C(O1)(C)C)(C)C)c2cc3cnn(c3nc2)C	TRUE	32743484		0
B507	1-Methyl-3-(4,4,5,5-tetramethyl-1,3,2-dioxaborolan-2-yl)-pyrrolo[2,3-c]pyridine	1-Methyl-3-(4,4,5,5-tetramethyl-1,3,2-dioxaborolan-2-yl)-1H-pyrrolo[2,3-c]pyridine	1501153-45-2	502444	B1(OC(C(O1)(C)C)(C)C)c2cn(c3c2ccnc3)C	TRUE	35519867		0
B508	(2,3-DIMETHYL-2H-INDAZOL-5-YL)BORONIC ACID	(2,3-Dimethyl-2H-indazol-5-yl)boronic acid		502504	B(c1ccc2c(c1)c(n(n2)C)C)(O)O	TRUE	57390638		0
B509	1-BOC-7-AZAINDOLE-4-BORONIC ACID PINACOL ESTER	2-Methyl-2-propanyl 4-(4,4,5,5-tetramethyl-1,3,2-dioxaborolan-2-yl)-1H-pyrrolo[2,3-b]pyridine-1-carboxylate	1391926-50-3	502582	B1(OC(C(O1)(C)C)(C)C)c2ccnc3c2ccn3C(=O)OC(C)(C)C	TRUE	34499654		0
B510	1,3-DIMETHYLINDAZOLE-5-BORONIC ACID PINACOL ESTER	1,3-Dimethyl-5-(4,4,5,5-tetramethyl-1,3,2-dioxaborolan-2-yl)-1H-indazole	1220696-53-6	502587	B1(OC(C(O1)(C)C)(C)C)c2ccc3c(c2)c(nn3C)C	TRUE	34065887		0
B511	4-(4,4,5,5-TETRAMETHYL-1,3,2-DIOXABOROLAN-2-YL)-6-(TRIFLUOROMETHYL)-1H-INDOLE	4-(4,4,5,5-Tetramethyl-1,3,2-dioxaborolan-2-yl)-6-(trifluoromethyl)-1H-indole	955978-82-2	502600	B1(OC(C(O1)(C)C)(C)C)c2cc(cc3c2cc[nH]3)C(F)(F)F	TRUE	30916831		0
B512	4-(4,4,5,5-TETRAMETHYL-1,3,2-DIOXABOROLAN-2-YL)-2-(TRIFLUOROMETHYL)-1H-INDOLE	4-(4,4,5,5-Tetramethyl-1,3,2-dioxaborolan-2-yl)-2-(trifluoromethyl)-1H-indole	955978-84-4	502601	B1(OC(C(O1)(C)C)(C)C)c2cccc3c2cc([nH]3)C(F)(F)F	TRUE	44210527		0
B513	7-METHOXY-4-(4,4,5,5-TETRAMETHYL-1,3,2-DIOXABOROLAN-2-YL)-1H-INDAZOLE	7-Methoxy-4-(4,4,5,5-tetramethyl-1,3,2-dioxaborolan-2-yl)-1H-indazole	1186422-15-0	502729	B1(OC(C(O1)(C)C)(C)C)c2ccc(c3c2cn[nH]3)OC	TRUE	30910486		0
B514	7-FLUORO-1H-INDAZOLE-4-BORONIC ACID PINACOL ESTER	7-Fluoro-4-(4,4,5,5-tetramethyl-1,3,2-dioxaborolan-2-yl)-1H-indazole	1186334-64-4	502953	B1(OC(C(O1)(C)C)(C)C)c2ccc(c3c2cn[nH]3)F	TRUE	30783830		0
B515	2-METHYL-2H-PYRAZOLO[3,4-B]PYRIDINE-5-BORONIC ACID	(2-Methyl-2H-pyrazolo[3,4-b]pyridin-5-yl)boronic acid	2304634-03-3	503120	B(c1cc2cn(nc2nc1)C)(O)O	TRUE	29363536		0
B516	2,3-DIMETHYL-2H-INDAZOLE-4-BORONIC ACID	(2,3-Dimethyl-2H-indazol-4-yl)boronic acid	2304634-35-1	503495	B(c1cccc2c1c(n(n2)C)C)(O)O	TRUE	57390671		0
B517	1,3-DIMETHYL-1H-INDAZOLE-7-BORONIC ACID PINACOL ESTER	1,3-Dimethyl-7-(4,4,5,5-tetramethyl-1,3,2-dioxaborolan-2-yl)-1H-indazole		503497	B1(OC(C(O1)(C)C)(C)C)c2cccc3c2n(nc3C)C	TRUE	57390673		0
B518	7-CHLORO-1H-INDAZOLE-4-BORONIC ACID PINACOL ESTER	7-Chloro-4-(4,4,5,5-tetramethyl-1,3,2-dioxaborolan-2-yl)-1H-indazole	1186334-62-2	503556	B1(OC(C(O1)(C)C)(C)C)c2ccc(c3c2cn[nH]3)Cl	TRUE	30916836		0
B519	7-METHYL-1H-INDAZOLE-5-BORONIC ACID PINACOL ESTER	7-Methyl-5-(4,4,5,5-tetramethyl-1,3,2-dioxaborolan-2-yl)-1H-indazole		504258	B1(OC(C(O1)(C)C)(C)C)c2cc(c3c(c2)cn[nH]3)C	TRUE	57390789		0
B520	4-CHLORO-1-([2(TRIMETHYLSILYL)ETHOXY]METHYL)PYRROLO[2,3-B]PYRIDIN-2-YLBORONIC ACID	(4-Chloro-1-{[2-(trimethylsilyl)ethoxy]methyl}-1H-pyrrolo[2,3-b]pyridin-2-yl)boronic acid	888721-03-7	504529	OB(O)c2cc1c(Cl)ccnc1n2COCC[Si](C)(C)C	TRUE	19889614		0
B521	(3-METHYL-1H-INDOL-5-YL)BORONIC ACID		590417-54-2	504531	Cc1c[nH]c2ccc(cc12)B(O)O	TRUE			0
B522	3-(TETRAMETHYL-1,3,2-DIOXABOROLAN-2-YL)-1-([2-(TRIMETHYLSILYL)ETHOXY]METHYL)1H-PYRROLO[2,3-B]PYRIDINE-5-CARBONITRILE	3-(4,4,5,5-Tetramethyl-1,3,2-dioxaborolan-2-yl)-1-{[2-(trimethylsilyl)ethoxy]methyl}-1H-pyrrolo[2,3-b]pyridine-5-carbonitrile	1429906-71-7	504533	B1(OC(C(O1)(C)C)(C)C)c2cn(c3c2cc(cn3)C#N)COCC[Si](C)(C)C	TRUE	34499682		0
B523	(2-METHYLISOINDOLIN-7-YL)BORONIC ACID TRIFLUOROACETATE	(2-Methyl-2,3-dihydro-1H-isoindol-4-yl)boronic acid trifluoroacetate (1:1)		505519	B(c1cccc2c1CN(C2)C)(O)O.C(=O)(C(F)(F)F)O	TRUE	67178540		0
B524	5-(4,4,5,5-TETRAMETHYL-1,3,2-DIOXABOROLAN-2-YL)ISOBENZOFURAN-1(3H)-ONE	5-(4,4,5,5-Tetramethyl-1,3,2-dioxaborolan-2-yl)-2-benzofuran-1(3H)-one	862081-37-6	505520	B1(OC(C(O1)(C)C)(C)C)c2ccc3c(c2)COC3=O	TRUE	27461698		0
B525	(7-Fluoro-5-methyl-1H-indol-4yl)boronic acid pinacol ester	7-Fluoro-5-methyl-4-(4,4,5,5-tetramethyl-1,3,2-dioxaborolan-2-yl)-1H-indole	1449581-03-6	505522	B1(OC(C(O1)(C)C)(C)C)c2c(cc(c3c2cc[nH]3)F)C	TRUE	57422911		0
B526	[1,2,4]TRIAZOLO[1,5-A]PYRIDINE-6-BORONIC ACID	[1,2,4]Triazolo[1,5-a]pyridin-6-ylboronic acid	1588769-34-9	505524	B(c1ccc2ncnn2c1)(O)O	TRUE	32780223		0
B527	4-METHYL-7-(4,4,5,5-TETRAMETHYL-[1,3,2]DIOXABOROLAN-2-YL)-4H-PYRIDO[3,2-B][1,4]OXAZIN-3-ONE	4-Methyl-7-(4,4,5,5-tetramethyl-1,3,2-dioxaborolan-2-yl)-2H-pyrido[3,2-b][1,4]oxazin-3(4H)-one	1857348-93-6	505525	B1(OC(C(O1)(C)C)(C)C)c2cc3c(nc2)N(C(=O)CO3)C	TRUE	57423306		0
B528	3-ETHYL-5-(4,4,5,5-TETRAMETHYL-1,3,2-DIOXABOROLAN-2-YL)-1H-PYRAZOLO[3,4-B]PYRIDINE	3-Ethyl-5-(4,4,5,5-tetramethyl-1,3,2-dioxaborolan-2-yl)-1H-pyrazolo[3,4-b]pyridine		505704	B1(OC(C(O1)(C)C)(C)C)c2cc3c(n[nH]c3nc2)CC	TRUE	57423509		0
B529	4,4,5,5-TETRAMETHYL-2-(10-PHENYLANTHRACEN-9-YL)-1,3,2-DIOXABOROLANE	4,4,5,5-Tetramethyl-2-(10-phenyl-9-anthryl)-1,3,2-dioxaborolane	460347-59-5	506158	B1(OC(C(O1)(C)C)(C)C)c2c3ccccc3c(c4c2cccc4)c5ccccc5	TRUE	24748402		0
B530	(2,3-DIHYDRO-1H-INDEN-4-YL)BORONIC ACID PINACOL ESTER	2-(2,3-Dihydro-1H-inden-4-yl)-4,4,5,5-tetramethyl-1,3,2-dioxaborolane	1252793-57-9	506374	B1(OC(C(O1)(C)C)(C)C)c2cccc3c2CCC3	TRUE	57325329		0
B531	5-METHYL-1H-INDAZOL-4-YL-4-BORONIC ACID PINACOL ESTER	5-Methyl-4-(4,4,5,5-tetramethyl-1,3,2-dioxaborolan-2-yl)-1H-indazole	1689539-29-4	512830	B1(OC(C(O1)(C)C)(C)C)c2c(ccc3c2cn[nH]3)C	TRUE	57421061		0
B532	(2-METHYLQUINOLIN-5-YL)BORONIC ACID PINACOL ESTER	2-Methyl-5-(4,4,5,5-tetramethyl-1,3,2-dioxaborolan-2-yl)quinoline	876922-75-7	496848	B1(OC(C(O1)(C)C)(C)C)c2cccc3c2ccc(n3)C	TRUE	38002711		0
B533	{1H-PYRROLO[2,3-B]PYRIDIN-2-YLBORONIC ACID HCL	(1H-Pyrrolo[2,3-b]pyridin-2-yl)boronic acid hydrochloride	2304635-61-6	513317	B(c1cc2cccnc2[nH]1)(O)O.Cl	TRUE	57389794		0
B534	{5-FLUORO-1-[TRIS(PROPAN-2-YL)SILYL]-1H-INDOL-4-YLBORONIC ACID	[5-Fluoro-1-(triisopropylsilyl)-1H-indol-4-yl]boronic acid	2304635-01-4	513319	B(c1c2ccn(c2ccc1F)[Si](C(C)C)(C(C)C)C(C)C)(O)O	TRUE	39530978		0
B535	(1-METHYL-1H-PYRROLO[2,3-B]PYRIDIN-3-YL)BORONIC ACID PINACOL ESTER	1-Methyl-3-(4,4,5,5-tetramethyl-1,3,2-dioxaborolan-2-yl)-1H-pyrrolo[2,3-b]pyridine	1185427-32-0	513339	B1(OC(C(O1)(C)C)(C)C)c2cn(c3c2cccn3)C	TRUE	32042937		0
B536	(3-METHYL-1H-INDOL-5-YL)BORONIC ACID PINACOL ESTER	3-Methyl-5-(4,4,5,5-tetramethyl-1,3,2-dioxaborolan-2-yl)-1H-indole	851524-90-8	513378	B1(OC(C(O1)(C)C)(C)C)c2ccc3c(c2)c(c[nH]3)C	TRUE	19880313		0
B537	2-(4-DIHYDROXYBORANE)PHENYL-4-CARBOXYQUINOLINE PINACOL ESTER	2-(4-Boronophenyl)-4-quinolinecarboxylic acid	373384-17-9		B(c1ccc(cc1)c2cc(c3ccccc3n2)C(=O)O)(O)O	TRUE	2016092		0
B538	6-(4,4,5,5-TETRAMETHYL-1,3,2-DIOXABOROLAN-2-YL)-3H-IMIDAZO[4,5-B]PYRIDINE	6-(4,4,5,5-Tetramethyl-1,3,2-dioxaborolan-2-yl)-3H-imidazo[4,5-b]pyridine	1254697-46-5	513779	B1(OC(C(O1)(C)C)(C)C)c2cc3c([nH]cn3)nc2	TRUE	38000147		0
B539	(3-(CARBAZOLE-9H)PHENYL)PINACOL ESTER	9-[3-(4,4,5,5-Tetramethyl-1,3,2-dioxaborolan-2-yl)phenyl]-9H-carbazole	870119-58-7	513985	B1(OC(C(O1)(C)C)(C)C)c2cccc(c2)n3c4ccccc4c5c3cccc5	TRUE	38000258		0
B540	9- PHENYL-2-(4,4,5,5-TETRAMETHYL- 1,3,2-DIOXABOROLAN-2-YL)-9H-CARBAZOLE	9-Phenyl-2-(4,4,5,5-tetramethyl-1,3,2-dioxaborolan-2-yl)-9H-carbazole	1246669-45-3	514052	B1(OC(C(O1)(C)C)(C)C)c2ccc3c4ccccc4n(c3c2)c5ccccc5	TRUE	38000257		0
B541	9-(4-(4,4,5,5-Tetramethyl-1,3,2-dioxaborolan-2-yl)phenyl)-9H-carbazole	9-(4-(4,4,5,5-Tetramethy-1,3,2-dioxaborolan-2-yl)phenyl)-9H-carbazole	785051-54-9	516394	B1(OC(C(O1)(C)C)(C)C)c2ccc(cc2)n3c4ccccc4c5c3cccc5	TRUE	10024545		0
B542	2-(9,9-Dimethyl-9H-fluoren-2-yl)-4,4,5,5-tetramethyl-1,3,2-dioxaborolane	FL-BE	569343-09-5	516412	B1(OC(C(O1)(C)C)(C)C)c2ccc-3c(c2)C(c4c3cccc4)(C)C	TRUE	24021975		1
B543	(9,9-Diphenyl-9H-fluoren-2-yl)boronic acid	(9,9-Diphenyl-9H-fluoren-2-yl)boronic acid	400607-31-0	516422	B(c1ccc-2c(c1)C(c3c2cccc3)(c4ccccc4)c5ccccc5)(O)O	TRUE	48060038		0
B544	(9,9-Diphenyl-9H-fluoren-4-yl)boronic acid	(9,9-Diphenyl-9H-fluoren-4-yl)boronic acid	1224976-40-2	516426	B(c1cccc2c1-c3ccccc3C2(c4ccccc4)c5ccccc5)(O)O	TRUE	57417581		0
B545	(4-(9-Phenyl-9H-carbazol-3-yl)phenyl)boronic acid	[4-(9-Phenyl-9H-carbazol-3-yl)phenyl]boronic acid	1240963-55-6	516427	B(c1ccc(cc1)c2ccc3c(c2)c4ccccc4n3c5ccccc5)(O)O	TRUE	57417584		0
B546	(4-Chloronaphthalen-1-yl)boronic acid	(4-Chloro-1-naphthyl)boronic acid	147102-97-4	516450	B(c1ccc(c2c1cccc2)Cl)(O)O	TRUE	24217142		0
B547	2-Methyl-4-(4,4,5,5-tetramethyl-1,3,2-dioxaborolan-2-yl)isoindolin-1-one		1221239-09-3	516457	CN1Cc2c(cccc2C1=O)B3OC(C)(C)C(C)(C)O3	TRUE			0
B548	2-Methyl-6-(4,4,5,5-tetramethyl-1,3,2-dioxaborolan-2-yl)isoindolin-1-one	2-Methyl-6-(4,4,5,5-tetramethyl-1,3,2-dioxaborolan-2-yl)-1-isoindolinone	1313399-38-0	516458	B1(OC(C(O1)(C)C)(C)C)c2ccc3c(c2)C(=O)N(C3)C	TRUE	23499523		0
B549	6-(4,4,5,5-Tetramethyl-1,3,2-dioxaborolan-2-yl)-1,2,3,4-tetrahydroisoquinoline hydrochloride	6-(4,4,5,5-Tetramethyl-1,3,2-dioxaborolan-2-yl)-1,2,3,4-tetrahydroisoquinoline hydrochloride (1:1)		516510	B1(OC(C(O1)(C)C)(C)C)c2ccc3c(c2)CCNC3.Cl	TRUE	58170815		0
B550	1-Ethyl-5-(4,4,5,5-tetramethyl-1,3,2-dioxaborolan-2-yl)-1H-indole	1-Ethyl-5-(4,4,5,5-tetramethyl-1,3,2-dioxaborolan-2-yl)-1H-indole	1219741-53-3	516523	B1(OC(C(O1)(C)C)(C)C)c2ccc3c(c2)ccn3CC	TRUE	30803834		0
B551	Benzo[b]naphtho[1,2-d]thiophen-5-ylboronic acid	Benzo[b]naphtho[1,2-d]thiophen-5-ylboronic acid	1447709-01-4	053877	B(c1cc2c(c3c1cccc3)c4ccccc4s2)(O)O	TRUE	57583776		0
B552	[5-chloro-1-(4-methylbenzenesulfonyl)-1H-pyrrolo[2,3-b]pyridin-3-yl]boronic acid	{5-Chloro-1-[(4-methylphenyl)sulfonyl]-1H-pyrrolo[2,3-b]pyridin-3-yl}boronic acid	1417422-00-4	516879	B(c1cn(c2c1cc(cn2)Cl)S(=O)(=O)c3ccc(cc3)C)(O)O	TRUE	58178716		0
B553	2-trifluoromethyl-5-(4,4,5,5-tetramethyl-1,3,2-dioxaborolan-2-yl)-1H-indole		837392-61-7	516891	CC1(C)OB(OC1(C)C)c2ccc3[nH]c(cc3c2)C(F)(F)F	TRUE			0
B554	{1-[(tert-butoxy)carbonyl]-1H-pyrrolo[2,3-b]pyridin-3-yl}boronic acid	(1-{[(2-Methyl-2-propanyl)oxy]carbonyl}-1H-pyrrolo[2,3-b]pyridin-3-yl)boronic acid	1425334-89-9	516997	B(c1cn(c2c1cccn2)C(=O)OC(C)(C)C)(O)O	TRUE	28540357		0
B555	{1-[(tert-butoxy)carbonyl]-6-cyano-1H-indol-3-yl}boronic acid	(6-Cyano-1-{[(2-methyl-2-propanyl)oxy]carbonyl}-1H-indol-3-yl)boronic acid		516998	B(c1cn(c2c1ccc(c2)C#N)C(=O)OC(C)(C)C)(O)O	TRUE	58178735		0
B556	1,3-dihydro-2,1-benzoxaborole-1,5-diol	2,1-Benzoxaborole-1,5(3H)-diol	1187190-70-0	517013	B1(c2ccc(cc2CO1)O)O	TRUE	38004568		0
B557	2-methyl-4-(tetramethyl-1,3,2-dioxaborolan-2-yl)-1H-indole	2-Methyl-4-(4,4,5,5-tetramethyl-1,3,2-dioxaborolan-2-yl)-1H-indole	955979-22-3	517094	B1(OC(C(O1)(C)C)(C)C)c2cccc3c2cc([nH]3)C	TRUE	58178768		0
B558	3-methyl-6-(tetramethyl-1,3,2-dioxaborolan-2-yl)-1H-indole	3-Methyl-6-(4,4,5,5-tetramethyl-1,3,2-dioxaborolan-2-yl)-1H-indole	1300582-52-8	517124	B1(OC(C(O1)(C)C)(C)C)c2ccc3c(c[nH]c3c2)C	TRUE	44210517		0
B559	4-(4,4,5,5-tetramethyl-1,3,2-dioxaborolan-2-yl)-6-(trifluoromethyl)-2,3-dihydro-1H-indol-2-one	4-(4,4,5,5-Tetramethyl-1,3,2-dioxaborolan-2-yl)-6-(trifluoromethyl)-1,3-dihydro-2H-indol-2-one	2304635-22-9	517128	B1(OC(C(O1)(C)C)(C)C)c2cc(cc3c2CC(=O)N3)C(F)(F)F	TRUE	58178774		0
B560	5-(tetramethyl-1,3,2-dioxaborolan-2-yl)-1,2-benzoxazole	5-(4,4,5,5-Tetramethyl-1,3,2-dioxaborolan-2-yl)-1,2-benzoxazole	837392-66-2	517154	CC1(C)OB(OC1(C)C)c2cc3cnoc3cc2	TRUE	19917029		0
B561	(1-(Tetrahydro-2H-pyran-2-yl)-5-(trifluoromethyl)-1H-indazol-4-yl)boronic acid	[1-(Tetrahydro-2H-pyran-2-yl)-5-(trifluoromethyl)-1H-indazol-4-yl]boronic acid		517421	B(c1c(ccc2c1cnn2C3CCCCO3)C(F)(F)F)(O)O	TRUE	58805202		0
B562	methyl 6-(4,4,5,5-tetramethyl-1,3,2-dioxaborolan-2-yl)-1H-indole-4-carboxylate	Methyl 6-(4,4,5,5-tetramethyl-1,3,2-dioxaborolan-2-yl)-1H-indole-4-carboxylate	2304635-05-8	519134	B1(OC(C(O1)(C)C)(C)C)c2cc(c3cc[nH]c3c2)C(=O)OC	TRUE	58540432		0
B563	{4-fluoro-1-[tris(propan-2-yl)silyl]-1H-pyrrolo[2,3-b]pyridin-5-yl}boronic acid	[4-Fluoro-1-(triisopropylsilyl)-1H-pyrrolo[2,3-b]pyridin-5-yl]boronic acid	2304634-59-9	519140	B(c1cnc2c(c1F)ccn2[Si](C(C)C)(C(C)C)C(C)C)(O)O	TRUE	59759311		0
B564	{4-fluoro-1H-pyrrolo[2,3-b]pyridin-5-yl}boronic acid	(4-Fluoro-1H-pyrrolo[2,3-b]pyridin-5-yl)boronic acid	1626336-01-3	519141	B(c1cnc2c(c1F)cc[nH]2)(O)O	TRUE	59759312		0
B565	4-fluoro-5-(4,4,5,5-tetramethyl-1,3,2-dioxaborolan-2-yl)-1H-indole	4-Fluoro-5-(4,4,5,5-tetramethyl-1,3,2-dioxaborolan-2-yl)-1H-indole	1207623-95-7	519209	B1(OC(C(O1)(C)C)(C)C)c2ccc3c(c2F)cc[nH]3	TRUE	29363858		0
B566	4-fluoro-5-(tetramethyl-1,3,2-dioxaborolan-2-yl)-1H-pyrrolo[2,3-b]pyridine	4-Fluoro-5-(4,4,5,5-tetramethyl-1,3,2-dioxaborolan-2-yl)-1H-pyrrolo[2,3-b]pyridine	2304635-17-2	519218	B1(OC(C(O1)(C)C)(C)C)c2cnc3c(c2F)cc[nH]3	TRUE	29773780		0
B567	4,4,5,5-Tetramethyl-2-(4-nitronaphthalen-1-yl)-1,3,2-dioxaborolane	4,4,5,5-Tetramethyl-2-(4-nitro-1-naphthyl)-1,3,2-dioxaborolane	1565857-69-3	519671	B1(OC(C(O1)(C)C)(C)C)c2ccc(c3c2cccc3)[N+](=O)[O-]	TRUE	60598509		0
B568	1-BOC-5-(TRIFLUOROMETHOXY)INDOLE-2-BORONIC ACID	[1-(tert-butoxycarbonyl)-5-(trifluoromethoxy)-1H-indol-2-yl]boronic acid	1034566-16-9	527152	B(c1cc2cc(ccc2n1C(=O)OC(C)(C)C)OC(F)(F)F)(O)O	TRUE	22439087		0
B569	(6-METHYL-1-(TETRAHYDRO-2H-PYRAN-2-YL)-1H-INDAZOL-7-YL)BORONIC ACID PINACOL ESTER	6-Methyl-1-(tetrahydro-2H-pyran-2-yl)-7-(4,4,5,5-tetramethyl-1,3,2-dioxaborolan-2-yl)-1H-indazole	2098512-31-1	527163	B1(OC(C(O1)(C)C)(C)C)c2c(ccc3c2n(nc3)C4CCCCO4)C	TRUE	57379449		0
B570	3,3-DIMETHYL-6-NITROBENZO[C][1,2]OXABOROL-1(3H)-OL	3,3-Dimethyl-6-nitro-2,1-benzoxaborol-1(3H)-ol	1266084-47-2	527261	B1(c2cc(ccc2C(O1)(C)C)[N+](=O)[O-])O	TRUE	30990418		0
B571	(1-(2-ETHOXY-2-OXOETHYL)-1H-INDOL-5-YL)BORONIC ACID PINACOL ESTER		945549-22-4		CCOC(=O)Cn1ccc2cc(ccc12)B(O)O	TRUE			0
B572	(1,3,4,5-TETRAHYDROBENZO[C]OXEPIN-8-YL)BORONIC ACID PINACOL ACID	8-(4,4,5,5-Tetramethyl-1,3,2-dioxaborolan-2-yl)-1,3,4,5-tetrahydro-2-benzoxepine		528108	B1(OC(C(O1)(C)C)(C)C)c2ccc3c(c2)COCCC3	TRUE	57385745		0
B573	(2-METHYL-1-OXO-1,2-DIHYDROISOQUINOLIN-5-YL)BORONIC ACID PINACOL ESTER	2-Methyl-5-(4,4,5,5-tetramethyl-1,3,2-dioxaborolan-2-yl)-1(2H)-isoquinolinone	1655495-97-8	528743	B1(OC(C(O1)(C)C)(C)C)c2cccc3c2ccn(c3=O)C	TRUE	29363787		0
B574	(3-CHLORO-1H-INDAZOL-6-YL)BORONIC ACID PINACOL ESTER	3-Chloro-6-(4,4,5,5-tetramethyl-1,3,2-dioxaborolan-2-yl)-1H-indazole		530031	B1(OC(C(O1)(C)C)(C)C)c2ccc3c(c2)[nH]nc3Cl	TRUE	58810308		0
B575	(3-CHLORO-1H-INDOL-6-YL)BORONIC ACID PINACOL ESTER	3-Chloro-6-(4,4,5,5-tetramethyl-1,3,2-dioxaborolan-2-yl)-1H-indole	2304635-36-5	530032	B1(OC(C(O1)(C)C)(C)C)c2ccc3c(c2)[nH]cc3Cl	TRUE	58810307		0
B576	(7-METHOXY-1H-INDOL-4-YL)BORONIC ACID PINACOL ESTER	7-Methoxy-4-(4,4,5,5-tetramethyl-1,3,2-dioxaborolan-2-yl)-1H-indole	1449581-00-3	531817	B1(OC(C(O1)(C)C)(C)C)c2ccc(c3c2cc[nH]3)OC	TRUE	59759128		0
B577	(6-AMINO-1H-PYRROLO[2,3-B]PYRIDIN-4-YL)BORONIC ACID PINACOL ESTER	4-(4,4,5,5-Tetramethyl-1,3,2-dioxaborolan-2-yl)-1H-pyrrolo[2,3-b]pyridin-6-amine	943323-56-6	531916	B1(OC(C(O1)(C)C)(C)C)c2cc(nc3c2cc[nH]3)N	TRUE	29340175		0
B578	(3-(1H-NAPHTHO[1,8-DE][1,3,2]DIAZABORININ-2(3H)-YL)PHENYL)BORONIC ACID PINACOL ESTER	2-[3-(4,4,5,5-Tetramethyl-1,3,2-dioxaborolan-2-yl)phenyl]-2,3-dihydro-1H-naphtho[1,8-de][1,3,2]diazaborinine	950511-17-8	532189	B1(Nc2cccc3c2c(ccc3)N1)c4cccc(c4)B5OC(C(O5)(C)C)(C)C	TRUE	30774411		0
B579	(3-METHYLBENZO[B]THIOPHEN-2-YL)BORONIC ACID PINACOL ESTER	4,4,5,5-Tetramethyl-2-(3-methyl-1-benzothiophen-2-yl)-1,3,2-dioxaborolane	1072811-91-6	532431	B1(OC(C(O1)(C)C)(C)C)c2c(c3ccccc3s2)C	TRUE	60779838		0
B580	(3-METHYL-1H-INDOL-2-YL)BORONIC ACID PINACOL ESTER	3-Methyl-2-(4,4,5,5-tetramethyl-1,3,2-dioxaborolan-2-yl)-1H-indole	1072812-35-1	532445	B1(OC(C(O1)(C)C)(C)C)c2c(c3ccccc3[nH]2)C	TRUE	28534345		0
B581	(7-CYCLOPROPYL-1H-INDOL-2-YL)BORONIC ACID PINACOL ESTER		936901-93-8		OB(O)c1[nH]c2c(cccc2C3CC3)c1	TRUE			0
B582	(7-CHLOROBENZO[B]THIOPHEN-2-YL)BORONIC ACID	B-(7-chlorobenzo[b]thien-2-yl)Boronic acid	936902-06-6	532474	B(c1cc2cccc(c2s1)Cl)(O)O	TRUE	26053331		0
B583	7-(4,4,5,5-TETRAMETHYL-1,3,2-DIOXABOROLAN-2-YL)-[1,2,4]TRIAZOLO[4,3-A]PYRIDINE	7-(4,4,5,5-Tetramethyl-1,3,2-dioxaborolan-2-yl)[1,2,4]triazolo[4,3-a]pyridine		532864	B1(OC(C(O1)(C)C)(C)C)c2ccn3cnnc3c2	TRUE	59759224		0
B584	(1,3,4,5-TETRAHYDROBENZO[C]OXEPIN-7-YL)BORONIC ACID	1,3,4,5-Tetrahydro-2-benzoxepin-7-ylboronic acid		532866	B(c1ccc2c(c1)CCCOC2)(O)O	TRUE	59759236		0
B585	2-METHYL-5-(4,4,5,5-TETRAMETHYL-1,3,2-DIOXABOROLAN-2-YL)ISOINDOLIN-1-ONE		1002309-19-4	532883	CN1Cc2cc(ccc2C1=O)B3OC(C)(C)C(C)(C)O3	TRUE			0
B586	3-CHLORO-5-(4,4,5,5-TETRAMETHYL-1,3,2-DIOXABOROLAN-2-YL)-1H-PYRROLO[2,3-B]PYRIDINE	3-Chloro-5-(4,4,5,5-tetramethyl-1,3,2-dioxaborolan-2-yl)-1H-pyrrolo[2,3-b]pyridine	1111638-73-3	533443	B1(OC(C(O1)(C)C)(C)C)c2cc3c(c[nH]c3nc2)Cl	TRUE	25069671		0
B587	3-Isopropyl-5-(4,4,5,5-tetramethyl-1,3,2-dioxaborolan-2-yl)-1H-pyrrolo[2,3-b]pyridine		1620574-98-2	534298	CC(C)c1c[nH]c2ncc(cc12)B3OC(C)(C)C(C)(C)O3	TRUE			0
B588	5-(4,4,5,5-TETRAMETHYL-1,3,2-DIOXABOROLAN-2-YL)-1H-PYRROLO[2,3-B]PYRIDINE-3-CARBONITRILE		1620575-06-5	534299	CC1(C)OB(OC1(C)C)c2cnc3[nH]cc(C#N)c3c2	TRUE			0
B589	5-(4,4,5,5-TETRAMETHYL-1,3,2-DIOXABOROLAN-2-YL)-3-(TRIFLUOROMETHYL)-1H-PYRROLO[2,3-B]PYRIDINE	5-(4,4,5,5-Tetramethyl-1,3,2-dioxaborolan-2-yl)-3-(trifluoromethyl)-1H-pyrrolo[2,3-b]pyridine	1620574-99-3	534306	B1(OC(C(O1)(C)C)(C)C)c2cc3c(c[nH]c3nc2)C(F)(F)F	TRUE	58836486		0
B590	1,3,2-DIOXABOROLANE, 2-(1-METHOXY-2-NAPHTHALENYL)-4,4,5,5-TETRAMETHYL-		627526-46-9	535010	COc1c(ccc2ccccc12)B3OC(C)(C)C(C)(C)O3	TRUE			0
B591	1-METHYL-5-(4,4,5,5-TETRAMETHYL-1,3,2-DIOXABOROLAN-2-YL)-1H-BENZO[D]IMIDAZOL-2(3H)-ONE	1-Methyl-5-(4,4,5,5-tetramethyl-1,3,2-dioxaborolan-2-yl)-1,3-dihydro-2H-benzimidazol-2-one	1187968-73-5	535128	B1(OC(C(O1)(C)C)(C)C)c2ccc3c(c2)[nH]c(=O)n3C	TRUE	30804184		0
B592	3,3-DIMETHYL-6-(4,4,5,5-TETRAMETHYL-1,3,2-DIOXABOROLAN-2-YL)INDOLIN-2-ONE	3,3-Dimethyl-6-(4,4,5,5-tetramethyl-1,3,2-dioxaborolan-2-yl)-1,3-dihydro-2H-indol-2-one	1190861-74-5	535136	B1(OC(C(O1)(C)C)(C)C)c2ccc3c(c2)NC(=O)C3(C)C	TRUE	34999070		0
B593	METHYL 6-(4,4,5,5-TETRAMETHYL-1,3,2-DIOXABOROLAN-2-YL)-2,3-DIHYDRO-1H-INDENE-1-CARBOXYLATE		2304631-36-3	536539	COC(=O)C1CCc2ccc(cc12)B3OC(C)(C)C(C)(C)O3	TRUE			0
B594	TERT-BUTYL 6-FLUORO-3-(4,4,5,5-TETRAMETHYL-1,3,2-DIOXABOROLAN-2-YL)-1H-INDOLE-1-CARBOXYLATE	2-Methyl-2-propanyl 6-fluoro-3-(4,4,5,5-tetramethyl-1,3,2-dioxaborolan-2-yl)-1H-indole-1-carboxylate	1627721-59-8	537923	B1(OC(C(O1)(C)C)(C)C)c2cn(c3c2ccc(c3)F)C(=O)OC(C)(C)C	TRUE	61938461		0
B595	TERT-BUTYL 5-FLUORO-3-(4,4,5,5-TETRAMETHYL-1,3,2-DIOXABOROLAN-2-YL)-1H-INDOLE-1-CARBOXYLATE		2095464-28-9	537926	CC(C)(C)OC(=O)n1cc(B2OC(C)(C)C(C)(C)O2)c3cc(F)ccc13	TRUE			0
B596	DIBENZO[B,D]FURAN-3-YLBORONIC ACID	Dibenzo[b,d]furan-3-ylboronic acid	395087-89-5	538570	B(c1ccc2c3ccccc3oc2c1)(O)O	TRUE	58107074		0
B597	(S)-3-(AMINOMETHYL)-7-(3-HYDROXYPROPOXY)BENZO[C][1,2]OXABOROL-1(3H)-OL		1234563-16-6		NC[C@H]1OB(O)c2c(OCCCO)cccc12	TRUE			0
B598	3-(4,4,5,5-TETRAMETHYL-1,3,2-DIOXABOROLAN-2-YL)-6,7-DIHYDRO-5H-PYRAZOLO[5,1-B][1,3]OXAZINE	3-(4,4,5,5-Tetramethyl-1,3,2-dioxaborolan-2-yl)-6,7-dihydro-5H-pyrazolo[5,1-b][1,3]oxazine	1383675-83-9	539021	B1(OC(C(O1)(C)C)(C)C)c2cnn3c2OCCC3	TRUE	58821280		0
B599	3-(4,4,5,5-TETRAMETHYL-1,3,2-DIOXABOROLAN-2-YL)-6,7-DIHYDRO-4H-PYRAZOLO[5,1-C][1,4]OXAZINE			539022	CC1(C)OB(OC1(C)C)c2cnn3CCOCc23	TRUE			0
B600	6-(4,4,5,5-Tetramethyl-1,3,2-dioxaborolan-2-yl)imidazo[1,5-a]pyridine	6-(4,4,5,5-Tetramethyl-1,3,2-dioxaborolan-2-yl)imidazo[1,5-a]pyridine	1445860-57-0	540169	B1(OC(C(O1)(C)C)(C)C)c2ccc3cncn3c2	TRUE	57422486		0
B601	tert-Butyl 4-(4,4,5,5-tetramethyl-1,3,2-dioxaborolan-2-yl)-1H-indole-1-carboxylate	2-Methyl-2-propanyl 4-(4,4,5,5-tetramethyl-1,3,2-dioxaborolan-2-yl)-1H-indole-1-carboxylate	893441-86-6	540214	B1(OC(C(O1)(C)C)(C)C)c2cccc3c2ccn3C(=O)OC(C)(C)C	TRUE	32821409		0
B602	4-(4,4,5,5-tetramethyl-1,3,2-dioxaborolan-2-yl)-1,3-dihydro-2H-benzimidazol-2-one	4-(4,4,5,5-Tetramethyl-1,3,2-dioxaborolan-2-yl)-1,3-dihydro-2H-benzimidazol-2-one	1186334-82-6	541603	B1(OC(C(O1)(C)C)(C)C)c2cccc3c2[nH]c(=O)[nH]3	TRUE	30916846		1
B603	tert-Butyl 6-(4,4,5,5-tetramethyl-1,3,2-dioxaborolan-2-yl)-3,4-dihydroquinoline-1(2H)-carboxylate	2-Methyl-2-propanyl 6-(4,4,5,5-tetramethyl-1,3,2-dioxaborolan-2-yl)-3,4-dihydro-1(2H)-quinolinecarboxylate	1912446-60-6	541654	B1(OC(C(O1)(C)C)(C)C)c2ccc3c(c2)CCCN3C(=O)OC(C)(C)C	TRUE	38236419		0
B604	5-Methoxy-6-(4,4,5,5-tetramethyl-1,3,2-dioxaborolan-2-yl)-1H-indazole	5-Methoxy-6-(4,4,5,5-tetramethyl-1,3,2-dioxaborolan-2-yl)-1H-indazole	1463054-00-3	544520	B1(OC(C(O1)(C)C)(C)C)c2cc3c(cc2OC)cn[nH]3	TRUE	71056535		0
B605	Ethyl 2-(3-methyl-2-oxo-6-(4,4,5,5-tetramethyl-1,3,2-dioxaborolan-2-yl)-2,3-dihydro-1H-benzo[d]imidazol-1-yl)acetate	Ethyl [3-methyl-2-oxo-6-(4,4,5,5-tetramethyl-1,3,2-dioxaborolan-2-yl)-2,3-dihydro-1H-benzimidazol-1-yl]acetate		544806	B1(OC(C(O1)(C)C)(C)C)c2ccc3c(c2)n(c(=O)n3C)CC(=O)OCC	TRUE	71044989		0
B606	2-(9,9-Dioctyl-9H-fluoren-2-yl)-4,4,5,5-tetramethyl-1,3,2-dioxaborolane	2-(9,9-Dioctyl-9H-fluoren-2-yl)-4,4,5,5-tetramethyl-1,3,2-dioxaborolane	302554-81-0	544908	O1B(OC(C)(C)C1(C)C)c4ccc3c2ccccc2C(c3c4)(CCCCCCCC)CCCCCCCC	TRUE	9652684		0
B607	Dibenzo[b,d]furan-1-ylboronic acid	B-1-Dibenzofuranylboronic acid	162607-19-4	544940	B(c1cccc2c1c3ccccc3o2)(O)O	TRUE	11464375		0
B608	[5-Methyl-1-(oxan-2-yl)-1H-indazol-4-yl]boronic acid	[5-Methyl-1-(tetrahydro-2H-pyran-2-yl)-1H-indazol-4-yl]boronic acid	2022976-34-5	545019	B(c1c(ccc2c1cnn2C3CCCCO3)C)(O)O	TRUE	71045324		0
B609	1,5-Dimethyl-1H-indazole-6-boronic acid	(1,5-Dimethyl-1H-indazol-6-yl)boronic acid	1310383-98-2	545031	B(c1cc2c(cc1C)cnn2C)(O)O	TRUE	26327944		0
B610	(1H-Pyrazolo[3,4-b]pyridin-5-yl)boronic acid		1417985-25-1	545405	OB(O)c1cnc2[nH]ncc2c1	TRUE			0
B611	6-(4,4,5,5-Tetramethyl-1,3,2-dioxaborolan-2-yl)benzo[d]oxazole		1810038-58-4	546070	CC1(C)OB(OC1(C)C)c1ccc2ncoc2c1	TRUE			0
B612	5-(4,4,5,5-Tetramethyl-1,3,2-dioxaborolan-2-yl)naphthalen-1-amine	5-(4,4,5,5-Tetramethyl-1,3,2-dioxaborolan-2-yl)-1-naphthalenamine		546461	CC1(C)OB(OC1(C)C)C1=CC=CC2=C(N)C=CC=C21	TRUE	81409298		0
B613	6-Chloro-4-(4,4,5,5-tetramethyl-1,3,2-dioxaborolan-2-yl)-1H-indazole	6-Chloro-4-(4,4,5,5-tetramethyl-1,3,2-dioxaborolan-2-yl)-1H-indazole	1802433-98-2	546562	B1(OC(C(O1)(C)C)(C)C)c2cc(cc3c2cn[nH]3)Cl	TRUE	38775120		0
B614	N,N-Bis(4-methoxyphenyl)-6-(4,4,5,5-tetramethyl-1,3,2-dioxaborolan-2-yl)naphthalen-2-amine	N,N-Bis(4-methoxyphenyl)-6-(4,4,5,5-tetramethyl-1,3,2-dioxaborolan-2-yl)-2-naphthalenamine	2225806-07-3	546591	CC1(C)OB(OC1(C)C)C1=CC2=CC=C(C=C2C=C1)N(C1C=CC(=CC=1)OC)C1C=CC(=CC=1)OC	TRUE	81416943		0
B615	tert-Butyl 5-(4,4,5,5-tetramethyl-1,3,2-dioxaborolan-2-yl)-9H-thioxanthen-2-ylcarbamate		587871-47-4	546634	CC(C)(C)OC(=O)Nc1ccc2c(c1)Cc3cccc(B4OC(C)(C)C(C)(C)O4)c3S2	TRUE			0
B616	4-Fluorobenzo[c][1,2]oxaborol-1(3H)-ol	4-Fluoro-2,1-benzoxaborol-1(3H)-ol	174671-88-6	546778	B1(c2cccc(c2CO1)F)O	TRUE	10020227		0
B617	(4-Methylquinolin-3-yl)boronic acid	(4-Methyl-3-quinolinyl)boronic acid	1407995-26-9	546885	B(c1cnc2ccccc2c1C)(O)O	TRUE	51363234		0
B618	3-Amino-7-(4,4,5,5-tetramethyl-1,3,2-dioxaborolan-2-yl)-2H-chromen-2-one	3-Amino-7-(4,4,5,5-tetramethyl-1,3,2-dioxaborolan-2-yl)-2H-chromen-2-one		546965	CC1(C)OB(OC1(C)C)C1=CC2OC(=O)C(N)=CC=2C=C1	TRUE	81423763		0
B619	tert-Butyl 2-oxo-5-(4,4,5,5-tetramethyl-1,3,2-dioxaborolan-2-yl)spiro[indoline-3,4'-piperidine]-1'-carboxylate		1253288-12-8	547649	CC(C)(C)OC(=O)N1CCC2(CC1)C(=O)Nc3ccc(cc23)B4OC(C)(C)C(C)(C)O4	TRUE			0
B620	4-(Diphenylamino)phenylboronic acid	Triphenylamine-4-boronic acid	201802-67-7	049900	B(c1ccc(cc1)N(c2ccccc2)c3ccccc3)(O)O	TRUE	11265093		1
B621	(4-((tert-Butoxycarbonyl)(phenyl)amino)phenyl)boronic acid	{4-[{[(2-Methyl-2-propanyl)oxy]carbonyl}(phenyl)amino]phenyl}boronic acid	1150114-67-2	213276	B(c1ccc(cc1)N(c2ccccc2)C(=O)OC(C)(C)C)(O)O	TRUE	26460987		0
B622	N-Phenyl-5-(4,4,5,5-tetramethyl-1,3,2-dioxaborolan-2-yl)pyrimidin-2-amine	N-Phenyl-5-(4,4,5,5-tetramethyl-1,3,2-dioxaborolan-2-yl)-2-pyrimidinamine	956128-05-5	217438	B1(OC(C(O1)(C)C)(C)C)c2cnc(nc2)Nc3ccccc3	TRUE	28420014		0
B623	(4-([1,1'-Biphenyl]-4-yl(phenyl)amino)phenyl)boronic acid	{4-[4-Biphenylyl(phenyl)amino]phenyl}boronic acid	1084334-86-0	054413	B(c1ccc(cc1)N(c2ccccc2)c3ccc(cc3)c4ccccc4)(O)O	TRUE	57604194		0
B624	(4'-(Diphenylamino)-[1,1'-biphenyl]-4-yl)boronic acid	[4'-(Diphenylamino)-4-biphenylyl]boronic acid	668493-36-5	519553	OB(O)c4ccc(c3ccc(N(c1ccccc1)c2ccccc2)cc3)cc4	TRUE	9557872		0
B625	4-Methoxy-N-(4-methoxyphenyl)-N-(4-(4,4,5,5-tetramethyl-1,3,2-dioxaborolan-2-yl)phenyl)aniline	4-Methoxy-N-(4-methoxyphenyl)-N-[4-(4,4,5,5-tetramethyl-1,3,2-dioxaborolan-2-yl)phenyl]aniline	875667-84-8	544579	B1(OC(C(O1)(C)C)(C)C)c2ccc(cc2)N(c3ccc(cc3)OC)c4ccc(cc4)OC	TRUE	57422542		0
B626	4-Phenoxyphenylboronic acid	4-Phenoxyphenylboronic acid	51067-38-0	045299	B(c1ccc(cc1)Oc2ccccc2)(O)O	TRUE	2016129		1
B627	2-Phenoxybenzeneboronic acid	2-PHENOXYPHENYLBORONIC ACID	108238-09-1	065575	B(c1ccccc1Oc2ccccc2)(O)O	TRUE	2053974		0
B628	Phenoxyphenyl-4-boronic acid pinacol ester	1-Propyl-5-(4,4,5,5-tetramethyl-1,3,2-dioxaborolan-2-yl)-1H-pyrazole	269410-26-6	225284	O1B(OC(C)(C)C1(C)C)c2ccnn2CCC	TRUE	9439853		0
B629	(4-(3-Fluorophenoxy)phenyl)boronic acid	4-(3-fluorophenoxy)phenylboronic acid	1029438-36-5	211474	B(c1ccc(cc1)Oc2cccc(c2)F)(O)O	TRUE	26533564		0
B630	(2-Fluoro-5-phenoxyphenyl)boronic acid	(2-Fluoro-5-phenoxyphenyl)boronic acid	1256355-01-7	211475	B(c1cc(ccc1F)Oc2ccccc2)(O)O	TRUE	26521361		0
B631	(4-(3,5-Difluorophenoxy)phenyl)boronic acid	[4-(3,5-Difluorophenoxy)phenyl]boronic acid	1029438-51-4	211992	B(c1ccc(cc1)Oc2cc(cc(c2)F)F)(O)O	TRUE	26531159		0
B632	(3-(2-Nitrophenoxy)phenyl)boronic acid	[3-(2-Nitrophenoxy)phenyl]boronic acid	1072945-95-9	212256	B(c1cccc(c1)Oc2ccccc2[N+](=O)[O-])(O)O	TRUE	26460946		0
B633	(3-(4-Nitrophenoxy)phenyl)boronic acid	[3-(4-Nitrophenoxy)phenyl]boronic acid	1072945-93-7	212257	B(c1cccc(c1)Oc2ccc(cc2)[N+](=O)[O-])(O)O	TRUE	26460945		0
B634	(4-(2-Aminophenoxy)phenyl)boronic acidhydrochloride	[4-(2-Aminophenoxy)phenyl]boronic acid hydrochloride (1:1)	957063-10-4	212430	B(c1ccc(cc1)Oc2ccccc2N)(O)O.Cl	TRUE	21473257		0
B635	(3-(4-Fluoro-2-nitrophenoxy)phenyl)boronic acid	3-(4-fluoro-2-nitrophenoxy)phenylboronic acid	1072945-96-0	212678	B(c1cccc(c1)Oc2ccc(cc2[N+](=O)[O-])F)(O)O	TRUE	21469358		0
B636	(4-(4-Fluoro-2-nitrophenoxy)phenyl)boronic acid	4-Boronophenyl 4-fluoro-2-nitrophenyl ether	957062-59-8	212679	B(c1ccc(cc1)Oc2ccc(cc2[N+](=O)[O-])F)(O)O	TRUE	21469313		0
B637	(3-(2-Nitro-4-(trifluoromethyl)phenoxy)phenyl)boronic acid	{3-[2-Nitro-4-(trifluoromethyl)phenoxy]phenyl}boronic acid	1072945-94-8	213420	B(c1cccc(c1)Oc2ccc(cc2[N+](=O)[O-])C(F)(F)F)(O)O	TRUE	21469449		0
B638	(6-Phenoxypyridin-3-yl)boronic acid	(6-Phenoxy-3-pyridinyl)boronic acid	1270921-80-6	217175	B(c1ccc(nc1)Oc2ccccc2)(O)O	TRUE	24793107		0
B639	(4-(2-Nitrophenoxy)phenyl)boronic acid	4-(2-nitrophenoxy)phenylboronic acid	957062-62-3	217430	B(c1ccc(cc1)Oc2ccccc2[N+](=O)[O-])(O)O	TRUE	21473094		0
B640	(4-(4-Nitrophenoxy)phenyl)boronic acid	[4-(4-Nitrophenoxy)phenyl]boronic acid	1072945-82-4	217431	B(c1ccc(cc1)Oc2ccc(cc2)[N+](=O)[O-])(O)O	TRUE	26460944		0
B641	(4-(2-Nitro-4-(trifluoromethyl)phenoxy)phenyl)boronic acid	4-(2-Nitro-4-(trifluoromethyl)phenoxy)phenylboronic acid	957062-58-7	217432	B(c1ccc(cc1)Oc2ccc(cc2[N+](=O)[O-])C(F)(F)F)(O)O	TRUE	21469314		0
B642	4,4,5,5-Tetramethyl-2-(3-phenoxyphenyl)-1,3,2-dioxaborolane	4,4,5,5-Tetramethyl-2-(3-phenoxyphenyl)-1,3,2-dioxaborolane	864772-18-9	219005	B1(OC(C(O1)(C)C)(C)C)c2cccc(c2)Oc3ccccc3	TRUE	28420087		0
B643	(4-(4-Chloro-2-fluorophenoxy)phenyl)boronic acid	[4-(4-Chloro-2-fluorophenoxy)phenyl]boronic acid	1256358-57-2	228645	B(c1ccc(cc1)Oc2ccc(cc2F)Cl)(O)O	TRUE	26533679		0
B644	(3-Phenoxyphenyl)boronic acid	3-Phenoxybenzeneboronic acid	221006-66-2	237081	B(C1=CC(=CC=C1)OC2=CC=CC=C2)(O)O	TRUE	8306089		0
B645	(6-(2-Fluorophenoxy)pyridin-3-yl)boronic acid	2-(2,4-Difluorophenoxy)-5-(4,4,5,5-tetramethyl-1,3,2-dioxaborolan-2-yl)pyridine	1105663-76-0		B1(OC(C(O1)(C)C)(C)C)c2ccc(nc2)Oc3ccc(cc3F)F	TRUE	29364440		0
B646	(4-(4-Fluorophenoxy)phenyl)boronic acid	[4-(4-Fluorophenoxy)phenyl]boronic acid	361437-00-5	242933	B(C1=CC=C(C=C1)OC2=CC=C(C=C2)F)(O)O	TRUE	10713853		0
B647	3-Phenoxy-5-(4,4,5,5-tetramethyl-1,3,2-dioxaborolan-2-yl)pyridine	3-Phenoxy-5-(4,4,5,5-tetramethyl-1,3,2-dioxaborolan-2-yl)pyridine	1309981-45-0	244837	B1(OC(C(O1)(C)C)(C)C)c2cc(cnc2)Oc3ccccc3	TRUE	24746873		0
B648	(2-Fluoro-6-phenoxyphenyl)boronic acid	(2-Fluoro-6-phenoxyphenyl)boronic acid	1056372-58-7	323792	B(C1=C(C=CC=C1F)OC2=CC=CC=C2)(O)O	TRUE	8506939		0
B649	2-Phenoxy-5-(4,4,5,5-tetramethyl-1,3,2-dioxaborolan-2-yl)pyridine	2-Phenoxy-5-(4,4,5,5-tetramethyl-1,3,2-dioxaborolan-2-yl)pyridine	330792-76-2	324512	B1(OC(C(O1)(C)C)(C)C)c2ccc(nc2)Oc3ccccc3	TRUE	11366283		0
B650	3-[4-(4,4,5,5-TETRAMETHYL-[1,3,2]DIOXABOROLAN-2-YL)-PHENOXY]-PYRIDINE	3-[4-(4,4,5,5-Tetramethyl-1,3,2-dioxaborolan-2-yl)phenoxy]pyridine	1362703-30-7	505521	B1(OC(C(O1)(C)C)(C)C)c2ccc(cc2)Oc3cccnc3	TRUE	48057111		0
B651	(4-(P-TOLYLOXY)PHENYL)BORONIC ACID PINACOL ESTER	4,4,5,5-Tetramethyl-2-[4-(4-methylphenoxy)phenyl]-1,3,2-dioxaborolane	1358754-78-5	530129	B1(OC(C(O1)(C)C)(C)C)c2ccc(cc2)Oc3ccc(cc3)C	TRUE	32076922		0
B652	(4-(4-(TRIFLUOROMETHOXY)PHENOXY)PHENYL)BORONIC ACID PINACOL ESTER	4,4,5,5-Tetramethyl-2-{4-[4-(trifluoromethoxy)phenoxy]phenyl}-1,3,2-dioxaborolane	1426337-32-7	530696	B1(OC(C(O1)(C)C)(C)C)c2ccc(cc2)Oc3ccc(cc3)OC(F)(F)F	TRUE	32076915		0
B653	BENZONITRILE, 3-[4-(4,4,5,5-TETRAMETHYL-1,3,2-DIOXABOROLAN-2-YL)PHENOXY]-	3-[4-(4,4,5,5-Tetramethyl-1,3,2-dioxaborolan-2-yl)phenoxy]benzonitrile	330792-98-8	535000	B1(OC(C(O1)(C)C)(C)C)c2ccc(cc2)Oc3cccc(c3)C#N	TRUE	11366449		1
B654	1,3,2-DIOXABOROLANE, 2-(3-CHLORO-4-PHENOXYPHENYL)-4,4,5,5-TETRAMETHYL-	2-(3-Chloro-4-phenoxyphenyl)-4,4,5,5-tetramethyl-1,3,2-dioxaborolane	364354-03-0	535002	CC1(C)OB(OC1(C)C)c3ccc(Oc2ccccc2)c(Cl)c3	TRUE	11611439		0
B655	3-Biphenylboronic acid	3-Biphenylboronic acid	5122-95-2	010980	B(c1cccc(c1)c2ccccc2)(O)O	TRUE	2016067		1
B656	4-Biphenylboronic acid	4-Biphenylboronic acid	5122-94-1	021833	B(c1ccc(cc1)c2ccccc2)(O)O	TRUE	133308		1
B657	4'-Butyl-3-fluorobiphenyl-4-boronic acid	(4'-Butyl-3-fluoro-4-biphenylyl)boronic acid	1400809-84-8	036935	B(c1ccc(cc1F)c2ccc(cc2)CCCC)(O)O	TRUE	22568263		0
B658	2-Biphenylboronic acid	2-Biphenylboronic acid	4688-76-0	045815	B(c1ccccc1c2ccccc2)(O)O	TRUE	3781375		1
B659	4-Fluoro-3-(tetrazol-5-yl)phenylboronic acid		1009303-56-3	046991	OB(O)c1ccc(F)c(c1)-c2nnn[nH]2	TRUE			0
B660	2-(Tetrazol-5-yl)phenylboronic acid	MFCD01009691	155884-01-8	047001	B(c1ccccc1c2[nH]nnn2)(O)O	TRUE	9346574		1
B661	1-[3-(4,4,5,5-Tetramethyl-1,3,2-dioxaboranlan-2-yl)phenyl]-1H-pyrazole	1-[3-(4,4,5,5-Tetramethyl-1,3,2-dioxaborolan-2-yl)phenyl]-1H-pyrazole	852227-94-2	065556	B1(OC(C(O1)(C)C)(C)C)c2cccc(c2)n3cccn3	TRUE	4142672		0
B662	5-Phenylthiophene-2-boronic acid	5-Phenyl-2-thienylboronic acid	306934-95-2	065602	B(c1ccc(s1)c2ccccc2)(O)O	TRUE	2056634		0
B663	1,1':4',1''-Terphenyl-2-boronic acid	2-p-terphenylboronic acid	663954-31-2	065608	B(c1ccccc1c2ccc(cc2)c3ccccc3)(O)O	TRUE	11200542		0
B664	4'-Ethyl-4-biphenylboronic acid	(4'-Ethyl-4-biphenylyl)boronic acid	153035-62-2	077802	B(c1ccc(cc1)c2ccc(cc2)CC)(O)O	TRUE	23346699		0
B665	1-Phenyl-4-(4,4,5,5-tetramethyl-1,3,2-dioxaborolan-2-yl)-1H-pyrazole	1-Phenyl-4-(4,4,5,5-tetramethyl-1,3,2-dioxaborolan-2-yl)-1H-pyrazole	1002334-12-4	079594	B1(OC(C(O1)(C)C)(C)C)c2cnn(c2)c3ccccc3	TRUE	24599039		1
B666	4-(3-Pyridinyl)phenylboronic acid pinacol ester	3-[4-(4,4,5,5-Tetramethyl-1,3,2-dioxaborolan-2-yl)phenyl]pyridine	929203-04-3	092156	B1(OC(C(O1)(C)C)(C)C)c2ccc(cc2)c3cccnc3	TRUE	28184838		0
B667	4-(2-Pyridinyl)phenylboronic acid pinacol ester	2-[4-(4,4,5,5-Tetramethyl-1,3,2-dioxaborolan-2-yl)phenyl]pyridine	908350-80-1	092159	B1(OC(C(O1)(C)C)(C)C)c2ccc(cc2)c3ccccn3	TRUE	27471478		0
B668	4'-Chloro-4-biphenylboronic acid	(4'-Chloro-4-biphenylyl)boronic acid	364044-44-0	092721	B(c1ccc(cc1)c2ccc(cc2)Cl)(O)O	TRUE	12951211		0
B669	2-Fluoro-4-biphenylylboronic acid	2-Fluorobiphenyl-4-boronic acid	178305-99-2	093187	B(c1ccc(c(c1)F)c2ccccc2)(O)O	TRUE	2055088		0
B670	(3-(1H-pyrazol-1-yl)phenyl)boronic acid	3-Pyrazol-1-yl-phenylboronic acid	476620-22-1	210028	B(C1=CC(=CC=C1)N2C=CC=N2)(O)O	TRUE	10612211		0
B671	(3-(5-Methyl-1,3,4-oxadiazol-2-yl)phenyl)boronic acid	2-(3-Boronophenyl)-5-Methyl-1,3,4-Oxadiazole	913836-04-1	210548	B(c1cccc(c1)c2nnc(o2)C)(O)O	TRUE	21403326		0
B672	(2-Fluoro-[1,1'-biphenyl]-3-yl)boronic acid	(2-Fluoro-3-biphenylyl)boronic acid	1218790-57-8	210954	B(c1cccc(c1F)c2ccccc2)(O)O	TRUE	26521192		0
B673	(4-(3,5-Dimethyl-1H-pyrazol-1-yl)phenyl)boronic acid	[4-(3,5-Dimethyl-1H-pyrazol-1-yl)phenyl]boronic acid	1025495-85-5	210959	B(c1ccc(cc1)n2c(cc(n2)C)C)(O)O	TRUE	12286393		0
B674	(3-Fluoro-4-(5-methyl-1,3,4-oxadiazol-2-yl)phenyl)boronic acid	[3-Fluoro-4-(5-methyl-1,3,4-oxadiazol-2-yl)phenyl]boronic acid	1072945-71-1	211123	B(c1ccc(c(c1)F)c2nnc(o2)C)(O)O	TRUE	25949798		0
B675	(4'-Methoxy-[1,1'-biphenyl]-4-yl)boronic acid	4'-METHOXY-4-BIPHENYLBORONIC ACID	156642-03-4	211317	B(c1ccc(cc1)c2ccc(cc2)OC)(O)O	TRUE	3407705		0
B676	(2-Methoxy-6-phenylpyridin-3-yl)boronic acid	(2-Methoxy-6-phenyl-3-pyridinyl)boronic acid	1029654-26-9	211362	B(c1ccc(nc1OC)c2ccccc2)(O)O	TRUE	2043815		0
B677	(4'-Acetyl-[1,1'-biphenyl]-4-yl)boronic acid	(4'-Acetyl-4-biphenylyl)boronic acid	1029438-14-9	211707	B(c1ccc(cc1)c2ccc(cc2)C(=O)C)(O)O	TRUE	26530627		0
B678	(4'-Pentyl[1,1'-biphenyl]-4-yl)boronic acid	(4'-Pentyl-4-biphenylyl)boronic acid	121554-18-5	212478	B(c1ccc(cc1)c2ccc(cc2)CCCCC)(O)O	TRUE	16214713		1
B679	3,5-Dimethyl-1-(4-(4,4,5,5-tetramethyl-1,3,2-dioxaborolan-2-yl)phenyl)-1H-pyrazole	3,5-Dimethyl-1-[4-(4,4,5,5-tetramethyl-1,3,2-dioxaborolan-2-yl)phenyl]-1H-pyrazole	937796-06-0	213074	B1(OC(C(O1)(C)C)(C)C)c2ccc(cc2)n3c(cc(n3)C)C	TRUE	21473243		0
B680	(4-(5-Amino-1,3,4-thiadiazol-2-yl)phenyl)boronic acid	2-Amino-5-(4-boronophenyl)-1,3,4-thiadiazole	957034-52-5	215093	B(c1ccc(cc1)c2nnc(s2)N)(O)O	TRUE	21474432		0
B681	(3-(5-Methyl-1,2,4-oxadiazol-3-yl)phenyl)boronic acid	3-(5-methyl-1,2,4-oxadiazol-3-yl)phenylboronic acid	1217501-31-9	215848	B(c1cccc(c1)c2nc(on2)C)(O)O	TRUE	28294197		0
B682	2-(4-(4,4,5,5-Tetramethyl-1,3,2-dioxaborolan-2-yl)-1H-pyrazol-1-yl)benzonitrile	2-[4-(4,4,5,5-Tetramethyl-1,3,2-dioxaborolan-2-yl)-1H-pyrazol-1-yl]benzonitrile	930596-18-2	216143	B1(OC(C(O1)(C)C)(C)C)c2cnn(c2)c3ccccc3C#N	TRUE	27462598		0
B683	2-(4-Fluorophenyl)-5-(4,4,5,5-tetramethyl-1,3,2-dioxaborolan-2-yl)pyridine	2-(4-Fluorophenyl)-5-(4,4,5,5-tetramethyl-1,3,2-dioxaborolan-2-yl)pyridine	1073354-81-0	216199	B1(OC(C(O1)(C)C)(C)C)c2ccc(nc2)c3ccc(cc3)F	TRUE	21242358		0
B684	2-(1H-Imidazol-1-yl)-5-(4,4,5,5-tetramethyl-1,3,2-dioxaborolan-2-yl)pyrimidine	2-(1H-Imidazol-1-yl)-5-(4,4,5,5-tetramethyl-1,3,2-dioxaborolan-2-yl)pyrimidine	1160790-26-0	217264	B1(OC(C(O1)(C)C)(C)C)c2cnc(nc2)n3ccnc3	TRUE	27460945		0
B685	(2'-Methyl-[1,1'-biphenyl]-4-yl)boronic acid	(2'-Methyl-4-biphenylyl)boronic acid	491595-36-9	217351	B(c1ccc(cc1)c2ccccc2C)(O)O	TRUE	12951210		0
B686	(3'-Methyl-[1,1'-biphenyl]-4-yl)boronic acid	(3'-Methyl-4-biphenylyl)boronic acid	501944-56-5	217352	B(c1ccc(cc1)c2cccc(c2)C)(O)O	TRUE	12951209		0
B687	(4-(1H-Pyrazol-1-yl)phenyl)boronic acid	4-PYRAZOL-1-YL-PHENYLBORONIC ACID	891270-35-2	217409	B(c1ccc(cc1)n2cccn2)(O)O	TRUE	12286413		0
B688	(1-Phenyl-1H-pyrazol-4-yl)boronic acid	(1-Phenyl-1H-pyrazol-4-yl)boronic acid	1201643-70-0	217442	B(c1cnn(c1)c2ccccc2)(O)O	TRUE	26521061		0
B689	(1-(P-tolyl)-1H-pyrazol-4-yl)boronic acid	[1-(4-Methylphenyl)-1H-pyrazol-4-yl]boronic acid	1072945-92-6	218548	B(c1cnn(c1)c2ccc(cc2)C)(O)O	TRUE	25950079		0
B690	4-(4-(4,4,5,5-Tetramethyl-1,3,2-dioxaborolan-2-yl)phenyl)pyridine		1009033-87-7	218995	CC1(C)OB(OC1(C)C)c2ccc(cc2)c3ccncc3	TRUE			0
B691	1-Phenyl-5-(4,4,5,5-tetramethyl-1,3,2-dioxaborolan-2-yl)-1H-pyrazole	1-Phenyl-5-(4,4,5,5-tetramethyl-1,3,2-dioxaborolan-2-yl)-1H-pyrazole	1238702-58-3	221290	B1(OC(C(O1)(C)C)(C)C)c2ccnn2c3ccccc3	TRUE	28420408		0
B692	[2,2'-Bithiophen]-5-ylboronic acid	2,2'-BITHIOPHENE-5-BORONIC ACID	132898-95-4	222373	B(c1ccc(s1)c2cccs2)(O)O	TRUE	2056741		0
B693	(3-Fluoro-4'-propyl-[1,1'-biphenyl]-4-yl)boronic acid	(3-Fluoro-4'-propyl-4-biphenylyl)boronic acid	909709-42-8	222895	B(c1ccc(cc1F)c2ccc(cc2)CCC)(O)O	TRUE	24958490		0
B694	1-Phenyl-3-(4,4,5,5-tetramethyl-1,3,2-dioxaborolan-2-yl)-1H-pyrazole	1-Phenyl-3-(4,4,5,5-tetramethyl-1,3,2-dioxaborolan-2-yl)-1H-pyrazole	1002334-13-5	223529	B1(OC(C(O1)(C)C)(C)C)c2ccn(n2)c3ccccc3	TRUE	24599044		0
B695	1-Methyl-3-phenyl-4-(4,4,5,5-tetramethyl-1,3,2-dioxaborolan-2-yl)-1H-pyrazole	1-Methyl-3-phenyl-4-(4,4,5,5-tetramethyl-1,3,2-dioxaborolan-2-yl)-1H-pyrazole	1002334-06-6	223535	B1(OC(C(O1)(C)C)(C)C)c2cn(nc2c3ccccc3)C	TRUE	24599060		0
B696	4-(4-Fluorophenyl)phenylboronic acid	(4'-Fluoro-4-biphenylyl)boronic acid	140369-67-1	225175	B(c1ccc(cc1)c2ccc(cc2)F)(O)O	TRUE	12951213		0
B697	5-Phenyl-3-pyridinylboronic acid	(5-Phenyl-3-pyridinyl)boronic acid	850991-38-7	225231	B(c1cc(cnc1)c2ccccc2)(O)O	TRUE	23347112		0
B698	5-Methyl-1-phenyl-4-(4,4,5,5-tetramethyl-1,3,2-dioxaborolan-2-yl)-1H-pyrazole	5-Methyl-1-phenyl-4-(4,4,5,5-tetramethyl-1,3,2-dioxaborolan-2-yl)-1H-pyrazole	849776-88-1	225292	B1(OC(C(O1)(C)C)(C)C)c2cnn(c2C)c3ccccc3	TRUE	2074206		1
B699	2-([1,1'-Biphenyl]-3-yl)-4,4,5,5-tetramethyl-1,3,2-dioxaborolane		912844-88-3	228812	CC1(C)OB(OC1(C)C)c2cccc(c2)c3ccccc3	TRUE			0
B700	2-Phenyl-5-(4,4,5,5-tetramethyl-1,3,2-dioxaborolan-2-yl)pyridine	2-Phenyl-5-(4,4,5,5-tetramethyl-1,3,2-dioxaborolan-2-yl)pyridine	879291-27-7	229258	B1(OC(C(O1)(C)C)(C)C)c2ccc(nc2)c3ccccc3	TRUE	26528640		0
B701	5-(4-(4,4,5,5-Tetramethyl-1,3,2-dioxaborolan-2-yl)phenyl)-2H-tetrazole	5-[4-(4,4,5,5-Tetramethyl-1,3,2-dioxaborolan-2-yl)phenyl]-1H-tetrazole	775351-40-1	229371	B1(OC(C(O1)(C)C)(C)C)c2ccc(cc2)c3n[nH]nn3	TRUE	25084414		0
B702	(3',4'-Dichloro-[1,1'-biphenyl]-4-yl)boronic acid	3',4'-DICHLORO-4-BIPHENYLBORONIC ACID	1025736-43-9	229721	B(c1ccc(cc1)c2ccc(c(c2)Cl)Cl)(O)O	TRUE	17365072		0
B703	(4'-Cyano-[1,1'-biphenyl]-4-yl)boronic acid	4-Cyanobiphenylboric Acid	406482-73-3	229730	B(C1=CC=C(C=C1)C2=CC=C(C=C2)C#N)(O)O	TRUE	9184759		0
B704	2-([2,2'-Bithiophen]-5-yl)-4,4,5,5-tetramethyl-1,3,2-dioxaborolane	2-(2,2'-Bithiophen-5-yl)-4,4,5,5-tetramethyl-1,3,2-dioxaborolane	479719-88-5	232276	B1(OC(C(O1)(C)C)(C)C)c2ccc(s2)c3cccs3	TRUE	2828948		0
B705	(4'-(Pentyloxy)-[1,1'-biphenyl]-4-yl)boronic acid	[4'-(Pentyloxy)-4-biphenylyl]boronic acid	158937-25-8	232309	B(c1ccc(cc1)c2ccc(cc2)OCCCCC)(O)O	TRUE	9532998		0
B706	3-Fluoro-4-biphenylboronic acid	3-Fluoro-4-biphenylboronic acid	409108-13-0	235211	B(c1ccc(cc1F)c2ccccc2)(O)O	TRUE	11359318		0
B707	(4-(5-Methyl-1,3,4-oxadiazol-2-yl)phenyl)boronic acid	4-(5-Methyl-1,3,4-oxadiazol-2-yl)phenylboronic acid	913835-70-8	235339	B(c1ccc(cc1)c2nnc(o2)C)(O)O	TRUE	21403325		0
B708	(2-Phenylpyridin-3-yl)boronic acid	2-Phenylpyridine-3-boronic acid	1029654-14-5	235435	B(c1cccnc1c2ccccc2)(O)O	TRUE	2043783		0
B709	(4-(2H-Tetrazol-5-yl)phenyl)boronic acid		179942-55-3	240835	OB(O)c1ccc(cc1)c2n[nH]nn2	TRUE			0
B710	(2-Fluoro-6-phenylpyridin-3-yl)boronic acid	2-Fluoro-6-phenyl-3-pyridineboronic acid	1029654-19-0	243505	B(c1ccc(nc1F)c2ccccc2)(O)O	TRUE	2043807		0
B711	2-Phenyl-3-(4,4,5,5-tetramethyl-1,3,2-dioxaborolan-2-yl)pyridine	2-Phenyl-3-(4,4,5,5-tetramethyl-1,3,2-dioxaborolan-2-yl)pyridine	1313519-78-6	243629	B1(OC(C(O1)(C)C)(C)C)c2cccnc2c3ccccc3	TRUE	28537244		0
B712	(4-(Pyridin-2-yl)phenyl)boronic acid	[4-(2-Pyridinyl)phenyl]boronic acid	170230-27-0	243712	B(c1ccc(cc1)c2ccccn2)(O)O	TRUE	13923909		0
B713	[3-(3,5-dimethyl-1H-pyrazol-1-yl)phenyl]boronic acid	[3-(3,5-Dimethyl-1H-pyrazol-1-yl)phenyl]boronic acid	1025735-46-9	308761	B(c1cccc(c1)n2c(cc(n2)C)C)(O)O	TRUE	12286411		0
B714	[4-(1H-pyrazol-5-yl)phenyl]boronic acid	[4-(1H-Pyrazol-5-yl)phenyl]boronic acid	1174304-73-4	309220	B(c1ccc(cc1)c2ccn[nH]2)(O)O	TRUE	21612725		0
B715	[3-(1H-pyrazol-5-yl)phenyl]boronic acid	(3-(1H-Pyrazol-5-yl)phenyl)boronic acid	1100095-25-7	309221	B(c1cccc(c1)c2ccn[nH]2)(O)O	TRUE	21266845		0
B716	[4-methyl-2-(1H-pyrazol-1-yl)phenyl]boronic acid	[4-Methyl-2-(1H-pyrazol-1-yl)phenyl]boronic acid	1287753-43-8	309555	B(c1ccc(cc1n2cccn2)C)(O)O	TRUE	21266846		0
B717	[4-methoxy-2-(1H-pyrazol-1-yl)phenyl]boronic acid	[4-Methoxy-2-(1H-pyrazol-1-yl)phenyl]boronic acid	1287753-34-7	309556	B(c1ccc(cc1n2cccn2)OC)(O)O	TRUE	21612765		0
B718	[2-(3,5-dimethyl-1H-pyrazol-1-yl)-4-methylphenyl]boronic acid	[2-(3,5-Dimethyl-1H-pyrazol-1-yl)-4-methylphenyl]boronic acid	1287753-41-6	309557	B(c1ccc(cc1n2c(cc(n2)C)C)C)(O)O	TRUE	21266847		0
B719	[4-chloro-2-(3,5-dimethyl-1H-pyrazol-1-yl)phenyl]boronic acid	[4-Chloro-2-(3,5-dimethyl-1H-pyrazol-1-yl)phenyl]boronic acid	1287753-38-1	309558	B(c1ccc(cc1n2c(cc(n2)C)C)Cl)(O)O	TRUE	21612514		0
B720	[4-(1-methyl-1H-pyrazol-5-yl)phenyl]boronic acid	4-(1-Methyl-1H-pyrazol-5-yl)phenylboronic acid	1487353-57-0	313318	B(c1ccc(cc1)c2ccnn2C)(O)O	TRUE	28542442		0
B721	[3-(1-Methyl-1H-pyrazol-5-yl)phenyl]boronic acid	3-(1-Methyl-1H-pyrazol-5-yl)phenylboronic acid	1487353-35-4	313363	B(c1cccc(c1)c2ccnn2C)(O)O	TRUE	28542461		0
B722	4-[5-(4,4,5,5-Tetramethyl-[1,3,2]dioxaborolan-2-yl)-pyrazol-1-yl]-benzonitrile	4-[5-(4,4,5,5-Tetramethyl-1,3,2-dioxaborolan-2-yl)-1H-pyrazol-1-yl]benzonitrile	1150620-53-3	317707	B1(OC(C(O1)(C)C)(C)C)c2ccnn2c3ccc(cc3)C#N	TRUE	28599875		0
B723	(4'-Ethoxy-[1,1'-biphenyl]-4-yl)boronic acid	4-Ethoxybiphenyl-4'-boronic acid	182344-29-2	318046	B(c1ccc(cc1)c2ccc(cc2)OCC)(O)O	TRUE	17344796		0
B724	(4-(5-(4-(Dimethylamino)phenyl)oxazol-2-yl)phenyl)boronic acid	(4-{5-[4-(Dimethylamino)phenyl]-1,3-oxazol-2-yl}phenyl)boronic acid	380499-66-1	318052	B(C1=CC=C(C=C1)C2=NC=C(O2)C3=CC=C(C=C3)N(C)C)(O)O	TRUE	8510862		0
B725	(4-(Pyridin-4-yl)phenyl)boronic acid	[4-(4-Pyridinyl)phenyl]boronic acid	1045332-30-6	327537	B(c1ccc(cc1)c2ccncc2)(O)O	TRUE	24723542		0
B726	(4-(Pyridin-3-yl)phenyl)boronic acid	[4-(3-Pyridinyl)phenyl]boronic acid	170230-28-1	327538	B(c1ccc(cc1)c2cccnc2)(O)O	TRUE	13923871		0
B727	3-Phenyl-5-(4,4,5,5-tetramethyl-1,3,2-dioxaborolan-2-yl)isoxazole	3-Phenyl-5-(4,4,5,5-tetramethyl-1,3,2-dioxaborolan-2-yl)isoxazole	374715-22-7	329014	B1(OC(C(O1)(C)C)(C)C)c2cc(no2)c3ccccc3	TRUE	23346619		0
B728	(4'-Methyl-[1,1'-biphenyl]-4-yl)boronic acid	(4'-Methyl-4-biphenylyl)boronic acid	393870-04-7	337604	B(c1ccc(cc1)c2ccc(cc2)C)(O)O	TRUE	12951208		0
B729	(4'-Propyl-[1,1'-biphenyl]-4-yl)boronic acid	(4'-Propyl-4-biphenylyl)boronic acid	153035-56-4	337999	B(c1ccc(cc1)c2ccc(cc2)CCC)(O)O	TRUE	14066590		0
B730	(4'-Isopropoxy-[1,1'-biphenyl]-4-yl)boronic acid	(4'-Isopropoxy-4-biphenylyl)boronic acid	870717-98-9	338291	B(c1ccc(cc1)c2ccc(cc2)OC(C)C)(O)O	TRUE	17345011		0
B731	[2-(3,5-dimethyl-1H-pyrazol-1-yl)-4-methoxyphenyl]boronic acid hydrochloride	[2-(3,5-Dimethyl-1H-pyrazol-1-yl)-4-methoxyphenyl]boronic acid	1287753-37-0		B(c1ccc(cc1n2c(cc(n2)C)C)OC)(O)O	TRUE	21612766		0
B732	(3-(Pyridin-3-yl)phenyl)boronic acid	3-[3-(4,4,5,5-Tetramethyl-1,3,2-dioxaborolan-2-yl)phenyl]pyridine	351422-72-5	513776	B1(OC(C(O1)(C)C)(C)C)c2cccc(c2)c3cccnc3	TRUE	21431995		0
B733	(4-(1-Methyl-1H-imidazol-2-yl)phenyl)boronic acid	4-(1-Methyl-1H-imidazol-2-yl)phenylboronic acid	1310383-27-7	376430	B(c1ccc(cc1)c2nccn2C)(O)O	TRUE	23347065		0
B734	[4-(5-cyclopropyl-1H-pyrazol-1-yl)phenyl]boronic acid	[4-(5-Cyclopropyl-1H-pyrazol-1-yl)phenyl]boronic acid		429316	B(c1ccc(cc1)n2c(ccn2)C3CC3)(O)O	TRUE	32695316		0
B735	[4-(4-methyl-1H-pyrazol-1-yl)phenyl]boronic acid	[4-(4-Methyl-1H-pyrazol-1-yl)phenyl]boronic acid		429317	B(c1ccc(cc1)n2cc(cn2)C)(O)O	TRUE	30851173		0
B736	[4-(1H-pyrazol-4-yl)phenyl]boronic acid	[4-(1H-Pyrazol-4-yl)phenyl]boronic acid		429536	B(c1ccc(cc1)c2c[nH]nc2)(O)O	TRUE	35036594		0
B737	2-([1,1':4',1''-Terphenyl]-4-yl)-4,4,5,5-tetramethyl-1,3,2-dioxaborolane	4,4,5,5-Tetramethyl-2-(1,1':4',1''-terphenyl-4-yl)-1,3,2-dioxaborolane	1080632-76-3	433845	B1(OC(C(O1)(C)C)(C)C)c2ccc(cc2)c3ccc(cc3)c4ccccc4	TRUE	30648971		0
B738	4'-(4,4,5,5-Tetramethyl-1,3,2-dioxaborolan-2-yl)-[1,1'-biphenyl]-4-carbonitrile	4'-(4,4,5,5-Tetramethyl-1,3,2-dioxaborolan-2-yl)-4-biphenylcarbonitrile	406482-72-2	447728	B1(OC(C(O1)(C)C)(C)C)c2ccc(cc2)c3ccc(cc3)C#N	TRUE	9997532		0
B739	4'-(4,4,5,5-Tetramethyl-1,3,2-dioxaborolan-2-yl)-[1,1'-biphenyl]-2-ol	4'-(4,4,5,5-Tetramethyl-1,3,2-dioxaborolan-2-yl)-2-biphenylol	1219741-54-4	450151	B1(OC(C(O1)(C)C)(C)C)c2ccc(cc2)c3ccccc3O	TRUE	28602435		0
B740	(2-Methoxy-5-(pyridin-4-yl)phenyl)boronic acid	MFCD06658467	196861-33-3	456461	B(c1cc(ccc1OC)c2ccncc2)(O)O	TRUE	13448426		0
B741	(1-(2,6-Dichlorophenyl)-1H-pyrazol-4-yl)boronic acid	[1-(2,6-Dichlorophenyl)-1H-pyrazol-4-yl]boronic acid	1217501-45-5	462190	B(c1cnn(c1)c2c(cccc2Cl)Cl)(O)O	TRUE	26521157		0
B742	3-(3-(4,4,5,5-Tetramethyl-1,3,2-dioxaborolan-2-yl)-1H-pyrazol-1-yl)benzonitrile	3-[3-(4,4,5,5-Tetramethyl-1,3,2-dioxaborolan-2-yl)-1H-pyrazol-1-yl]benzonitrile		462596	B1(OC(C(O1)(C)C)(C)C)c2ccn(n2)c3cccc(c3)C#N	TRUE	32055376		0
B743	4-(3-(4,4,5,5-Tetramethyl-1,3,2-dioxaborolan-2-yl)-1H-pyrazol-1-yl)benzonitrile	4-[3-(4,4,5,5-Tetramethyl-1,3,2-dioxaborolan-2-yl)-1H-pyrazol-1-yl]benzonitrile		462598	B1(OC(C(O1)(C)C)(C)C)c2ccn(n2)c3ccc(cc3)C#N	TRUE	32055378		0
B744	2-([1,1':3',1''-Terphenyl]-3-yl)-4,4,5,5-tetramethyl-1,3,2-dioxaborolane	4,4,5,5-Tetramethyl-2-(1,1':3',1''-terphenyl-3-yl)-1,3,2-dioxaborolane	1115023-84-1	463023	B1(OC(C(O1)(C)C)(C)C)c2cccc(c2)c3cccc(c3)c4ccccc4	TRUE	32779806		0
B745	4,4,5,5-Tetramethyl-2-(5-phenylthiophen-2-yl)-1,3,2-dioxaborolane		459409-74-6	463491	CC1(C)OB(OC1(C)C)c2sc(cc2)c3ccccc3	TRUE			0
B746	2-([1,1'-Biphenyl]-4-yl)-6-methyl-1,3,6,2-dioxazaborocane-4,8-dione	MFCD25976531	1104636-67-0	464595	B1(OC(=O)CN(CC(=O)O1)C)c2ccc(cc2)c3ccccc3	TRUE	28346331		0
B747	4-(4-BIPHENYL)PHENYL BORONIC ACID		877993-09-4	466923	B(C1=CC=C(C=C1)C2=CC=C(C=C2)C3=CC=CC=C3)(O)O	TRUE			0
B748	4-(1H-1,2,3-TRIAZOL-1-YL)PHENYLBORONIC ACID	[4-(1H-1,2,3-Triazol-1-yl)phenyl]boronic acid	1228182-97-5	469212	B(c1ccc(cc1)n2ccnn2)(O)O	TRUE	28601424		0
B749	(4'-(METHOXYCARBONYL)-[1,1'-BIPHENYL]-4-YL)BORONIC ACID PINACOL ESTER	[4'-(Methoxycarbonyl)-4-biphenylyl]boronic acid	501944-43-0		B(c1ccc(cc1)c2ccc(cc2)C(=O)OC)(O)O	TRUE	17365071		0
B750	(4'-ACETYL-[1,1'-BIPHENYL]-4-YL)BORONIC ACID PINACOL ESTER	1-[4'-(4,4,5,5-Tetramethyl-1,3,2-dioxaborolan-2-yl)-4-biphenylyl]ethanone	269410-19-7	471102	B1(OC(C(O1)(C)C)(C)C)C2=CC=C(C=C2)C3=CC=C(C=C3)C(=O)C	TRUE	10676959		0
B751	(2-PHENYLOXAZOL-4-YL)BORONIC ACID PINACOL ESTER	2-Phenyl-4-(4,4,5,5-tetramethyl-1,3,2-dioxaborolan-2-yl)-1,3-oxazole	885669-16-9	471982	O1B(OC(C)(C)C1(C)C)c2nc(oc2)c3ccccc3	TRUE	9732878		0
B752	[4-(1H-pyrazol-4-yl)phenyl]boronic acid hydrate	[4-(1H-Pyrazol-4-yl)phenyl]boronic acid hydrate (1:1)		476831	B(c1ccc(cc1)c2c[nH]nc2)(O)O.O	TRUE	35036589		0
B753	3-(2H-Tetrazol-5-yl)phenyl-boronic acid		775351-30-9	493619	OB(O)c1cccc(c1)c2n[nH]nn2	TRUE			0
B754	3-(1-METHYL-1H-IMIDAZOL-2-YL)-PHENYL BORONIC ACID	[3-(1-Methyl-1H-imidazol-2-yl)phenyl]boronic acid	1404466-88-1	501321	B(c1cccc(c1)c2nccn2C)(O)O	TRUE	57324658		0
B755	2-METHYL-5-[4-(4,4,5,5-TETRAMETHYL-1,3,2-DIOXABOROLAN-2-YL)PHENYL]-1,3,4-OXADIAZOLE		1056456-25-7	502732	Cc1oc(nn1)c2ccc(cc2)B3OC(C)(C)C(C)(C)O3	TRUE			0
B756	1-(4-(4,4,5,5-TETRAMETHYL-1,3,2-DIOXABOROLAN-2-YL)PHENYL)-1H-1,2,3-TRIAZOLE	1-[4-(4,4,5,5-Tetramethyl-1,3,2-dioxaborolan-2-yl)phenyl]-1H-1,2,3-triazole	1101174-00-8	505523	B1(OC(C(O1)(C)C)(C)C)c2ccc(cc2)n3ccnn3	TRUE	30804477		0
B757	[3-(4-methyl-1H-pyrazol-1-yl)phenyl]boronic acid	[3-(4-Methyl-1H-pyrazol-1-yl)phenyl]boronic acid		508123	B(c1cccc(c1)n2cc(cn2)C)(O)O	TRUE	30851195		0
B758	2-(4-BORONOPHENYL)THIOPHENE PINACOL ACID	4,4,5,5-Tetramethyl-2-[4-(2-thienyl)phenyl]-1,3,2-dioxaborolane	1056474-34-0	513197	B1(OC(C(O1)(C)C)(C)C)C2=CC=C(C=C2)C3=CC=CS3	TRUE	7971631		0
B759	3-(3-(4,4,5,5-TETRAMETHYL-1,3,2-DIOXABOROLAN-2-YL)PHENYL)PYRIDINE	3-[3-(4,4,5,5-Tetramethyl-1,3,2-dioxaborolan-2-yl)phenyl]pyridine	939430-30-5	513776	B1(OC(C(O1)(C)C)(C)C)c2cccc(c2)c3cccnc3	TRUE	21431995		0
B760	4'-BORONO-[1,1'-BIPHENYL]-4-CARBOXYLIC ACID PINACOL ESTER	4'-(Dihydroxyboryl)-4-biphenylcarboxylic acid	872341-95-2		B(c1ccc(cc1)c2ccc(cc2)C(=O)O)(O)O	TRUE	57421470		0
B761	2-(4-(4,4,5,5-Tetramethyl-1,3,2-dioxaborolan-2-yl)phenyl)-1,3,4-oxadiazole	2-[4-(4,4,5,5-Tetramethyl-1,3,2-dioxaborolan-2-yl)phenyl]-1,3,4-oxadiazole	276694-19-0	053742	B1(OC(C(O1)(C)C)(C)C)c2ccc(cc2)c3nnco3	TRUE	13630566		0
B762	1-Methyl-5-phenyl-4-(4,4,5,5-tetramethyl-1,3,2-dioxaborolan-2-yl)-1H-pyrazole	1-Methyl-5-phenyl-4-(4,4,5,5-tetramethyl-1,3,2-dioxaborolan-2-yl)-1H-pyrazole		053819	B1(OC(C(O1)(C)C)(C)C)c2cnn(c2c3ccccc3)C	TRUE	34980024		0
B763	(1-Methyl-5-phenyl-1H-pyrazol-4-yl)boronic acid	(1-Methyl-5-phenyl-1H-pyrazol-4-yl)boronic acid	1858252-28-4	053822	B(c1cnn(c1c2ccccc2)C)(O)O	TRUE	34980027		0
B764	4'-(TRIFLUOROMETHYL)-4-BIPHENYLBORONIC ACID PINACOL ESTER	4,4,5,5-Tetramethyl-2-[4'-(trifluoromethyl)-4-biphenylyl]-1,3,2-dioxaborolane	1381958-89-9	529565	B1(OC(C(O1)(C)C)(C)C)c2ccc(cc2)c3ccc(cc3)C(F)(F)F	TRUE	32813405		0
B765	2-(2-Methyl-2H-tetrazol-5-yl)-5-(4,4,5,5-tetramethyl-1,3,2-dioxaborolan-2-yl)pyridine	2-(2-Methyl-2H-tetrazol-5-yl)-5-(4,4,5,5-tetramethyl-1,3,2-dioxaborolan-2-yl)pyridine	1056039-83-8	540234	B1(OC(C(O1)(C)C)(C)C)c2ccc(nc2)c3nnn(n3)C	TRUE	30804630		0
B766	3-Phenyl-1-(tetrahydro-2H-pyran-2-yl)-5-(4,4,5,5-tetramethyl-1,3,2-dioxaborolan-2-yl)-1H-pyrazole		1028092-65-0	543843	B1(OC(C(O1)(C)C)(C)C)C2=CC(=NN2C3CCCCO3)C4=CC=CC=C4	TRUE			0
B767	3-[4-(tetramethyl-1,3,2-dioxaborolan-2-yl)-1H-pyrazol-1-yl]pyridine	3-[4-(4,4,5,5-Tetramethyl-1,3,2-dioxaborolan-2-yl)-1H-pyrazol-1-yl]pyridine	1286202-05-8	545079	B1(OC(C(O1)(C)C)(C)C)c2cnn(c2)c3cccnc3	TRUE	27462580		0
B768	(2'-Fluoro-[1,1'-biphenyl]-4-yl)boronic acid	(2'-Fluoro-4-biphenylyl)boronic acid	1383531-49-4	545296	B(c1ccc(cc1)c2ccccc2F)(O)O	TRUE	57374251		0
B769	(5-Cyanobenzo[b]thiophen-2-yl)boronic acid		1142946-81-3		B(C1=CC2=C(S1)C=CC(=C2)C#N)(O)O	TRUE		53398611	0	1
B770	2-(2,3-Dihydrothieno[3,4-b][1,4]dioxin-5-yl)-4,4,5,5-tetramethyl-1,3,2-dioxaborolane				B1(OC(C(O1)(C)C)(C)C)C2=C3C(=CS2)OCCO3	TRUE			0	1
B771	(5'-(2,2-dicyanovinyl)-[2,2'-bithiophen]-5-yl)boronic acid				C1(=CC=C(C=C(C#N)C#N)S1)C2=CC=C(S2)B(O)O	TRUE			0
B772	(5-(2,2-dicyanovinyl)thiophen-2-yl)boronic acid				C1(=CC=C(S1)B(O)O)C=C(C#N)C#N	TRUE			0
B773	(7-(2,2-dicyanovinyl)benzo[c][1,2,5]thiadiazol-4-yl)boronic acid				C12=[N]S[N]=C1C(=CC=C2B(O)O)C=C(C#[N])C#[N]	TRUE			0
B774	(4-(2,2-dicyanovinyl)phenyl)boronic acid		1498313-20-4		B(c1ccc(cc1)C=C(C#N)C#N)(O)O	TRUE	26267881		0
B775	Tris(4-(4,4,5,5-tetramethyl-1,3,2-dioxaborolan-2-yl)phenyl)amine		267221-90-9		B1(OC(C(O1)(C)C)(C)C)C2=CC=C(C=C2)N(C3=CC=C(C=C3)B4OC(C(O4)(C)C)(C)C)C5=CC=C(C=C5)B6OC(C(O6)(C)C)(C)C	1		11479119	1
B776	(5-(dicyanomethyl)thiophen-2-yl)boronic acid			053338	Brc1ccc(N(c2ccccc2)c2ccc(Br)cc2)cc1				1
B777	(5'-(dicyanomethyl)-[2,2'-bithiophen]-5-yl)boronic acid			053338	Brc1ccc(N(c2ccccc2)c2ccc(Br)cc2)cc1				1
B778	(7-(2,2-dicyanovinyl)benzo[c][1,2,5]thiadiazol-4-yl)boronic acid			053338	Brc1ccc(N(c2ccccc2)c2ccc(Br)cc2)cc1				1
B779	5-(4,4,5,5-Tetramethyl-[1,3,2]dioxaborolan-2-yl)-1H-indole		269410-24-4	010834	CC1(C)OB(c2ccc3[nH]ccc3c2)OC1(C)C				1
B780	5-(4,4,5,5-Tetramethyl-1,3,2-dioxaborolan-2-yl)-2,3-dihydro-1H-inden-1-one		214360-81-3	218539	CC1(C)OB(c2ccc3c(c2)CCC3=O)OC1(C)C
B781	6-(4,4,5,5-Tetramethyl-1,3,2-dioxaborolan-2-yl)naphthalen-2-ol		269410-21-1	229578	CC1(C)OB(c2ccc3cc(O)ccc3c2)OC1(C)C
B782	(3,4-Dihydro-2H-benzo[b][1,4]dioxepin-7-yl)boronic acid		279261-89-1	233600	OB(O)c1ccc2c(c1)OCCCO2
B783	(2-Aminobenzo[d]oxazol-5-yl)boronic acid hydrochloride		1224844-65-8	326284	Cl.Nc1nc2cc(B(O)O)ccc2o1
B784	Fluoranthen-3-ylboronic acid		359012-63-8	328651	OB(O)c1ccc2c3c(cccc13)-c1ccccc1-2
B785	(6-Phenylnaphthalen-2-yl)boronic acid		876442-90-9	363958	OB(O)c1ccc2cc(-c3ccccc3)ccc2c1
B786	Dibenzo[b,d]thiophen-3-ylboronic acid		108847-24-1	433851	OB(O)c1ccc2c(c1)sc1ccccc12
B787	(2-(Benzyloxy)naphthalen-1-yl)boronic acid		219834-96-5	437116	OB(O)c1c(OCc2ccccc2)ccc2ccccc12
B788	(2-Methylbenzo[d]oxazol-5-yl)boronic acid		279262-85-0	446049	Cc1nc2cc(B(O)O)ccc2o1
B789	4-Fluoro-2-(4,4,5,5-tetramethyl-1,3,2-dioxaborolan-2-yl)-1H-indole		1256359-96-2	447689	CC1(C)OB(c2cc3c(F)cccc3[nH]2)OC1(C)C
B790	(1,2-Dihydroacenaphthylen-5-yl)boronic acid		183158-33-0	447718	OB(O)c1ccc2c3c(cccc13)CC2
B791	1-Methyl-6-(4,4,5,5-tetramethyl-1,3,2-dioxaborolan-2-yl)-1H-benzo[d]imidazole		1107627-01-9	462930	Cn1cnc2ccc(B3OC(C)(C)C(C)(C)O3)cc21
B792	(5-CHLORO-3,4-DIHYDRO-2H-BENZO[B][1,4]OXAZIN-6-YL)BORONIC ACID PINACOL ESTER		1154740-68-7	473965	CC1(C)OB(c2ccc3c(c2Cl)NCCO3)OC1(C)C
B793	(1-(4-FLUOROPHENYL)-1H-PYRAZOL-3-YL)BORONIC ACID PINACOL ESTER		2223051-96-3	475071	CC1(C)OB(c2ccn(-c3ccc(F)cc3)n2)OC1(C)C
B794	5'-(4,4,5,5-TETRAMETHYL-1,3,2-DIOXABOROLAN-2-YL)-SPIRO[CYCLOPROPANE-1,3'-[3H]INDOL]-2'(1'H)-ONE		1613639-40-9	504764	CC1(C)OB(c2ccc3c(c2)C2(CC2)C(=O)N3)OC1(C)C
B795	[6-(trifluoromethyl)-1H-indazol-4-yl]boronic acid		1454301-73-5	516995	OB(O)c1cc(C(F)(F)F)cc2[nH]ncc12
B796	1-TERT-BUTYRONYCARBONYL-3-BORIC INDAZOLE PINACOL ESTER		1315341-80-0	529639	CC(C)(C)OC(=O)n1nc(B2OC(C)(C)C(C)(C)O2)c2ccccc21
B797	2-PHENOXYPYRIDINE-4-BORONIC ACID		1451393-41-1	529893	OB(O)c1ccnc(Oc2ccccc2)c1
B798	(7-FLUORO-1H-INDOL-2-YL)BORONIC ACID PINACOL ESTER		912331-75-0	532427	CC1(C)OB(c2cc3cccc(F)c3[nH]2)OC1(C)C
B799	6-(4,4,5,5-TETRAMETHYL-1,3,2-DIOXABOROLAN-2-YL)IMIDAZO[1,2-B]PYRIDAZINE		1356578-38-5	535082	CC1(C)OB(c2ccc3nccn3n2)OC1(C)C
B800	3-METHOXY-6-(4,4,5,5-TETRAMETHYL-1,3,2-DIOXABOROLAN-2-YL)ISOQUINOLINE			547874	COc1cc2cc(B3OC(C)(C)C(C)(C)O3)ccc2cn1
B801	3-(4,4,5,5-Tetramethyl-1,3,2-dioxaborolan-2-yl)-1-trityl-1H-pyrazolo[3,4-b]pyridine		1319591-26-8	547925	CC1(C)OB(c2nn(C(c3ccccc3)(c3ccccc3)c3ccccc3)c3ncccc23)OC1(C)C
B802	Tetrahydro-2H-pyran-4-yl 6-(4,4,5,5-tetramethyl-1,3,2-dioxaborolan-2-yl)-2,3-dihydro-1H-pyrrolo[3,2-b]pyridine-1-carboxylate			549516	CC1(C)OB(c2cnc3c(c2)N(C(=O)OC2CCOCC2)CC3)OC1(C)C
B803	(4-Fluorobenzofuran-2-yl)boronic acid		1423791-86-9	549639	OB(O)c1cc2c(F)cccc2o1
B804	o-Tolylboronic acid		16419-60-6					sigma	1
B805	m-Tolylboronic acid		17933-03-8					sigma	1
B806	p-Tolylboronic acid							sigma	1
B807	2,4-Dimethylphenylboronic Acid		55499-44-0					sigma	1
B808	2,6-Dimethylphenylboronic acid		100379-00-8					sigma	1
B809	3,5-Dimethylphenylboronic acid		172975-69-8					sigma	1
B810	2,4,6-Trimethylphenylboronic acid		5980-97-2					sigma	1
B811	4-isopropylphenylboronic acid		16152-51-5					sigma	1
B812	4-tert-Butylphenylboronic acid		123324-71-0					sigma	1
B813	4-Ethylphenylboronic acid		63139-21-9					sigma	1
B814	4-Propylphenylboronic acid		134150-01-9					sigma	1
B815	4-Butylphenylboronic acid		145240-28-4					sigma	1
B816	2-Fluorophenylboronic acid							sigma	1
B817	4-Fluorophenylboronic acid		1765-93-1					sigma	1
B818	3-Fluorophenylboronic acid		768-35-4					sigma	1
B819	3-(Trifluoromethyl)phenylboronic acid		1423-26-3					sigma	1
B820	4-(Trifluoromethyl)phenylboronic acid		128796-39-4					sigma	1
B821	2-(Trifluoromethyl)phenylboronic acid		1423-27-4					sigma	1
B822	3,5-Bis(trifluoromethyl)phenylboronic acid		73852-19-4					sigma	1
B823	2,4-Bis(trifluoromethyl)phenylboronic acid		153254-09-2					sigma	1
B824	3-Isopropoxyphenylboronic acid		216485-86-8					sigma	1
B825	3,4,5-Trifluorophenylboronic acid		143418-49-9					sigma	1
B826	3,4-Dimethoxyphenylboronic acid		122775-35-3					sigma	1
B827	3-(Benzyloxy)phenylboronic acid		156682-54-1					sigma	1
B828	4-(Benzyloxy)phenylboronic acid		146631-00-7					sigma	1
B829	4-Methoxycarbonylphenylboronic acid		99768-12-4					sigma	1
B830	4-Cyanophenylboronic acid		126747-14-6					sigma	1
B831	3-Cyanophenylboronic acid		150255-96-2					sigma	1
B832	4-(Methylthio)phenylboronic acid		98546-51-1					sigma	1
B833	4-(Methanesulfonyl)phenylboronic acid		149104-88-1					sigma	1
B834	2-Thienylboronic acid		6165-68-0					sigma	1
B835	3-Thienylboronic acid		6165-69-1					sigma	1
B836	3-Pyridinylboronic acid		1692-25-7					sigma	1
B837	5-Methyl-2-thiopheneboronic Acid		162607-20-7					sigma	1
B838	2-Methoxy-5-pyrimidylboronic Acid		628692-15-9					sigma	1
B839	B-[4-(1,2,2-Triphenylethenyl)phenyl]boronic acid		1227040-87-0					BLD	1
B840	(4-(Bis(4-(tert-butyl)phenyl)amino)phenyl)boronic acid		851233-24-4					BLD	1
B841	2,4,6-Triisopropylphenylboronic acid		154549-38-9					sigma	1
B842	(3-(Diphenylamino)phenyl)boronic acid		943899-12-5					BLD	1
B843	(4-(Di-p-tolylamino)phenyl)boronic acid		654067-65-9					BLD	0
B844	4-(tert-Butyl)-N-(4-(tert-butyl)phenyl)-N-(4-(4,4,5,5-tetramethyl-1,3,2-dioxaborolan-2-yl)phenyl)aniline		935480-19-6					BLD	1
B845	4-(4,4,5,5-Tetramethyl-1,3,2-dioxaborolan-2-yl)benzenethiol		1029438-23-0						0
B846	2-Methyl-N-(4-(4,4,5,5-tetramethyl-1,3,2-dioxaborolan-2-yl)phenyl)-N-(o-tolyl)aniline		1373131-54-4						0
B847	2,4-Diphenyl-6-(4-(4,4,5,5-tetramethyl-1,3,2-dioxaborolan-2-yl)phenyl)-1,3,5-triazine		1219956-23-6						0
B848	4,4,5,5-Tetramethyl-2-(4-phenylethynyl-phenyl)-[1,3,2]dioxaborolane		1190376-20-5					BLD	1
B849	9,9-Dimethyl-7-(4,4,5,5-tetramethyl-1,3,2-dioxaborolan-2-yl)-9H-fluorene-2-carbonitrile		1539314-85-6						0
