# Supplementary material for: Integrated System Built for Small-Molecule Semiconductors via High-Throughput Approaches
Source: J Am Chem Soc. 2023 Jul 19;145(30):16517–25. doi: 10.1021/jacs.3c03271 (PMC10401720; doi:10.1021/jacs.3c03271)
Supplement: Supplementary file 6 — ja3c03271_si_006.xlsx [file ja3c03271_si_006.xlsx]

## Sheet: Sheet1
ID	conformer	dipole	homo	lumo	IP	EA	energy	gap	a	b	c
A1000B158	TRUE	2.69049	-5.80863	-1.16316	7.10776	-0.240535	-39369.1	4.64547	0.0118454	0.00566367	0.00420561
A1000B173	TRUE	4.39128	-5.37434	-1.20403	6.67498	-0.0524259	-65636.3	4.17031	0.00958514	0.00312767	0.00256092
A1000B190	TRUE	1.33389	-5.8837	-1.76373	7.0441	0.632945	-52083.6	4.11997	0.00625431	0.00220747	0.00172431
A1000B202	TRUE	1.71793	-5.68203	-1.32961	6.89397	0.0599569	-39697.1	4.35242	0.00988629	0.0049904	0.0036639
A1000B231	TRUE	2.84052	-5.58298	-0.94585	6.87126	-0.245628	-41505.8	4.63713	0.0107132	0.00477855	0.00376241
A1000B242	TRUE	2.76316	-5.8313	-1.19993	7.15739	-0.148073	-39369.2	4.63137	0.0123378	0.00546534	0.00418357
A1000B278	TRUE	5.02846	-5.78581	-1.38238	7.06561	0.148925	-39369.4	4.40343	0.0125808	0.00551845	0.00421336
A1000B326	TRUE	1.72323	-5.55117	-0.91267	6.72716	-0.32074	-61447.9	4.6385	0.00463408	0.00277551	0.00258526
A1000B388	TRUE	2.66344	-5.9509	-1.74189	7.24998	0.323593	-40568.9	4.20901	0.0100785	0.00660032	0.00504389
A1000B400	TRUE	3.36313	-5.31612	-1.04408	6.64976	-0.33004	-45683.8	4.27204	0.0115811	0.00480015	0.00390403
A1000B417	TRUE	2.90192	-5.7065	-1.00221	7.01705	-0.362917	-39577.4	4.70429	0.0125078	0.00659439	0.00519997
A1000B540	TRUE	1.51017	-5.46523	-1.0728	6.51007	-0.0111298	-59406.2	4.39243	0.00439115	0.0024372	0.00187903
A1000B631	TRUE	3.72815	-5.96945	-1.25111	7.16347	0.0238714	-58782.2	4.71834	0.00444307	0.00277572	0.00175692
A1000B653	TRUE	8.98043	-5.98679	-1.67201	7.19803	0.392691	-53006.2	4.31478	0.00459836	0.00371306	0.00214129
A1001B133	TRUE	2.69318	-5.48469	-1.21234	6.76871	0.0897869	-62946.2	4.27235	0.00518586	0.0028122	0.00226845
A1001B167	TRUE	5.29405	-5.37676	-1.2958	6.67136	0.0972756	-56766.9	4.08096	0.0119723	0.00316726	0.0025674
A1001B168	TRUE	3.21671	-5.47078	-1.2713	6.77604	0.0627011	-56767	4.19948	0.0126205	0.00372164	0.00300957
A1001B238	TRUE	1.44792	-5.78032	-0.69031	7.14135	-0.544818	-32844.1	5.09001	0.0121356	0.00608372	0.00433613
A1001B273	TRUE	4.34329	-5.19022	-0.43388	6.60997	-0.920497	-33847.1	4.75634	0.0120313	0.00739175	0.00568873
A1001B278	TRUE	5.19518	-5.70999	-1.15203	7.02011	-0.117653	-32636.1	4.55796	0.0129013	0.00607264	0.00440963
A1001B298	TRUE	2.49204	-6.19065	-2.03884	7.49766	0.793127	-34707.6	4.15181	0.0133965	0.00457098	0.00361527
A1001B304	TRUE	3.978	-6.11974	-1.58363	7.42561	0.279886	-33835.6	4.53611	0.0104653	0.00757876	0.00507549
A1001B385	TRUE	2.46162	-5.59336	-1.12625	6.79634	-0.00690922	-58768	4.46711	0.0072136	0.00295801	0.00231107
A1001B404	TRUE	2.57757	-5.64297	-1.02397	7.07418	-0.264925	-32636.9	4.619	0.0117405	0.00862323	0.00549629
A1001B422	TRUE	2.47199	-5.24185	-1.06331	6.55789	-0.235836	-32635.3	4.17854	0.010961	0.00881195	0.00517807
A1001B427	TRUE	2.18348	-5.42957	-0.73895	6.69604	-0.502042	-36909	4.69062	0.00976244	0.00404342	0.00313594
A1001B440	TRUE	2.60953	-5.61826	-0.78898	6.95151	-0.479339	-34772.5	4.82928	0.0126102	0.00636574	0.00541062
A1001B518	TRUE	2.16301	-5.75647	-1.23696	7.07233	0.00797751	-57637.9	4.51951	0.0118178	0.00434882	0.00352069
A1001B527	TRUE	3.75531	-5.81159	-1.21875	7.04727	0.0250793	-42951.7	4.59284	0.0102962	0.00306031	0.00251424
A1001B547	TRUE	6.49881	-6.38067	-1.123		-0.105123	-37991	5.25767	0.00850475	0.00640547	0.00419821
A1001B553	TRUE	1.51918	-5.74328	-0.9743	7.05981	-0.236064	-50086.8	4.76898	0.0103285	0.00216217	0.00186524
A1001B628	TRUE	3.89771	-5.99653	-0.75392	7.44196	-0.682896	-30694.6	5.24261	0.0135577	0.00965829	0.0071855
A1001B679	TRUE	1.87797	-5.67856	-0.95052	6.81383	-0.19813	-41116.2	4.72804	0.00804744	0.00245347	0.001926
A1002B348	TRUE	2.43538	-5.79286	-0.76464	7.07151	-0.529352	-37991.2	5.02822	0.0120815	0.00438787	0.0036721
A1002B354	TRUE	1.64358	-5.92096	-1.44722	7.1781	0.282913	-37925.7	4.47374	0.0127189	0.00350851	0.00293994
A1002B390	TRUE	1.54532	-5.57166	-0.82827	6.85509	-0.43214	-34772.2	4.74339	0.0120625	0.00439584	0.00342064
A1002B422	TRUE	2.47263	-5.24195	-1.0641	6.5578	-0.235753	-32635.3	4.17785	0.0109558	0.00882178	0.0051794
A1002B424	TRUE	1.89573	-5.94422	-1.55127	7.21276	0.350704	-33835.7	4.39295	0.0133669	0.00450284	0.00357936
A1002B435	TRUE	4.1341	-5.48361	-0.7903	6.74583	-0.337842	-50560.9	4.69331	0.00411625	0.0028594	0.00181061
A1002B492	TRUE	2.85647	-5.48114	-1.89312	6.75541	0.604227	-45021.8	3.58802	0.00848602	0.00541442	0.00368335
A1002B598	TRUE	4.97507	-4.98631	0.11094	6.40957	-1.4829	-34718	5.09725	0.0131677	0.00665924	0.00468809
A1002B600	TRUE	4.16112	-5.39003	-1.25916	6.7063	0.0156044	-32635.8	4.13087	0.0146419	0.00557305	0.00429417
A1002B612	TRUE	2.41695	-4.9211	-0.81541	6.20755	-0.378234	-35972.3	4.10569	0.00956735	0.00582818	0.0042492
A1002B628	TRUE	2.04788	-6.13341	-0.89781	7.55011	-0.546655	-30694.5	5.2356	0.0140125	0.00946839	0.00741634
A1002B669	TRUE	2.46564	-5.89747	-1.15872	7.04953	0.060596	-42565.8	4.73875	0.0083501	0.00263853	0.0020932
A1002B679	TRUE	1.87607	-5.67901	-0.95226	6.81351	-0.196111	-41116.2	4.72675	0.0080381	0.00245575	0.00192631
A1002B702	TRUE	2.50422	-5.95787	-1.32995	7.10927	0.31049	-87174.8	4.62792	0.00703513	0.00134931	0.00115126
A1002B746	TRUE	1.91259	-5.75167	-0.98821	6.98989	-0.0923723	-37171	4.76346	0.00906654	0.00280406	0.00219503
A1003B173	TRUE	1.73866	-5.60448	-2.03021	6.80465	0.70986	-57769.5	3.57427	0.0175019	0.00255371	0.00234383
A1003B263	TRUE	3.73616	-6.08704	-1.84281	7.30878	0.652771	-46025.7	4.24423	0.0143093	0.00158506	0.00147727
A1003B281	TRUE	3.03675	-5.30524	-1.3316	6.34151	0.0668846	-43255	3.97364	0.00987338	0.00204313	0.0017487
A1003B293	TRUE	1.92814	-5.81269	-1.82728	6.95229	0.547718	-54821.5	3.98541	0.00779488	0.00309486	0.00271233
A1003B378	TRUE	4.13745	-5.88527	-1.60677	7.16805	0.26962	-34512.3	4.2785	0.0234221	0.00349196	0.0031459
A1003B400	TRUE	3.39353	-5.19298	-1.26492	6.42822	-0.142662	-37816.7	3.92806	0.018911	0.0041865	0.00358637
A1003B415	TRUE	3.28497	-5.76972	-1.44967	7.05728	0.0560642	-31960.8	4.32005	0.021342	0.00335088	0.0030161
A1003B451	TRUE	9.35052	-6.17912	-1.97407	7.4	0.829144	-76903.6	4.20505	0.007407	0.00179933	0.00160274
A1003B485	TRUE	4.62169	-5.42073	-1.36484	6.67252	0.0919812	-38982.3	4.05589	0.0140008	0.00242962	0.00222346
A1003B492	TRUE	5.98493	-5.63988	-2.16644	6.86531	0.882375	-43888.6	3.47344	0.00878741	0.00482999	0.00328472
A1003B507	TRUE	6.22588	-5.53722	-1.48017	6.77717	0.0798354	-33639.4	4.05705	0.020837	0.00432339	0.00394068
A1003B559	TRUE	1.3096	-6.52133	-2.15313	7.72031	0.790198	-53043.7	4.3682	0.00951858	0.00288328	0.00241649
A1003B566	TRUE	4.56912	-5.85836	-1.50823	7.15372	0.117624	-36898.4	4.35013	0.024783	0.00414004	0.00371073
A1003B626	TRUE	1.22044	-5.75033	-1.60567	6.84122	0.266424	-40125.9	4.14466	0.0252085	0.00168139	0.00160361
A1003B721	TRUE	3.18818	-6.14996	-1.86561	7.34425	0.510563	-37846	4.28435	0.0103065	0.00405547	0.00304791
A1004B227	TRUE	4.80322	-6.19988	-2.07918	7.57369	0.696671	-35234.1	4.1207	0.0132794	0.00513373	0.00390816
A1004B323	TRUE	2.62146	-6.25756	-2.22472	7.58154	0.774738	-37188	4.03284	0.0137205	0.00522102	0.00399574
A1004B344	TRUE	1.6192	-6.17234	-2.08905	7.49162	0.64263	-34152.5	4.08329	0.0151013	0.00574469	0.00481417
A1004B438	TRUE	6.61872	-6.07629	-2.14845	7.32303	0.778847	-50813.2	3.92784	0.00885983	0.00218714	0.00196096
A1004B525	TRUE	5.38795	-5.66381	-1.81311	6.96964	0.324159	-38676	3.8507	0.0134475	0.0060441	0.00492977
A1004B574	TRUE	1.84613	-6.33368	-2.3157	7.58767	0.953733	-57018.1	4.01798	0.0143599	0.00384626	0.00317994
A1004B576	TRUE	7.00743	-5.26715	-1.54303	6.51691	0.125695	-37369.7	3.72412	0.0139554	0.00493158	0.00404295
A1004B688	TRUE	1.66201	-6.08445	-2.068	7.32134	0.70798	-36223.3	4.01645	0.0212831	0.00306632	0.00272999
A1004B700	TRUE	1.22087	-6.31181	-2.33067	7.41518	1.05033	-37423.4	3.98114	0.0116639	0.00298729	0.0024541
A1004B737	TRUE	3.84984	-5.99397	-2.07571	6.91852	0.890172	-49109	3.91826	0.0063972	0.00106074	0.000919262
A1004B746	TRUE	3.76133	-6.13792	-2.05835	7.27356	0.75386	-36551.3	4.07957	0.0124197	0.002866	0.0023664
A1006B161	TRUE	4.95105	-4.61156	-0.61967	5.89202	-0.772167	-42012.4	3.99189	0.0303254	0.00392063	0.00352669
A1006B183	TRUE	3.17404	-5.45109	-1.71401	6.79584	0.391955	-39929.8	3.73708	0.0208629	0.00637525	0.0052549
A1006B407	TRUE	1.56788	-5.09591	-0.93901	6.48074	-0.399029	-41948.1	4.1569	0.0240823	0.00418639	0.0036164
A1006B473	TRUE	2.44305	-5.01378	-1.12118	6.33897	-0.301171	-47091.3	3.8926	0.015978	0.00479416	0.00404069
A1006B515	TRUE	6.29579	-5.11253	-1.61128	6.43405	0.308494	-41738	3.50125	0.0179556	0.00465452	0.00370405
A1006B516	TRUE	0.396172	-4.88088	-1.13269	6.15705	-0.311412	-43002.6	3.74819	0.0127078	0.00667704	0.00547904
A1006B627	TRUE	2.14487	-5.12824	-0.96798	6.4865	-0.369787	-47353.2	4.16026	0.0109864	0.00698354	0.0054303
A1006B666	TRUE	5.63019	-5.29488	-1.48046	6.54888	0.243155	-44137.2	3.81442	0.0190259	0.00259451	0.0023046
A1006B671	TRUE	1.22898	-5.37555	-1.46181	6.72522	0.187218	-47026.5	3.91374	0.0163578	0.00308549	0.00259994
A1006B679	TRUE	3.94902	-5.08953	-1.18769	6.29292	-0.0964598	-47210.5	3.90184	0.0148464	0.00222902	0.00201071
A1006B682	TRUE	0.484034	-5.16969	-1.79094	6.49252	0.642484	-47950.8	3.37875	0.0165272	0.00291972	0.00248252
A1006B743	TRUE	12.1328	-5.49367	-1.85819	6.75408	0.727987	-47951.2	3.63548	0.00721911	0.0038654	0.00252058
A1006B754	TRUE	6.64467	-5.31598	-1.19262	6.54729	-0.165365	-45074.6	4.12336	0.02286	0.00318953	0.00287268
A1006B765	TRUE	5.38275	-5.48755	-1.76971	6.78448	0.467285	-47688.9	3.71784	0.0189853	0.0024774	0.00220414
A1007B202	TRUE	1.40989	-4.93051	-1.22685	6.10791	0.192419	-38174.7	3.70366	0.0164457	0.00224457	0.00202005
A1007B229	TRUE	4.7789	-5.17068	-1.54596	6.39948	0.456585	-39046.4	3.62472	0.0156864	0.00282913	0.00266183
A1007B352	TRUE	6.51996	-5.13618	-1.34116	6.35142	0.292032	-43137.3	3.79502	0.020707	0.00171539	0.00163003
A1007B407	TRUE	1.38927	-4.88876	-0.75016	6.13975	-0.31965	-41064.8	4.1386	0.015621	0.00211535	0.00192117
A1007B461	TRUE	1.91714	-4.8927	-0.98914	6.09897	-0.107007	-39983.4	3.90356	0.0168838	0.00255102	0.00241352
A1007B524	TRUE	8.03912	-5.43657	-1.7339	6.69668	0.644697	-42145.6	3.70267	0.0231166	0.00194525	0.00184302
A1007B557	TRUE	4.25954	-4.58127	-0.55688	5.749	-0.531301	-39112.3	4.02439	0.013075	0.002983	0.00254366
A1007B564	TRUE	0.695494	-4.8307	-0.76165	6.08306	-0.333465	-43242.7	4.06905	0.0195633	0.00238243	0.00220299
A1007B642	TRUE	1.85491	-5.01098	-0.92707	6.25618	-0.160902	-46470.2	4.08391	0.00704544	0.00277498	0.00206512
A1007B671	TRUE	2.81925	-5.00881	-1.34322	6.26154	0.307557	-46143.2	3.66559	0.00810295	0.00193837	0.00165333
A1007B683	TRUE	5.9464	-5.14924	-1.49718	6.27438	0.515688	-48649	3.65206	0.0114866	0.00119881	0.00110746
A1007B722	TRUE	9.05401	-5.40874	-1.83666	6.64024	0.771802	-47067.4	3.57208	0.00746632	0.00311671	0.00278936
A1007B731	TRUE	3.33583	-4.83338	-0.74208	6.00497	-0.325575	-52551.7	4.0913	0.00922741	0.00210258	0.00189116
A1007B733	TRUE	7.27678	-4.88163	-1.03397	5.97825	0.0190175	-44191.3	3.84766	0.0172576	0.00136444	0.00127921
A1008B303	TRUE	3.49728	-5.509	-1.12354	6.80822	-0.103516	-35279.4	4.38546	0.0122539	0.00411708	0.00326642
A1008B317	TRUE	2.66853	-5.73174	-1.64547	6.97857	0.410197	-33352.2	4.08627	0.0127902	0.00584292	0.0040704
A1008B399	TRUE	3.13618	-6.49557	-1.1373	7.82724	-0.208743	-36740.7	5.35827	0.0120052	0.00741772	0.00522745
A1008B482	TRUE	4.93861	-5.75351	-1.07942	7.20137	-0.349036	-33144.1	4.67409	0.0136782	0.00713259	0.00536883
A1008B486	TRUE	4.49898	-5.75325	-0.77838	7.08077	-0.477692	-35553.9	4.97487	0.00954068	0.00503977	0.0035349
A1008B591	TRUE	1.45558	-5.59215	-0.97114	6.80838	-0.264189	-39372.1	4.62101	0.0099827	0.00373969	0.00286231
A1008B639	TRUE	5.72086	-5.93243	-2.40346	7.16358		-52882.8	3.52897	0.00759011	0.00198666	0.00164492
A1008B743	TRUE	5.67009	-6.251	-2.0322	7.3963	0.96798	-42364.5	4.2188	0.00847787	0.0026996	0.00207476
A1008B752	TRUE	3.46724	-5.70603	-1.07142	6.88471	-0.102474	-37350.8	4.63461	0.00964235	0.00333901	0.00256117
A1008B756	TRUE	5.49592	-6.35265	-1.65105	7.57862	0.351049	-38221.6	4.7016	0.0095915	0.00348574	0.00263976
A1009B203	TRUE	3.23164	-6.32192	-2.04744	7.7063	0.704433	-33294.8	4.27448	0.0148928	0.0119109	0.0100837
A1009B271	TRUE	2.78639	-6.34031	-1.80886	7.70652	0.396945	-50748.9	4.53145	0.0136706	0.0108587	0.00699683
A1009B318	TRUE	5.34561	-6.08924	-1.83528	7.6309	0.49563	-33295	4.25396	0.0149033	0.0122858	0.0100009
A1009B326	TRUE	3.00912	-5.77167	-1.42486	7.03205	0.0657936	-54173.9	4.34681	0.00565906	0.00529739	0.00445928
A1009B347	TRUE	2.75721	-6.56449	-2.28343	7.90741	0.974577	-34167	4.28106	0.0131545	0.0108748	0.00677006
A1009B367	TRUE	2.72102	-6.43528	-1.65219	7.71247	0.252127	-50085.4	4.78309	0.00800779	0.00358038	0.00269874
A1009B373	TRUE	4.96424	-5.94836	-2.24098	7.20408	0.99117	-43611	3.70738	0.00660966	0.0058265	0.00329569
A1009B446	TRUE	4.40792	-6.23901	-1.69195	7.63384	0.214282	-35314.3	4.54706	0.012167	0.00995881	0.00627774
A1009B480	TRUE	3.42084	-5.08251	-1.23988	6.43779	-0.239795	-40772.4	3.84263	0.0124456	0.00787169	0.00540707
A1009B508	TRUE	5.93621	-5.20189	-1.41379	6.56002	0.0795644	-36367.8	3.7881	0.0154842	0.00810139	0.00634663
A1009B554	TRUE	3.37806	-5.90412	-1.74655	7.19599	0.407257	-50892.3	4.15757	0.00686177	0.00558231	0.00448059
A1009B573	TRUE	4.8256	-5.78086	-1.77183	7.21019	0.455	-39521.5	4.00903	0.0107761	0.00946233	0.00619178
A1009B589	TRUE	3.83447	-6.3969	-1.72317	7.76174	0.362086	-50418.8	4.67373	0.0109205	0.00697685	0.00591278
A1009B613	TRUE	3.46924	-6.29321	-1.87331	7.68124	0.40908	-57097.2	4.4199	0.0128733	0.00936069	0.00718176
A1009B677	TRUE	3.85881	-6.20958	-2.0571	7.43924	0.856831	-44926.7	4.15248	0.0147385	0.00354126	0.00310949
A1009B698	TRUE	3.95931	-6.04383	-1.47492	7.32042	0.068433	-38439.1	4.56891	0.00876209	0.00813816	0.00448921
A100B419	TRUE	5.03021	-5.62026	-1.14104	6.9216	-0.16242	-35130.8	4.47922	0.0162194	0.00458072	0.00367773
A100B444	TRUE	5.03489	-5.62003	-1.14099	6.92135	-0.158586	-35130.8	4.47904	0.0161905	0.00458426	0.00367938
A100B455	TRUE	5.13064	-5.59369	-1.25802	6.76482	0.0293655	-63532.7	4.33567	0.0106954	0.00273127	0.00228922
A100B557	TRUE	3.78314	-4.90949	-0.48987	6.17592	-0.793863	-32304.9	4.41962	0.0119325	0.00829236	0.00544364
A100B628	TRUE	4.27895	-5.74883	-0.87781	7.19711	-0.631692	-29098.2	4.87102	0.0227336	0.00815978	0.00707925
A100B635	TRUE	1.98153	-5.56988	-2.50329	6.90021	1.129	-56173.4	3.06659	0.00801846	0.00391284	0.00291328
A100B662	TRUE	2.58681	-5.04034	-1.47021	6.19657	0.349066	-53027.7	3.57013	0.0143577	0.00316307	0.00259454
A100B673	TRUE	2.55996	-5.41819	-0.99371	6.57853	-0.199489	-39519.9	4.42448	0.0110056	0.0024587	0.00203293
A100B743	TRUE	12.2937	-5.69152	-1.81914	6.93436	0.715328	-40260.6	3.87238	0.00587025	0.00505052	0.00271932
A100B744	TRUE	2.07203	-5.58134	-0.96569	6.7812	-0.0769477	-48132	4.61565	0.00562326	0.00363684	0.00246572
A100B748	TRUE	5.53031	-5.78511	-1.48777	7.07155	0.251446	-36117.6	4.29734	0.014303	0.00345407	0.00282877
A1010B203	TRUE	4.57757	-6.34061	-2.0746	7.85584	0.718122	-33868	4.26601	0.0135967	0.0128277	0.00846574
A1010B316	TRUE	5.82504	-5.80501	-1.52239	7.25573	-0.107565	-32942	4.28262	0.0167051	0.0128392	0.0101301
A1010B318	TRUE	6.13878	-6.06751	-1.86101	7.40453	0.528222	-33868	4.2065	0.0150835	0.0114675	0.00971396
A1010B330	TRUE	3.39092	-5.89362	-1.78478	7.2445	0.273448	-50449.6	4.10884	0.0132678	0.0099988	0.00635693
A1010B428	TRUE	2.8104	-5.45486	-1.85113	6.7341	0.426546	-39101.7	3.60373	0.00881254	0.00828243	0.00455438
A1010B453	TRUE	6.30845	-5.859	-1.65195	7.17711	0.168898	-34805.8	4.20705	0.0115535	0.00997739	0.00588009
A1010B473	TRUE	1.68032	-5.72655	-1.70375	7.07548	0.248821	-41029.6	4.0228	0.0111623	0.00796474	0.00597322
A1010B478	TRUE	2.4026	-6.5826	-2.19408	7.97312	0.742358	-50990.7	4.38852	0.00902868	0.00760637	0.00482533
A1010B504	TRUE	1.44439	-6.14787	-2.08262	7.43769	0.668391	-51465.4	4.06525	0.00689133	0.00528686	0.00436415
A1010B518	TRUE	2.37599	-6.13667	-1.97893	7.50777	0.520643	-57670.3	4.15774	0.0121166	0.00986187	0.00673798
A1010B567	TRUE	4.81619	-6.45142	-2.9099	7.78008	1.58572	-44111.9	3.54152	0.0107814	0.00799041	0.00612917
A1010B655	TRUE	3.19759	-6.34672	-1.79942	7.5983	0.311832	-37203.5	4.5473	0.0105073	0.00664669	0.00561993
A1010B671	TRUE	3.49519	-6.47068	-2.15416		0.789698	-40964.7	4.31652	0.0102532	0.00760291	0.00500129
A1010B752	TRUE	2.24793	-5.79367	-1.71652	7.04946	0.230803	-36875.7	4.07715	0.00861237	0.00765859	0.00423725
A1010B767	TRUE	1.52774	-6.35904	-2.0467	7.70532	0.614071	-37747.3	4.31234	0.0136902	0.00721063	0.00528998
A1011B139	TRUE	3.71556	-5.57304	-1.75013	6.85767	0.449746	-53706.1	3.82291	0.006827	0.00443479	0.0034835
A1011B178	TRUE	6.37913	-5.36384	-1.46995	6.71719	0.0472439	-44458.6	3.89389	0.00924488	0.00579399	0.00386897
A1011B224	TRUE	2.0481	-5.77738	-1.45092	7.01558	0.30062	-48666.9	4.32646	0.00922396	0.00292353	0.00265812
A1011B262	TRUE	2.63556	-6.19346	-1.70735	7.44934	0.426489	-80310.7	4.48611	0.0059054	0.002993	0.00266047
A1011B269	TRUE	3.84041	-5.88478	-1.75943	7.19804	0.365969	-43089.1	4.12535	0.00905371	0.00556517	0.00370765
A1011B521	TRUE	5.8321	-5.13855	-1.19789	6.45702	-0.207336	-37047	3.94066	0.015139	0.00575492	0.00468234
A1011B612	TRUE	4.42862	-5.03405	-1.45145	6.34127	0.138647	-39118.1	3.5826	0.011552	0.00648971	0.00481246
A1011B632	TRUE	1.79507	-5.91582	-2.44994	7.1559	1.14289	-55521.2	3.46588	0.00665234	0.00345484	0.0026472
A1011B652	TRUE	3.72251	-6.20279	-1.86217	7.39064	0.523472	-66816	4.34062	0.00892179	0.00201511	0.00191298
A1011B663	TRUE	1.47378	-5.70874	-1.47928	6.8624	0.275238	-52873.8	4.22946	0.00591314	0.00374354	0.00293643
A1011B678	FALSE	3.0402	-5.79014	-1.59881	6.88909	0.374369	-50998.9	4.19133	0.00342404	0.00202823	0.00132854
A1011B689	TRUE	3.68009	-5.78843	-1.61665	7.05123	0.331984	-42125.3	4.17178	0.0144276	0.00368115	0.00308631
A1011B690	TRUE	3.41419	-6.32097	-1.95652	7.5537	0.750628	-41188.8	4.36445	0.00718844	0.00442824	0.00280627
A1011B694	TRUE	3.46856	-5.68165	-1.6006	6.97301	0.277249	-39988.6	4.08105	0.0194185	0.0045289	0.00398338
A1011B745	TRUE	2.17707	-5.54308	-1.96723	6.75621	0.734539	-57770	3.57585	0.00966781	0.00441305	0.0032955
A1014B139	TRUE	2.13576	-5.93871	-2.13234	7.12884	0.814104	-47758.8	3.80637	0.00824061	0.00410018	0.00347793
A1014B171	TRUE	4.03966	-6.49974	-2.47	7.74715	1.16918	-36428.9	4.02974	0.0149545	0.00505086	0.00385396
A1014B264	TRUE	3.27992	-6.19258	-2.06467	7.33499	0.687466	-38393.7	4.12791	0.011761	0.00347434	0.00273418
A1014B311	TRUE	2.26425	-5.3625	-1.54566	6.53123	0.0969718	-57597.2	3.81684	0.0104403	0.00209439	0.0018772
A1014B532	TRUE	2.06969	-6.36633	-2.26643	7.61792	0.908309	-33170.7	4.0999	0.0104638	0.00835439	0.00532982
A1014B613	TRUE	3.97503	-6.31852	-2.35814	7.60555	0.95849	-54836.3	3.96038	0.0154551	0.00609518	0.00466891
A1014B654	TRUE	2.08655	-6.17814	-2.28705	7.25806	0.893378	-63459.4	3.89109	0.00682321	0.00334199	0.00234592
A1014B660	FALSE	7.33854	-6.9639	-2.44139	8.36849	0.958265	-35784	4.52251	0.0135026	0.0100027	0.00752022
A1014B661	TRUE	4.75323	-6.21156	-2.21544	7.52841	0.783587	-34041.4	3.99612	0.00971625	0.00888814	0.00464209
A1014B704	TRUE	3.80047	-5.57691	-2.21238	6.70927	1.01853	-69275.7	3.36453	0.0204301	0.002883	0.00252647
A1014B710	TRUE	7.30548	-6.43041	-2.47211	7.53907	1.24621	-40636.9	3.9583	0.0115379	0.00303019	0.0024186
A1014B754	TRUE	8.09785	-5.56969	-2.09178	7.06901	0.656001	-36178.9	3.47791	0.00849214	0.00781032	0.00421279
A1014B764	TRUE	0.35852	-6.53888	-2.34814	7.65174	1.10435	-52691.8	4.19074	0.00713428	0.00146787	0.00124446
A1015B159	TRUE	3.70234	-4.99432	-1.88983	6.10511	0.754915	-55687.5	3.10449	0.0063239	0.00348819	0.00286654
A1015B185	TRUE	3.50108	-4.94858	-0.93754	6.26522	-0.42209	-37461.9	4.01104	0.0158193	0.00655491	0.00524775
A1015B274	TRUE	6.37857	-5.3364	-1.07689	6.63415	-0.223804	-34453.7	4.25951	0.0128488	0.00845143	0.00545214
A1015B275	TRUE	4.63862	-5.22797	-0.9816	6.59821	-0.36046	-34454.2	4.24637	0.0132752	0.00962813	0.00621099
A1015B336	TRUE	1.45941	-5.54547	-1.51583	6.79953	0.284499	-48105.2	4.02964	0.00820829	0.00513958	0.00402724
A1015B414	TRUE	4.31953	-5.4908	-1.05601	6.78481	-0.186665	-55243.5	4.43479	0.0116519	0.00561503	0.00419661
A1015B415	TRUE	4.54176	-5.3895	-0.80317	6.73048	-0.547487	-34911.2	4.58633	0.014361	0.00609093	0.00471069
A1015B419	TRUE	3.57529	-5.70527	-1.38254	7.01597	0.0884382	-38544.3	4.32273	0.0100097	0.00712256	0.00442975
A1015B479	TRUE	6.60724	-5.16471	-0.61754	6.47416	-0.780424	-43130.1	4.54717	0.0134448	0.00609483	0.0048455
A1015B523	TRUE	2.82498	-5.54798	-1.00652	6.90856	-0.340831	-35782	4.54146	0.0113793	0.00859115	0.00587401
A1015B616	TRUE	7.35359	-5.91237	-1.1799	7.36103	-0.195453	-38050.2	4.73247	0.014276	0.00923403	0.0068805
A1015B667	TRUE	3.98099	-5.49348	-1.43207	6.72247	0.293209	-39860.2	4.06141	0.00721301	0.00498265	0.00303723
A1015B695	TRUE	7.12996	-5.41398	-0.81128	6.69045	-0.528137	-40796.4	4.6027	0.00907978	0.00763313	0.00543822
A1015B720	TRUE	3.06822	-5.66277	-1.41179	6.86383	0.198317	-40796.6	4.25098	0.00803119	0.00503941	0.00318806
A1015B735	TRUE	6.23986	-5.39767	-1.15889	6.59435	-0.0188547	-40796.7	4.23878	0.0073344	0.00461811	0.00293809
A1015B764	TRUE	4.46999	-5.78593	-1.66768	7.02603	0.560936	-57310.4	4.11825	0.00336974	0.00293364	0.00161677
A1016B158	TRUE	1.61209	-5.87863	-1.59055	7.17263	0.259643	-36120.1	4.28808	0.0219071	0.00354495	0.00320924
A1016B163	TRUE	6.67461	-5.28664	-1.31884	6.54992	-0.0282707	-37385	3.9678	0.0157277	0.00376321	0.00329256
A1016B167	TRUE	0.662674	-5.49033	-2.16081	6.69336	0.876143	-60251.2	3.32952	0.019045	0.00215598	0.0019763
A1016B248	TRUE	3.75556	-5.8039	-1.78072	7.0385	0.694353	-77640.8	4.02318	0.00913659	0.00131041	0.00126262
A1016B299	TRUE	1.95918	-5.28715	-1.37792	6.53787	0.0501196	-37385	3.90923	0.022231	0.00284968	0.00269983
A1016B306	TRUE	0.828712	-5.80541	-1.75427	7.04058	0.414201	-45564.1	4.05114	0.0129214	0.00222871	0.00208216
A1016B330	TRUE	2.57101	-5.84039	-1.60662	7.08344	0.292746	-53901.3	4.23377	0.0233526	0.00276377	0.00257927
A1016B413	TRUE	3.31277	-5.85503	-1.47493	7.19925	0.0993547	-34441.7	4.3801	0.0247831	0.00314868	0.00293759
A1016B489	TRUE	4.12604	-5.80807	-1.79973	7.15083	0.406725	-39217.7	4.00834	0.0218595	0.00345399	0.003125
A1016B531	TRUE	3.25617	-5.83486	-1.61661	7.11347	0.258717	-38256.6	4.21825	0.0171214	0.00402301	0.00379894
A1016B574	TRUE	0.807819	-6.05934	-1.8922	7.30303	0.600525	-61122.1	4.16714	0.0189524	0.00229265	0.00212907
A1016B686	TRUE	2.85418	-5.8586	-1.63656	7.00356	0.381723	-42791.8	4.22204	0.0150143	0.00151225	0.00140462
A1018B195	TRUE	1.5194	-5.80877	-1.63961	7.04578	0.416016	-58625.5	4.16916	0.0153223	0.00170967	0.0015856
A1018B324	TRUE	1.23218	-5.68433	-1.40526	6.87724	0.0769136	-57818.8	4.27907	0.0173406	0.0014366	0.00139842
A1018B386	TRUE	6.62324	-6.08604	-2.04677	7.26371	0.844	-76075.3	4.03927	0.00787013	0.00160929	0.00142741
A1018B422	TRUE	3.60481	-5.30069	-1.42373	6.61178	0.141228	-39828	3.87696	0.0287155	0.00621859	0.0052552
A1018B518	TRUE	2.29726	-5.94771	-1.98938	7.2119	0.68948	-64830.4	3.95833	0.0284177	0.00389195	0.00353234
A1018B592	TRUE	1.33466	-5.98926	-1.68629	7.19848	0.384248	-47320.4	4.30297	0.0313035	0.00251338	0.00241597
A1018B652	TRUE	1.36968	-5.99126	-1.71924	7.0734	0.468865	-70862.9	4.27202	0.014425	0.000869108	0.000832961
A1018B763	TRUE	1.12566	-5.59039	-1.21726	6.8849	-0.00111847	-46171.9	4.37313	0.0158891	0.00481787	0.00392231
A1018B764	TRUE	1.00147	-6.30869	-2.00609	7.44272	0.894003	-62685.8	4.3026	0.0330997	0.00100804	0.000987946
A1019B262	TRUE	8.44101	-6.02484	-2.48625	7.13852	1.22073	-80747.3	3.53859	0.0044753	0.00197137	0.00150598
A1019B274	TRUE	0.358143	-5.81016	-2.35157	7.16378	1.01685	-36218.7	3.45859	0.0135989	0.00356016	0.00288783
A1019B284	TRUE	5.3529	-5.89983	-2.27379	7.0906	0.90435	-36219	3.62604	0.0135079	0.00355843	0.00287957
A1019B346	TRUE	0.361528	-6.21755	-2.64164	7.53622	1.36474	-37417.7	3.57591	0.0091907	0.00370928	0.00274053
A1019B387	TRUE	3.18788	-5.90971	-2.39023	7.0319	0.992828	-38682.1	3.51948	0.00954946	0.00396109	0.00328664
A1019B430	TRUE	4.63695	-5.70281	-2.58748	6.8171	1.35026	-38563.3	3.11533	0.00979938	0.00305614	0.00233164
A1019B465	TRUE	1.8097	-5.78766	-2.50079		1.2772	-70788.5	3.28687	0.00412843	0.00106699	0.000971758
A1019B509	TRUE	2.57241	-6.19562	-2.64447	7.32258	1.33171	-55014.9	3.55115	0.00412732	0.00218422	0.00148325
A1019B518	TRUE	2.83248	-6.03452	-2.58552	7.17829	1.27198	-61220	3.449	0.00947497	0.003535	0.00269298
A1019B575	TRUE	0.483357	-5.62443	-2.31586	6.71523	0.985844	-60348.6	3.30857	0.00884646	0.00260296	0.00206205
A1019B611	TRUE	2.92569	-6.20314	-2.55402	7.41251	1.21027	-37298.8	3.64912	0.01105	0.00418838	0.00313242
A1019B623	TRUE	4.88415	-5.0762	-2.33198	5.9556	1.11101	-68876.1	2.74422	0.00211571	0.0013736	0.000849137
A1019B650	TRUE	2.69889	-5.99697	-2.45569	7.22991	1.11936	-45713.2	3.54128	0.0048253	0.00264548	0.00173085
A1019B670	TRUE	4.77825	-6.10018	-2.39186	7.2349	1.04375	-40425	3.70832	0.006892	0.00443188	0.00280615
A1019B671	TRUE	6.34349	-6.22829	-2.55377	7.41633	1.23826	-44514.3	3.67452	0.00571284	0.00487763	0.00270555
A1019B672	TRUE	4.68453	-6.17811	-2.42381	7.377	1.07536	-46147.8	3.7543	0.00788157	0.00233143	0.00193366
A1019B676	TRUE	4.39835	-5.82841	-2.37971	6.86085	1.18908	-47850.6	3.4487	0.00640551	0.00215616	0.0016681
A1019B733	TRUE	0.143382	-5.6845	-2.39631	6.71197	1.11036	-42562.5	3.28819	0.00787177	0.00211185	0.00168254
A1019B758	TRUE	4.06453	-5.70394	-2.44622	6.72048	1.24313	-58206.1	3.25772	0.00686841	0.00225119	0.00172529
A1021B1	TRUE	12.0825	-4.81352	-2.0651			-71879.2	2.74842	0.00315547	0.00185134	0.00140021
A1021B10	TRUE	5.79175	-5.93395	-2.24881			-64445.6	3.68514	0.00544061	0.00197898	0.00186214
A1021B11	TRUE	6.91428	-5.77543	-2.21071			-68915.8	3.56472	0.00415259	0.00198009	0.00157265
A1021B12	TRUE	3.1165	-5.13821	-2.24816			-59430.7	2.89005	0.00860188	0.000590715	0.000580191
A1021B13	TRUE	2.04221	-6.2836	-2.49803			-56422.9	3.78557	0.00582774	0.000776311	0.000766739
A1021B2	TRUE	2.3356	-5.97126	-2.61533			-57111.5	3.35593	0.0353007	0.00153022	0.0015028
A1021B3	TRUE	1.97692	-6.62442	-3.08675			-53774.3	3.53767	0.0465417	0.00206248	0.00203457
A1021B302	TRUE	0.227199	-6.4657	-2.98355			-44552.6	3.48215	0.0335069	0.00124547	0.00123643
A1021B375	TRUE	3.14313	-5.86904	-2.23214			-39603.8	3.6369	0.0275126	0.00172191	0.00172127
A1021B377	TRUE	10.5396	-5.62124	-2.04525	6.76854	0.66736	-74637.7	3.57599	0.0101858	0.00228639	0.00200615
A1021B386	TRUE	3.97859	-5.85664	-2.27487			-75575.7	3.58177	0.00400381	0.0029962	0.00213662
A1021B388	TRUE	1.19671	-6.39042	-2.59403	7.44514	1.27704	-40529.8	3.79639	0.0241409	0.00190662	0.00185579
A1021B4	TRUE	3.00103	-5.94013	-2.32876			-48008.4	3.61137	0.0112924	0.0012663	0.00124925
A1021B431	TRUE	3.30511	-5.84968	-2.40553	6.90856	1.19923	-41675.4	3.44415	0.0217501	0.00169855	0.00169051
A1021B461	TRUE	2.72329	-6.02101	-2.31477	7.08679	1.01179	-41466.8	3.70624	0.0171242	0.00189665	0.00184497
A1021B464	TRUE	3.21111	-5.99559	-2.24229	6.98315	0.882934	-56172.1	3.7533	0.0100354	0.000786511	0.000756638
A1021B493	TRUE	5.80453	-5.56006	-2.31135	6.64274	0.957901	-43484.7	3.24871	0.0242985	0.00148679	0.00146767
A1021B5	TRUE	2.38948	-6.15197	-2.40382			-43865.3	3.74815	0.0281395	0.00101475	0.00101024
A1021B586	TRUE	3.95594	-6.11971	-2.28081	7.1791	0.95626	-64333.1	3.8389	0.0221627	0.00137399	0.00134623
A1021B6	TRUE	2.33909	-5.913	-2.53023			-35514.4	3.38277	0.0374524	0.00171562	0.00168704
A1021B7	TRUE	2.64057	-6.36558	-2.35486			-31307.6	4.01072	0.0414371	0.00306474	0.00302407
A1021B740	TRUE	6.4507	-6.13095	-2.37466	7.10988	1.04488	-50961.8	3.75629	0.0105615	0.00115074	0.00109324
A1021B769	TRUE	0.442325	-6.486	-3.00508			-62125.2	3.48092	0.026135	0.00115576	0.00113293
A1021B770	TRUE	2.80224	-5.68556	-2.08942			-61145	3.59614	0.0214691	0.0017997	0.00179186
A1021B771	TRUE	2.14786	-6.09554	-3.41257			-93005.5	2.68297	0.014697	0.000532511	0.000524268
A1021B772	TRUE	6.34018	-6.63268	-3.55396			-62994.5	3.07872	0.0262434	0.00113985	0.00112468
A1021B773	TRUE	0.172256	-6.75789	-3.8024			-73087.9	2.95549	0.0165624	0.000849442	0.000810711
A1021B775	TRUE	11.8901	-5.04002	-2.09656			-104071	2.94346	0.00111631	0.000933374	0.000589059
A1021B8	TRUE	2.41386	-6.03113	-2.40946			-39658.1	3.62167	0.029345	0.00155111	0.00151942
A1021B9	TRUE	2.31043	-5.97715	-2.398			-39657.8	3.57915	0.0232846	0.0019088	0.00186404
A1022B147	TRUE	5.08491	-5.17331	-1.73142	6.34205	0.575505	-71829.8	3.44189	0.00716836	0.000799729	0.000770932
A1022B180	TRUE	2.60258	-5.76245	-1.38088	6.94976	0.211251	-48083.6	4.38157	0.00694389	0.0045278	0.00395889
A1022B229	TRUE	3.29225	-5.62569	-1.62309	6.79268	0.535655	-48944.3	4.0026	0.00567696	0.00522663	0.00330665
A1022B340	TRUE	0.702163	-5.69701	-1.65535	6.86517	0.508421	-53972.4	4.04166	0.00749901	0.00192012	0.00189199
A1022B437	TRUE	5.5639	-5.18077	-0.99302	6.25582	-0.165683	-49010.3	4.18775	0.00789263	0.00231765	0.00220506
A1022B440	TRUE	0.867327	-5.51539	-1.12259	6.67641	0.0334022	-49881.5	4.3928	0.00626092	0.00418057	0.00320165
A1022B473	TRUE	2.41446	-5.40984	-1.2741	6.51724	0.181207	-56105.9	4.13574	0.00577721	0.00250214	0.00245606
A1022B476	TRUE	4.0497	-5.33999	-1.19747	6.63665	0.0239716	-52268.2	4.14252	0.0079035	0.00276323	0.00255489
A1022B543	TRUE	0.764917	-5.56397	-1.40116	6.52947	0.472426	-79465.3	4.16281	0.00213129	0.00206863	0.00135273
A1022B654	TRUE	1.83156	-5.69507	-1.53161	6.72663	0.42054	-81369.9	4.16346	0.00517693	0.0013758	0.00134465
A1022B676	TRUE	1.46091	-5.47461	-1.49936	6.48305	0.533518	-59377.4	3.97525	0.00586259	0.00145741	0.00143835
A1022B685	TRUE	1.5569	-5.61684	-1.48355	6.67675	0.38147	-54416.2	4.13329	0.0064371	0.00142968	0.00142547
A1023B172	TRUE	2.12575	-5.61361	-1.62648	6.73927	0.546334	-51081	3.98713	0.00510628	0.00445061	0.00286431
A1023B244	TRUE	0.968644	-5.28258	-1.18524	6.33147	0.0443103	-46873.5	4.09734	0.00835401	0.00293177	0.00275084
A1023B271	TRUE	0.175256	-5.66839	-1.54317	6.82387	0.488152	-66398.4	4.12522	0.00804671	0.00255248	0.00240504
A1023B374	TRUE	1.23061	-5.35093	-1.20274	6.43251	0.0321372	-50155.2	4.14819	0.00777432	0.00236336	0.00224211
A1023B407	TRUE	3.72218	-5.50265	-1.28598	6.68286	0.131579	-50962.7	4.21667	0.00786668	0.00236928	0.0022582
A1023B482	TRUE	5.74827	-5.41979	-1.19123	6.58788	0.0971589	-47745.3	4.22856	0.00622903	0.00542204	0.00347716
A1023B493	TRUE	1.04666	-5.34032	-1.35099	6.39735	0.181684	-51899.4	3.98933	0.00783958	0.00238167	0.00226764
A1023B642	TRUE	2.59674	-5.78407	-1.5241	6.89889	0.313655	-56367.8	4.25997	0.00461388	0.00369734	0.00289289
A1024B153	TRUE	5.15395	-5.81523	-2.66792	6.95368	1.14636	-77991.5	3.14731	0.00617407	0.00172746	0.00139454
A1024B241	TRUE	0.692283	-6.40423	-2.89933	7.5537	1.34901	-79593.4	3.5049	0.00859841	0.00139993	0.00139938
A1024B273	TRUE	5.94949	-5.6027	-2.83829	6.89615	1.21813	-36275.5	2.76441	0.0204797	0.005584	0.00551473
A1024B285	TRUE	2.0124	-6.66896	-2.73417	7.84215	1.2062	-61266.2	3.93479	0.0203106	0.00334279	0.00326544
A1024B309	TRUE	6.43702	-5.66954	-2.56596	6.84871	1.12076	-42488.3	3.10358	0.0175396	0.00325945	0.00309632
A1024B313	TRUE	2.7321	-5.64931	-2.39196	6.8943	0.802666	-37474.6	3.25735	0.0318293	0.00330434	0.00311138
A1024B334	TRUE	1.05658	-6.74623	-2.84065	7.94569	1.32297	-39546.5	3.90558	0.0274235	0.00291571	0.0027654
A1024B350	TRUE	5.84903	-6.01677	-2.74637	7.20473	1.16648	-40419.6	3.2704	0.0269051	0.00306647	0.00292812
A1024B600	TRUE	3.62308	-5.71472	-2.94675	6.97612	1.35945	-35064.1	2.76797	0.0298939	0.00459474	0.00418759
A1024B664	TRUE	5.12564	-6.01065	-2.50794	7.04243	0.980469	-43872.3	3.50271	0.0271547	0.00134936	0.00130482
A1024B674	TRUE	0.76832	-6.56137	-2.95346	7.69028	1.44441	-48755.1	3.60791	0.0257257	0.00188207	0.0018181
A1024B681	TRUE	5.51328	-6.58028	-2.57741	7.94674	0.991888	-43360	4.00287	0.012677	0.00268958	0.00237929
A1024B728	TRUE	5.15432	-6.00199	-2.50563	7.04859	0.974728	-41735.9	3.49636	0.0291821	0.00166408	0.00159232
A1024B736	TRUE	1.3779	-5.88993	-2.50345	7.04339	0.946809	-39271.5	3.38648	0.0324717	0.00248889	0.00235803
A1024B739	TRUE	7.14308	-5.87907	-2.40541	6.94526	0.860465	-43688.3	3.47366	0.0242509	0.00191631	0.00180043
A1024B758	TRUE	4.54739	-5.773	-2.55746	6.86847	1.08232	-57052.4	3.21554	0.0283212	0.0021297	0.00202645
A1025B143	TRUE	0.00370477	-4.96898	-1.53682	6.12338	0.357573	-45859.3	3.43216	0.00841322	0.0024739	0.00203781
A1025B322	TRUE	0.000837911	-5.05144	-1.70433	6.18708	0.631039	-52281.8	3.34711	0.00891784	0.00170948	0.00154141
A1025B425	TRUE	0.00239735	-4.73538	-1.71088	5.89247	0.634069	-44593.9	3.0245	0.0111159	0.00281818	0.00233524
A1025B445	TRUE	0.00630887	-4.94859	-1.59008	6.0843	0.43625	-48246.1	3.35851	0.00870584	0.0027072	0.00226845
A1025B472	TRUE	0.00134399	-4.97809	-1.5351	6.14899	0.400517	-49947.1	3.44299	0.00778735	0.00239449	0.00201304
A1025B479	TRUE	0.00264971	-4.85015	-1.4445	5.95927	0.270368	-52399.6	3.40565	0.00939019	0.00198486	0.00171911
A1025B567	TRUE	0.00961198	-5.63572	-2.6262	6.79131	1.57836	-55166.5	3.00952	0.00759602	0.00191171	0.00168393
A1025B591	TRUE	0.00131433	-5.03381	-1.65348	6.13072	0.491886	-49951.2	3.38033	0.00877218	0.0019097	0.0016394
A1025B635	TRUE	4.28732	-5.07452	-2.63353	6.26513	1.47778	-68856.5	2.44099	0.00592304	0.00119905	0.00115269
A1025B661	TRUE	0.0171737	-5.05549	-1.63541	6.24996	0.506958	-47929.5	3.42008	0.00737876	0.00231324	0.00189834
A1025B665	TRUE	0.00149842	-5.03723	-1.71498	6.18231	0.590123	-47929.7	3.32225	0.00837386	0.00190283	0.00159904
A1025B694	TRUE	0.79412	-4.86642	-1.69194	5.99859	0.60252	-47929.8	3.17448	0.00784935	0.00210832	0.00171837
A1025B744	TRUE	0.0430031	-5.11559	-1.71024	6.26493	0.607988	-60815.3	3.40535	0.00348215	0.00152343	0.00126153
A1025B760	TRUE	0.0109444	-5.2017	-1.91686	6.32376	0.999641	-58508.5	3.28484	0.00862637	0.000881311	0.00082126
A1025B766	TRUE	0.919352	-5.24224	-1.8229	6.34417	0.675912	-62635.5	3.41934	0.00523384	0.00126822	0.00115953
A1025B768	TRUE	0.002546	-5.06791	-1.679	6.21276	0.618736	-53652.5	3.38891	0.0086488	0.00135481	0.00119415
A1026B171	TRUE	2.7441	-5.78255	-1.80376	6.8722	0.799321	-52204.4	3.97879	0.00896911	0.00152837	0.00148449
A1026B180	TRUE	2.25576	-5.61557	-1.4221	6.83282	0.192995	-45948.3	4.19347	0.00654224	0.00474272	0.00314831
A1026B203	TRUE	5.94203	-5.57256	-1.66908	6.79411	0.516333	-46809.1	3.90348	0.00522659	0.00488753	0.00272179
A1026B290	TRUE	4.52169	-5.22416	-1.28673	6.55261	-0.0121728	-48084.5	3.93743	0.00576964	0.00486855	0.0029522
A1026B390	TRUE	0.0514122	-5.44926	-1.40665	6.50717	0.257693	-47746.2	4.04261	0.00911514	0.00166157	0.00155977
A1026B416	TRUE	4.88007	-5.53948	-1.76289	6.70694	0.698036	-58323.3	3.77659	0.0034079	0.00302757	0.00169275
A1026B560	TRUE	2.26538	-5.79488	-1.67128	6.96439	0.553658	-46688.3	4.1236	0.0105081	0.0019815	0.00187537
A1026B564	TRUE	2.55038	-5.47059	-1.36334	6.6096	0.193247	-51005.7	4.10725	0.0100054	0.00183528	0.00174541
A1026B687	TRUE	0.977954	-5.55573	-1.52538	6.58532	0.457127	-49816.8	4.03035	0.00838166	0.00134845	0.00125896
A1026B688	TRUE	0.749583	-5.45174	-1.46146	6.50637	0.34137	-49817	3.99028	0.00773712	0.00141004	0.00133802
A1026B709	TRUE	0.497363	-5.64932	-1.61874	6.75547	0.616145	-51560.3	4.03058	0.00845043	0.00133696	0.00125075
A1026B737	TRUE	0.811808	-5.52598	-1.51183	6.43151	0.616154	-62702.7	4.01415	0.00442476	0.000537353	0.000499468
A1026B742	TRUE	3.31381	-5.25075	-1.66051	6.50231	0.424541	-54830	3.59024	0.00749118	0.00291516	0.00234371
A1026B767	TRUE	0.460312	-5.57597	-1.56627	6.65988	0.419897	-50688.8	4.0097	0.00784849	0.00140743	0.00133706
A1027B131	TRUE	0.348871	-5.42783	-1.96981	6.43979	0.955118	-57125.6	3.45802	0.00750382	0.00146653	0.00144755
A1027B172	TRUE	3.51924	-5.8946	-1.64488	6.9623	0.5958	-48946.1	4.24972	0.00544539	0.00410279	0.00283769
A1027B334	TRUE	1.02483	-5.95511	-1.91889	7.17831	0.895494	-50092	4.03622	0.00650398	0.00223054	0.00206749
A1027B391	TRUE	1.35918	-5.82687	-1.6268	6.96623	0.356314	-48618.7	4.20007	0.00762966	0.00240623	0.00238672
A1027B506	TRUE	1.79932	-5.8745	-1.62781	7.01464	0.52051	-48618.3	4.24669	0.00795659	0.00238588	0.00229675
A1027B600	TRUE	5.70363	-5.40952	-1.79688	6.5426	0.660114	-45609.6	3.61264	0.00771418	0.00313083	0.00294166
A1027B647	TRUE	4.32275	-6.05939	-1.79792	7.19482	0.61487	-55104.7	4.26147	0.00479676	0.00380653	0.00291151
A1027B662	TRUE	2.17715	-5.36273	-1.68729	6.50665	0.722758	-67597.8	3.67544	0.00639386	0.00182341	0.00180228
A1027B743	TRUE	11.8036	-5.55003	-2.29153	6.77018	1.14251	-54831	3.2585	0.00435705	0.00196884	0.00151167
A1027B768	TRUE	0.254895	-5.75968	-1.57064	6.89997	0.53432	-55539.6	4.18904	0.00616788	0.00146466	0.00140006
A1028B147	TRUE	9.41654	-5.30146	-1.68711	6.44499	0.418212	-65605.1	3.61435	0.00454838	0.00246903	0.0018423
A1028B173	TRUE	4.36913	-5.24042	-1.61354	6.36057	0.459184	-67787.2	3.62688	0.00680078	0.00415614	0.00330236
A1028B274	TRUE	3.66883	-5.43816	-1.37943	6.61808	0.202566	-41520.7	4.05873	0.0108849	0.005705	0.00484794
A1028B279	TRUE	1.73397	-5.61767	-1.46926	6.75834	0.294868	-48827.4	4.14841	0.00587425	0.00561372	0.00355606
A1028B415	TRUE	1.05387	-5.44344	-1.25377	6.61531	0.0487531	-41978.4	4.18967	0.00744243	0.00547963	0.00402568
A1028B467	TRUE	0.392982	-5.28513	-1.30279	6.45908	0.128568	-45793.1	3.98234	0.00871837	0.0052166	0.00448127
A1028B472	TRUE	0.579469	-5.3999	-1.2945	6.66349	0.154175	-47744.7	4.1054	0.00700569	0.00605533	0.00443129
A1028B531	TRUE	2.863	-5.44673	-1.29997	6.83581	0.0779089	-43656.2	4.14676	0.00763777	0.00712558	0.00544331
A1028B598	TRUE	4.50494	-5.06498	-0.80843	6.257	-0.413009	-43602.3	4.25655	0.00711333	0.00511411	0.00474165
A1028B656	TRUE	0.178211	-5.54886	-1.41077	6.6549	0.293915	-46055.2	4.13809	0.0058708	0.00403007	0.00287068
A1028B663	TRUE	0.375886	-5.73268	-1.35832	6.70889	0.332118	-58612.5	4.37436	0.00386786	0.0025534	0.00190219
A1028B700	TRUE	0.26414	-5.64554	-1.6267	6.74331	0.53988	-46927.3	4.01884	0.00567783	0.00426952	0.00289802
A1028B702	TRUE	4.57452	-5.73743	-1.63395	6.81395	0.577595	-96059	4.10348	0.0037761	0.00255397	0.00171747
A1028B719	TRUE	2.83638	-5.58743	-1.40133	6.73432	0.25648	-75001.7	4.1861	0.00550716	0.00417921	0.00339048
A1029B163	TRUE	5.03147	-5.10921	-1.04477	6.34822	-0.042592	-75693.4	4.06444	0.00619979	0.00294728	0.00236246
A1029B318	TRUE	5.14054	-5.42705	-1.7523	6.63569	0.505764	-75628.2	3.67475	0.00724274	0.00271578	0.00238605
A1029B322	TRUE	2.71017	-5.64122	-1.35761	6.79858	0.204518	-82988	4.28361	0.00588168	0.00217067	0.00183595
A1029B375	TRUE	3.96382	-5.46039	-0.99501	6.66591	-0.122843	-74702.3	4.46538	0.00687485	0.00263947	0.00217535
A1029B416	FALSE	1.70186	-5.92539	-1.9101	7.05147	0.802185	-87142.2	4.01529	0.00318409	0.00245973	0.00211197
A1029B697	TRUE	1.44453	-5.97436	-1.45067	7.17572	0.379633	-79835.6	4.52369	0.00612068	0.00189685	0.0018021
A1030B131	TRUE	1.19222	-5.40237	-1.97685	6.56269	0.816425	-54013.3	3.42552	0.00444669	0.00253358	0.00162294
A1030B157	TRUE	1.39108	-6.14018	-1.88114	7.3695	0.599727	-45716.3	4.25904	0.0049708	0.00379837	0.00222617
A1030B170	TRUE	4.83332	-5.74994	-1.95092	6.97217	0.682524	-49092.1	3.79902	0.00665856	0.00381802	0.00256343
A1030B183	TRUE	2.63401	-6.02788	-1.85724	7.22353	0.621466	-43697.1	4.17064	0.00726699	0.00409827	0.00291874
A1030B335	TRUE	3.13405	-5.49971	-1.71015	6.63982	0.578265	-47579.4	3.78956	0.00425118	0.00342211	0.00194949
A1030B416	TRUE	1.64972	-5.86204	-1.90255	6.98311	0.807488	-55211.4	3.95949	0.00376377	0.0026659	0.00173196
A1030B417	TRUE	3.98314	-5.66077	-1.5045	6.90652	0.206215	-42705.7	4.15627	0.00887232	0.00440471	0.00305237
A1030B425	TRUE	6.06936	-5.23694	-1.85121	6.52751	0.520484	-43369.1	3.38573	0.00908769	0.00420182	0.00287352
A1030B427	TRUE	2.43011	-5.39007	-1.50478	6.56355	0.163777	-46770.3	3.88529	0.00839342	0.00307861	0.00248542
A1030B440	TRUE	4.16711	-5.67042	-1.58957	6.89968	0.27406	-44634.1	4.08085	0.00751092	0.00415553	0.00300567
A1030B448	TRUE	3.43678	-5.45634	-1.54891	6.61447	0.280134	-64576.1	3.90743	0.00411323	0.00214021	0.00164324
A1030B525	TRUE	4.0023	-5.39087	-1.46457	6.62133	0.124699	-49157.3	3.9263	0.00584578	0.00381338	0.00264209
A1030B587	TRUE	2.115	-5.5219	-1.54825	6.71712	0.208728	-48907.5	3.97365	0.00880479	0.00272002	0.00230388
A1030B590	TRUE	2.88261	-5.63127	-1.57308	6.91056	0.379567	-49049.8	4.05819	0.00536477	0.00335685	0.00220028
A1030B698	TRUE	3.05601	-5.62207	-1.58271	6.8271	0.28845	-48841.1	4.03936	0.0046514	0.00277967	0.00178309
A1030B711	TRUE	2.1948	-5.90456	-1.69529	7.10374	0.455559	-47904.2	4.20927	0.0079587	0.0036644	0.00290301
A1030B723	TRUE	3.04858	-5.46519	-1.54946	6.47285	0.313182	-55394.1	3.91573	0.00290221	0.00138499	0.000946768
A1030B724	TRUE	4.61751	-4.7843	-1.58326		0.570093	-67624.6	3.20104	0.00278116	0.000690864	0.0005733
A1030B728	TRUE	3.75877	-5.62755	-1.58682	6.69571	0.362037	-49169.2	4.04073	0.00334481	0.00212016	0.00132491
A1030B762	TRUE	5.78179	-5.38726	-1.44935	6.65925	0.249954	-48841	3.93791	0.00763445	0.00341729	0.00253684
A1031B129	TRUE	1.29375	-5.90633	-1.83891	7.03594	0.693187	-93821.2	4.06742	0.00460761	0.00169723	0.00135415
A1031B177	TRUE	1.8887	-6.09913	-1.93664	7.22607	0.812152	-58896.4	4.16249	0.00481916	0.00333426	0.00203268
A1031B185	TRUE	2.2521	-5.01346	-1.56756	6.21436	0.222596	-55309.8	3.4459	0.00988431	0.00335542	0.00280125
A1031B203	TRUE	3.58201	-5.96617	-1.80466	7.19565	0.561996	-53500.3	4.16151	0.00837111	0.00434799	0.00379053
A1031B309	TRUE	3.88547	-5.39539	-1.70424	6.56205	0.464965	-59724.8	3.69115	0.00647733	0.00325363	0.00268881
A1031B320	TRUE	4.33219	-5.20514	-1.65301	6.46549	0.335816	-52300.2	3.55213	0.0100327	0.00446896	0.00366276
A1031B373	TRUE	8.8608	-5.5313	-2.21776	6.68939	1.01244	-63816.6	3.31354	0.00837087	0.00180905	0.0015479
A1031B388	TRUE	3.58761	-5.9706	-1.82549	7.21289	0.559601	-53500.4	4.14511	0.00840747	0.0043284	0.00376024
A1031B394	TRUE	3.67361	-5.63376	-1.62369	6.83257	0.350952	-52509.3	4.01007	0.00657605	0.00354748	0.00235935
A1031B402	TRUE	1.91562	-5.53584	-1.57066	6.71879	0.272315	-67006.2	3.96518	0.00492259	0.00175921	0.00138903
A1031B688	TRUE	4.41822	-5.54342	-1.76131	6.74558	0.459674	-56508	3.78211	0.0100186	0.00247963	0.00211864
A1031B720	TRUE	4.37153	-5.72366	-1.81452	6.83647	0.552918	-58644.3	3.90914	0.00653376	0.00236243	0.00187164
A1031B736	TRUE	4.61249	-5.46438	-1.61336	6.61519	0.333393	-56508	3.85102	0.00666341	0.00269237	0.00207268
A1032B173	TRUE	3.41385	-5.42413	-1.55337	6.54345	0.343668	-69179.3	3.87076	0.00351737	0.00285219	0.0016242
A1032B230	TRUE	2.81234	-5.27773	-1.80313	6.29463	0.740616	-55734.2	3.4746	0.00378608	0.00211547	0.00145045
A1032B273	TRUE	5.6452	-5.13969	-1.22901	6.52429	-0.121349	-44123.4	3.91068	0.00870197	0.0051132	0.00399465
A1032B314	TRUE	4.89463	-5.81092	-1.66793	7.00045	0.471866	-46248.6	4.14299	0.00637795	0.0032709	0.00254738
A1032B323	TRUE	4.58494	-5.66852	-1.50294	6.90373	0.15838	-48084	4.16558	0.00912362	0.0034002	0.00277726
A1032B479	TRUE	3.41121	-5.10867	-1.17916	6.27619	-0.128111	-51589.5	3.92951	0.00495705	0.00302004	0.0019402
A1032B504	TRUE	8.62643	-5.63262	-1.61309	6.83144	0.383238	-61709.2	4.01953	0.00609725	0.00181948	0.00158909
A1032B521	TRUE	5.30881	-5.0563	-1.04775	6.25085	-0.288761	-44177.4	4.00855	0.00961507	0.00336735	0.00286123
A1032B547	TRUE	5.92842	-6.22275	-1.77398	7.41645	0.421362	-48267.2	4.44877	0.00904022	0.00323255	0.00281967
A1032B591	TRUE	5.20094	-5.26401	-1.43538	6.44922	0.106853	-49140.8	3.82863	0.00833791	0.00284752	0.0022767
A1032B654	TRUE	4.14874	-5.74493	-1.53258	6.81236	0.242997	-76537.1	4.21235	0.00894859	0.00159474	0.00146333
A1032B689	TRUE	4.9325	-5.34667	-1.44464	6.50857	0.18847	-49255.9	3.90203	0.00997927	0.00198684	0.00175535
A1032B700	TRUE	4.42112	-5.75168	-1.69543	6.78831	0.533679	-48319.7	4.05625	0.00328299	0.00257171	0.00147303
A1033B140	TRUE	2.6103	-5.44152	-1.6326	6.64752	0.324149	-51563.5	3.80892	0.00609991	0.00446415	0.00355602
A1033B244	TRUE	6.06056	-5.2976	-1.35385	6.61143	-0.0150293	-30631.1	3.94375	0.0145743	0.00973257	0.00632811
A1033B327	TRUE	6.84462	-4.97536	-1.21612	6.27762	-0.181602	-34784.6	3.75924	0.0138913	0.00764342	0.00545517
A1033B390	TRUE	3.64145	-5.67638	-1.49087	6.94729	0.107384	-33638.7	4.18551	0.0118751	0.00810102	0.00520857
A1033B418	TRUE	1.79086	-5.39949	-1.65797	6.68551	0.394913	-50612.3	3.74152	0.00698234	0.00325342	0.00262406
A1033B547	TRUE	5.09439	-6.54181	-2.05294	7.81914	0.67335	-36857.5	4.48887	0.0110961	0.00854714	0.0059387
A1033B575	TRUE	3.45757	-5.45261	-1.56099	6.72452	0.22934	-55633	3.89162	0.0100678	0.00695978	0.0044659
A1033B615	TRUE	3.18438	-5.21472	-1.54631	6.41398	0.248886	-81575	3.66841	0.00626865	0.0019996	0.00190957
A1033B659	TRUE	3.92346	-6.38486	-2.10013	7.72639	0.774559	-42847.2	4.28473	0.0152927	0.00626843	0.00508157
A1033B662	TRUE	2.72052	-5.46061	-1.95469	6.66365	0.763528	-53490.6	3.50592	0.00870917	0.00630589	0.00385147
A1033B674	TRUE	2.04804	-6.30517	-2.25694	7.48748	1.05858	-45193.3	4.04823	0.00681703	0.00511115	0.00316334
A1033B679	TRUE	3.26148	-5.77751	-1.68174	6.9353	0.390263	-39982.7	4.09577	0.00754112	0.00514535	0.00315709
A1033B687	TRUE	2.90055	-5.84565	-1.73983	7.04572	0.478538	-35709.4	4.10582	0.00953333	0.00646707	0.00401886
A1033B699	TRUE	2.51535	-6.05201	-1.689	7.28465	0.362187	-36037.4	4.36301	0.0112485	0.0056406	0.00493018
A1033B719	TRUE	5.10749	-5.95006	-1.69079	7.1421	0.431024	-64984.4	4.25927	0.00731488	0.00504852	0.00382418
A1033B738	TRUE	6.82384	-6.31054	-2.19553	7.45136	1.1277	-41051.2	4.11501	0.00550014	0.00423763	0.00244717
A1033B763	TRUE	4.03677	-5.6333	-1.47215	6.95333	0.131281	-37845.7	4.16115	0.011122	0.00815881	0.00696818
A1034B148	TRUE	6.21476	-5.32202	-1.44609	6.60175	0.209279	-54175.2	3.87593	0.00654852	0.00208804	0.00167035
A1034B195	TRUE	3.36503	-6.0322	-1.67101	7.3948	0.419323	-48822.3	4.36119	0.0105843	0.0021708	0.00187426
A1034B320	TRUE	2.28323	-5.52401	-1.49474	6.99622	0.183024	-30024.8	4.02927	0.0398306	0.00612815	0.0054261
A1034B454	TRUE	3.43689	-5.8	-1.59895	7.25562	0.231294	-30025.8	4.20105	0.0282089	0.00767301	0.00630304
A1034B477	TRUE	4.6746	-5.99342	-1.35585	7.25566	0.149451	-66542.4	4.63757	0.0107096	0.00335374	0.0027138
A1034B478	TRUE	3.07565	-6.49497	-2.37274	7.94177	1.04196	-48347.4	4.12223	0.0168431	0.00330802	0.00290379
A1034B508	TRUE	3.8122	-5.29596	-1.3913	6.61333	0.151229	-34297.9	3.90466	0.0274602	0.00340179	0.00315329
A1034B626	TRUE	2.31215	-5.879	-1.52788	7.08973	0.224755	-38648.6	4.35112	0.0285606	0.00205206	0.00194341
A1034B666	TRUE	2.69735	-6.2882	-1.91146	7.54369	0.714701	-35432.1	4.37674	0.0184843	0.00278536	0.0024437
A1034B696	TRUE	2.60858	-6.12038	-1.79147	7.34938	0.57486	-39955.1	4.32891	0.0159524	0.00217654	0.00195311
A1034B745	TRUE	3.63157	-5.62922	-2.11809	6.91978	0.90856	-52013.5	3.51113	0.0119104	0.00418176	0.00309508
A1035B144	TRUE	0.696412	-5.44369	-2.22733	6.62247	1.00636	-94785	3.21636	0.00426322	0.00279934	0.00271198
A1035B171	TRUE	0.0463549	-5.48093	-1.71088	6.74628	0.555833	-79442.1	3.77005	0.00584441	0.00334733	0.00241154
A1035B218	TRUE	2.73899	-5.77636	-1.82821	6.98802	0.615313	-73719.9	3.94815	0.00701963	0.00424786	0.0032399
A1035B280	TRUE	0.052829	-5.56796	-1.80251	6.82111	0.321074	-74047.4	3.76545	0.00688509	0.00432543	0.00342583
A1035B308	TRUE	0.320612	-5.32839	-1.39899	6.52512	0.177648	-90628.7	3.9294	0.00671043	0.00431018	0.00321639
A1035B321	TRUE	6.29335	-5.51716	-1.52781	6.58386	0.471245	-97963.8	3.98935	0.00409773	0.00169349	0.00167807
A1035B344	TRUE	0.721857	-5.34589	-1.28314	6.61022	0.0468504	-74984.2	4.06275	0.00608074	0.00411778	0.00279888
A1035B350	TRUE	2.6899	-5.53132	-1.57592	6.68165	0.393263	-78203.1	3.9554	0.00572133	0.00329128	0.00276028
A1035B374	TRUE	2.51441	-5.10503	-1.25336	6.27864	0.0409626	-75258.1	3.85167	0.00592031	0.00353579	0.0027404
A1035B497	TRUE	0.329447	-4.89431	-1.31856	6.04308	0.188967	-74983.7	3.57575	0.00543268	0.00405963	0.00268115
A1035B696	TRUE	0.776227	-5.41344	-1.57226	6.53877	0.472959	-82777.6	3.84118	0.00534779	0.0019114	0.00159934
A1035B715	TRUE	1.06471	-5.81321	-1.67024	7.00431	0.459619	-77055.2	4.14297	0.00721104	0.00347206	0.00301466
A1035B726	TRUE	0.763914	-5.43276	-1.65967	6.58512	0.583492	-78254.7	3.77309	0.00538865	0.00235815	0.00186989
A1036B196	TRUE	6.24857	-5.5826	-1.8122	6.86967	0.478651	-31970.2	3.7704	0.0142659	0.00617056	0.00441781
A1036B264	TRUE	3.35835	-6.14445	-2.02624	7.30316	0.6856	-38393.7	4.11821	0.0139912	0.00341653	0.00281727
A1036B267	TRUE	3.87897	-5.57639	-2.10352	6.57617	0.913807	-64054.8	3.47287	0.0078786	0.00151115	0.00127365
A1036B288	TRUE	3.59137	-6.06256	-2.22439	7.3722	0.83565	-31970.3	3.83817	0.0180221	0.00899233	0.00730974
A1036B327	TRUE	6.99519	-5.17695	-1.53971	6.56003	0.162225	-33116.7	3.63724	0.0187111	0.00505226	0.00407989
A1036B416	TRUE	3.76428	-6.10502	-2.48676	7.32314	1.2626	-42548.1	3.61826	0.0134977	0.00332446	0.00293622
A1036B435	TRUE	7.0163	-5.87468	-1.98546	7.10672	0.663876	-47759.4	3.88922	0.00511895	0.00391373	0.00240072
A1036B486	TRUE	5.08734	-5.90916	-1.86477	7.27673	0.4641	-32244.7	4.04439	0.018497	0.00499478	0.00405606
A1036B527	TRUE	3.64587	-6.15819	-2.3946	7.37394	1.05917	-40150.1	3.76359	0.0152094	0.0036268	0.00301661
A1036B551	TRUE	4.18801	-5.74069	-2.31902	6.80835	1.20053	-64316.3	3.42167	0.0107808	0.00221315	0.00201219
A1036B556	TRUE	5.03733	-6.19109	-2.13399	7.59405	0.642222	-32126	4.0571	0.0220258	0.00807555	0.00668938
A1036B598	TRUE	9.06752	-5.51988	-1.25194	6.93097	-0.248393	-31916.6	4.26794	0.0219885	0.00754417	0.00567534
A1036B616	TRUE	5.18575	-6.79137	-2.29408	8.18305	0.832075	-33431.1	4.49729	0.019398	0.00957384	0.00730369
A1036B658	TRUE	3.32378	-6.14721	-1.93988	7.43487	0.562222	-34368.7	4.20733	0.0149827	0.00754183	0.00657691
A1036B695	TRUE	3.97422	-5.76875	-1.79392	7.05978	0.365516	-36177.6	3.97483	0.0124559	0.00840796	0.00611963
A1036B710	TRUE	2.34393	-6.39041	-2.44914	7.49854	1.20478	-40636.8	3.94127	0.0130299	0.00309495	0.00255839
A1036B734	TRUE	2.73308	-6.13808	-2.15602	7.26187	0.86439	-40383.4	3.98206	0.0126945	0.00252166	0.00221956
A1036B746	TRUE	4.09481	-6.13793	-2.11542	7.25839	0.844734	-34369.4	4.02251	0.0133547	0.00314545	0.00263404
A1036B752	TRUE	3.4596	-5.88441	-2.03343	7.06235	0.718096	-34041.6	3.85098	0.0156325	0.00371745	0.00303914
A1037B224	TRUE	2.43985	-5.76793	-1.72832	6.90001	0.445963	-47005.3	4.03961	0.00616391	0.00347774	0.00236974
A1037B277	TRUE	2.20651	-5.70737	-1.58063	6.93237	0.120715	-43123.3	4.12674	0.00915305	0.00244745	0.00209067
A1037B284	TRUE	2.70988	-5.67092	-1.56713	6.97041	0.0698115	-34120.8	4.10379	0.0138974	0.00591142	0.00430204
A1037B390	TRUE	2.11017	-5.64745	-1.61381	6.87534	0.128777	-36256.2	4.03364	0.0115355	0.00474948	0.00351737
A1037B440	TRUE	3.17833	-5.71509	-1.68269	6.97924	0.1946	-36256.5	4.0324	0.0150808	0.00592383	0.0050211
A1037B453	TRUE	2.92266	-5.58057	-1.54409	6.82228	0.0669578	-36257.1	4.03648	0.0122316	0.00465231	0.00350034
A1037B461	TRUE	2.0128	-5.67507	-1.67517	6.93619	0.207668	-36256.4	3.9999	0.0113877	0.00646067	0.00478993
A1037B475	TRUE	4.48763	-6.21	-1.85842	7.48411	0.479287	-56530.7	4.35158	0.00764537	0.00418934	0.00319941
A1037B497	TRUE	6.96744	-5.12348	-1.29688	6.38574	0.0600054	-36255.7	3.8266	0.0100529	0.00856213	0.00501836
A1037B532	TRUE	2.27496	-6.02702	-1.82658	7.26074	0.501532	-37456.3	4.20044	0.0085239	0.00680898	0.00429765
A1037B738	TRUE	5.0543	-6.19473	-2.07468	7.3186	1.00671	-43668.7	4.12005	0.00766256	0.00197743	0.00158642
A1037B743	TRUE	9.35203	-6.04611	-2.09167	7.21849	0.981348	-43340.9	3.95444	0.00540372	0.00455483	0.00248105
A1038B131	TRUE	0.00206164	-5.967	-3.2853	7.13907	1.97934	-44292.4	2.6817	0.0157039	0.00269719	0.00230382
A1038B135	TRUE	0.00561626	-5.99921	-3.536		2.13566	-78504.4	2.46321	0.00957487	0.00155391	0.00150722
A1038B223	TRUE	1.7788	-5.86022	-3.0144	6.91821	1.5953	-45662	2.84582	0.0112012	0.00203538	0.00193989
A1038B237	TRUE	1.63636	-6.01699	-2.87699	7.44772	1.46603	-35240.8	3.14	0.020865	0.00420187	0.00383148
A1038B511	TRUE	0.0350186	-6.09631	-3.04279	7.34699	1.67192	-50227.6	3.05352	0.0137863	0.00341218	0.00277266
A1038B562	TRUE	0.0115534	-5.86927	-2.9143	7.05438	1.56267	-44292.1	2.95497	0.0133985	0.00304005	0.00248014
A1038B629	TRUE	0.0403821	-6.21734	-3.02153	7.30692	1.61143	-46794.9	3.19581	0.020702	0.00165663	0.00157636
A1038B680	TRUE	0.0638666	-5.84619	-2.97919	6.92875	1.74732	-59517.4	2.867	0.0331541	0.00177954	0.00168889
A1038B683	TRUE	0.135088	-6.48462	-3.25976	7.56686	1.87683	-43578.7	3.22486	0.0342086	0.00176143	0.00168406
A1038B742	TRUE	0.0271422	-6.71522	-3.15698	7.8402	1.79522	-41997.6	3.55824	0.0318653	0.00207241	0.00194587
A1038B766	TRUE	2.89629	-6.26307	-3.31888	7.45348	1.8954	-51689.3	2.94419	0.00819244	0.00207116	0.00180134
A1039B263	TRUE	5.44686	-5.22279	-1.46941	6.52943	0.280623	-54947.6	3.75338	0.00362379	0.00206567	0.00146124
A1039B506	TRUE	3.55759	-5.24225	-1.46197	6.57418	0.0879209	-43433	3.78028	0.00522028	0.00420377	0.00263528
A1039B511	TRUE	6.48834	-5.02704	-1.09198	6.33626	-0.164257	-57875.5	3.93506	0.0053287	0.00315748	0.00241777
A1039B581	TRUE	2.73839	-4.90753	-0.99779	6.11193	-0.169432	-45895.6	3.90974	0.0061274	0.00299648	0.00225372
A1039B679	TRUE	2.88712	-5.01872	-0.94495	6.24622	-0.206254	-48904.8	4.07377	0.00415596	0.00229984	0.00164282
A1039B696	TRUE	4.19008	-5.09055	-1.14082	6.33731	0.0254289	-50354.3	3.94973	0.00409194	0.00212539	0.00154438
A1039B765	TRUE	5.54621	-5.37706	-1.62031	6.67307	0.322948	-49383.2	3.75675	0.00423526	0.00254333	0.00173189
A103B132	TRUE	5.56281	-6.00368	-1.8341	7.20612	0.701709	-61214	4.16958	0.00546773	0.0022442	0.00194102
A103B166	TRUE	4.4551	-6.03054	-2.15125	7.39629	0.964275	-41481	3.87929	0.0120563	0.0039315	0.00346163
A103B184	TRUE	6.13412	-5.46848	-0.82477	6.80711	-0.595787	-33313.1	4.64371	0.0213238	0.00399933	0.00359393
A103B281	TRUE	7.18739	-5.3302	-1.05096	6.45154	-0.0178729	-42655.2	4.27924	0.00883943	0.00264973	0.00212899
A103B328	TRUE	6.67798	-5.75465	-1.93444	7.0693	0.892811	-44660.5	3.82021	0.00506209	0.00293842	0.00195519
A103B344	TRUE	5.04633	-5.96693	-1.23056	7.31485	-0.0202783	-33039.2	4.73637	0.0173615	0.00554857	0.00483055
A103B370	TRUE	5.52741	-6.02548	-1.77652	7.44697	0.539994	-34239.3	4.24896	0.0112725	0.00694288	0.00495852
A103B371	TRUE	8.3533	-5.8503	-1.76961	7.20668	0.610998	-34239.4	4.08069	0.0141644	0.00397067	0.00323223
A103B374	TRUE	6.11741	-5.4682	-0.82711	6.80652	-0.595261	-33313.1	4.64109	0.0213557	0.00399816	0.00359213
A103B437	TRUE	9.72431	-5.2586	-0.61731	6.59998	-0.727008	-32168.2	4.64129	0.0145362	0.00482616	0.00378485
A103B501	TRUE	9.39708	-5.31157	-1.18727	6.55987	-0.112534	-35175.5	4.1243	0.0142285	0.00381351	0.00314954
A103B504	TRUE	5.18362	-5.89873	-1.56993	7.24767	0.411805	-49699.7	4.3288	0.0091748	0.00215088	0.0018906
A103B551	TRUE	7.58651	-5.81475	-1.8224	6.90959	0.801362	-65384.9	3.99235	0.00840372	0.00206708	0.00199447
A103B553	TRUE	5.37904	-5.73269	-1.32091	7.12446	0.0617504	-48353.7	4.41178	0.0093042	0.00279183	0.00222593
A103B557	TRUE	11.3611	-5.37296	-0.80374	6.77346	-0.567912	-32168.3	4.56922	0.0128343	0.00797801	0.00561255
A103B664	TRUE	7.34446	-5.67078	-1.28675	6.87112	0.104092	-39710.8	4.38403	0.011982	0.00169127	0.001527
A103B716	TRUE	4.1459	-5.81778	-1.12511	7.25159	-0.211977	-37246	4.69267	0.0114341	0.006166	0.00545123
A103B720	TRUE	3.74348	-5.90181	-1.51897	7.11546	0.185993	-37246.3	4.38284	0.0162421	0.0027391	0.00238461
A103B734	TRUE	2.63484	-5.79037	-1.35806	7.05468	0.0492938	-41451.8	4.43231	0.0153812	0.00213756	0.00191092
A1041B173	TRUE	6.93275	-5.32501	-1.38138	6.50187	-0.0915065	-57235.1	3.94363	0.00941175	0.00397548	0.00286051
A1041B174	TRUE	7.58527	-5.18293	-1.10584	6.40302	-0.00617867	-75079.2	4.07709	0.005519	0.00368093	0.0025632
A1041B296	TRUE	9.29893	-5.97807	-1.50991	7.24873	0.195432	-49764.1	4.46816	0.00532279	0.00496943	0.00320819
A1041B322	TRUE	3.05183	-5.5884	-1.21247	6.90251	0.107261	-39527.5	4.37593	0.0172904	0.00321114	0.00271095
A1041B326	TRUE	4.58093	-5.375	-0.88205	6.56656	-0.596734	-53046.8	4.49295	0.00488894	0.00476674	0.0030756
A1041B350	TRUE	8.52111	-5.65782	-1.20484	6.87246	-0.317844	-36323.5	4.45298	0.00847437	0.006138	0.00368486
A1041B353	TRUE	4.47271	-5.65997	-1.35968	6.86643	0.172329	-36258	4.30029	0.00926104	0.0050657	0.00333358
A1041B385	TRUE	4.28162	-5.52959	-1.11372	6.66685	-0.0106481	-57100.3	4.41587	0.00612893	0.00491684	0.00276068
A1041B413	TRUE	3.64159	-5.59806	-0.79894	6.88618	-0.84334	-29289.7	4.79912	0.0164927	0.0054499	0.00418955
A1041B450	TRUE	6.74382	-5.96357	-1.6057	7.24554	0.317801	-31839.5	4.35787	0.0127178	0.00796495	0.00498277
A1041B461	TRUE	4.82836	-5.49071	-1.13861	6.77267	-0.14993	-33104.6	4.3521	0.0122408	0.00771856	0.00511568
A1041B490	TRUE	3.09925	-5.98818	-1.51149	7.31822	0.0640192	-36323.3	4.47669	0.00903069	0.00486439	0.00323458
A1041B581	TRUE	7.67002	-5.18595	-1.13907	6.45338	-0.369337	-36439.2	4.04688	0.0139532	0.00338476	0.00275498
A1041B666	TRUE	3.09693	-5.87462	-1.41699	7.17868	0.128709	-36375.1	4.45763	0.00948555	0.00316944	0.00239641
A1041B670	TRUE	6.37402	-5.76413	-1.29238	7.04366	0.0254161	-35175.1	4.47175	0.00937238	0.0072505	0.00409545
A1041B690	TRUE	7.52596	-5.95116	-1.55828	7.33153	0.278519	-36375.1	4.39288	0.00920073	0.00316799	0.00242671
A1041B741	TRUE	0.455658	-5.61285	-1.0489	6.90525	-0.0690874	-85178.4	4.56395	0.00639402	0.00369303	0.00248047
A1042B186	TRUE	3.83547	-5.34082	-1.25171	6.447	0.115661	-54958	4.08911	0.00710891	0.00159454	0.00133514
A1042B234	TRUE	1.89132	-5.68476	-1.74485	6.89222	0.347668	-59841.4	3.93991	0.00756566	0.00391533	0.00259925
A1042B267	TRUE	1.73677	-5.47751	-1.53664	6.4453	0.317668	-70055.8	3.94087	0.00930734	0.00117445	0.00104876
A1042B447	TRUE	5.73989	-5.6955	-1.38261	6.92984	-0.0523196	-49777.4	4.31289	0.00804209	0.00335067	0.00247045
A1042B464	TRUE	1.1056	-5.77549	-1.10842	6.94943	-0.123481	-52677.1	4.66707	0.00861944	0.00188181	0.00161085
A1042B525	TRUE	2.52512	-5.45279	-1.04563	6.7292	-0.42743	-42495	4.40716	0.012697	0.00534918	0.00425174
A1042B553	TRUE	4.14551	-5.95624	-1.25429	7.21548	0.0190439	-53286.3	4.70195	0.0057194	0.00347438	0.00222952
A1042B632	TRUE	4.83133	-6.25005	-2.40338	7.43193	0.912035	-55574.8	3.84667	0.00651129	0.00427164	0.00325375
A1042B643	TRUE	1.38497	-5.90596	-1.38869	7.02522	0.0603831	-74855.3	4.51727	0.00369234	0.00271614	0.00160674
A1042B652	TRUE	5.40521	-6.0272	-1.55867	7.11992	0.129188	-66869.8	4.46853	0.00260888	0.00229945	0.0012561
A1042B656	TRUE	0.997795	-5.96116	-1.54047	7.09027	0.193619	-40370.4	4.42069	0.00842535	0.00308589	0.00231215
A1042B671	TRUE	6.8611	-6.15964	-1.85207	7.51883	0.584249	-44131.7	4.30757	0.00836706	0.00537759	0.00332293
A1042B692	TRUE	0.800916	-5.37542	-1.96103	6.5186	0.612445	-75276.6	3.41439	0.0134253	0.00283594	0.00235502
A1042B702	TRUE	5.01252	-6.16318	-1.81364	7.21297	0.548551	-90374.3	4.34954	0.00503841	0.00168867	0.00127666
A1042B758	TRUE	1.28095	-5.62212	-1.723	6.74063	0.444314	-57823.5	3.89912	0.00815731	0.00324234	0.0023533
A1043B155	TRUE	5.98362	-6.04574	-1.66538	7.16706	0.608848	-72559.9	4.38036	0.0135561	0.00113397	0.0011159
A1043B168	TRUE	2.82323	-5.71273	-2.16335	6.91863	0.756649	-55170.3	3.54938	0.0275533	0.00323287	0.00309726
A1043B195	TRUE	3.01513	-5.94959	-1.84103	7.1694	0.468722	-49836.4	4.10856	0.0135395	0.00164314	0.00161809
A1043B198	TRUE	2.48605	-6.38127	-1.91765	7.69014	0.49424	-31911.4	4.46362	0.0396669	0.00459388	0.00437876
A1043B230	TRUE	2.4917	-5.48225	-1.84818	6.52364	0.7288	-43861.1	3.63407	0.0139413	0.00237373	0.00214095
A1043B289	TRUE	3.76623	-6.11406	-2.10375	7.40469	0.592659	-31039.3	4.01031	0.0313193	0.00593735	0.0058144
A1043B399	TRUE	2.20203	-6.57906	-1.80043	7.96985	0.163722	-34636.4	4.77863	0.0341572	0.00601865	0.00585028
A1043B439	TRUE	3.47076	-6.02497	-2.04908	7.28721	0.520219	-33175.5	3.97589	0.0245313	0.00596196	0.00553429
A1043B444	TRUE	2.24226	-6.1842	-2.04592	7.43645	0.585774	-35130.5	4.13828	0.0360198	0.0034882	0.00336484
A1043B468	TRUE	3.11648	-5.77464	-1.42486	6.93475	0.106116	-37591.9	4.34978	0.0192776	0.00347415	0.00315156
A1043B505	TRUE	3.62	-5.95029	-1.75572	7.22376	0.224112	-33176	4.19457	0.0240967	0.0059056	0.00547492
A1043B508	TRUE	0.836029	-5.31869	-1.38326	6.50503	0.0970887	-35312	3.93543	0.0307686	0.00295338	0.00288718
A1043B609	TRUE	2.9739	-5.94767	-1.82958	7.16709	0.369181	-35312.1	4.11809	0.0210581	0.00381538	0.0035864
A1043B624	TRUE	2.82231	-5.02836	-1.68634	5.83443	0.515598	-63697.5	3.34202	0.00956026	0.00045985	0.000448445
A1043B662	TRUE	3.07929	-5.47089	-1.9346	6.60058	0.779	-53027.4	3.53629	0.0363531	0.002415	0.00232526
A1043B671	TRUE	2.65552	-6.40088	-1.81063		0.529781	-39335.6	4.59025	0.023606	0.00250288	0.00236654
A1043B701	TRUE	0.502798	-6.28747	-1.92061	7.51267	0.631705	-36989.7	4.36686	0.0401845	0.00256868	0.00249088
A1043B734	TRUE	1.76708	-6.03203	-1.80518	7.14207	0.450631	-41588.3	4.22685	0.023157	0.001875	0.00177005
A1043B752	TRUE	0.707772	-5.79343	-1.68229	6.9451	0.286968	-35246.5	4.11114	0.038416	0.00251957	0.00243064
A1044B142	TRUE	2.59686	-5.44469	-1.96926	6.58987	0.78857	-63900.4	3.47543	0.00922111	0.00250215	0.00242744
A1044B215	TRUE	3.01661	-5.74412	-1.89515	6.97644	0.654349	-58544.7	3.84897	0.0114952	0.00199302	0.00194972
A1044B244	TRUE	2.83745	-5.26171	-1.49228	6.52853	0.187477	-42968	3.76943	0.0333681	0.00449853	0.00407948
A1044B256	TRUE	2.74614	-5.35645	-2.30325	6.59357	1.06163	-79073	3.0532	0.0316097	0.00387343	0.00345059
A1044B306	TRUE	2.88413	-5.70875	-1.90023	6.93313	0.600214	-53283.3	3.80852	0.0202182	0.00269627	0.00246335
A1044B342	TRUE	3.26779	-6.09262	-2.13899	7.29818	0.95242	-47175.7	3.95363	0.0256993	0.00294132	0.00272229
A1044B343	TRUE	2.97658	-5.62463	-1.82046	6.86183	0.554386	-48112.4	3.80417	0.0240251	0.00309035	0.00283179
A1044B378	TRUE	3.12439	-5.89114	-1.71842	7.18971	0.414312	-46849	4.17272	0.0312873	0.00357172	0.00329319
A1044B420	TRUE	3.29375	-5.88832	-2.305	6.92803	1.2459	-57478.4	3.58332	0.0290594	0.00129207	0.00125145
A1044B511	TRUE	2.80939	-5.79263	-1.81939	7.10446	0.530944	-61290.2	3.97324	0.0127749	0.00327212	0.0027867
A1044B546	TRUE	2.95383	-5.82513	-2.02789	7.05825	0.833089	-69168.9	3.79724	0.0190412	0.00330024	0.00319164
A1044B615	TRUE	3.43459	-5.48092	-1.38703	6.62644	0.07255	-93912	4.09389	0.00373327	0.0020414	0.00150806
A1044B710	TRUE	2.96692	-6.07097	-2.30974	7.20506	1.16437	-54641.8	3.76123	0.027082	0.00208396	0.00198553
A1044B737	TRUE	3.11062	-5.72957	-1.91581	6.70678	0.85294	-60932	3.81376	0.0259583	0.000782032	0.0007646
A1045B1	TRUE	2.07954	-4.57564	-0.82154			-71998.4	3.7541	0.0031859	0.00164037	0.00146647
A1045B10	TRUE	1.99276	-5.72096	-1.6116			-64564.9	4.10936	0.00505735	0.00189649	0.0017474
A1045B11	TRUE	0.0369273	-5.49945	-1.26628			-69034.7	4.23317	0.00499206	0.00169256	0.0015121
A1045B12	TRUE	0.591054	-4.94649	-0.91481			-59549	4.03168	0.0050865	0.00211053	0.00198343
A1045B13	TRUE	0.118216	-5.99709	-1.05751			-56541.4	4.93958	0.00318573	0.00301664	0.00218605
A1045B2	TRUE	0.643379	-5.5445	-1.43833			-57229.7	4.10617	0.0131578	0.00481482	0.00433558
A1045B3	TRUE	9.50432	-6.17934	-2.17584			-53893	4.0035	0.0113114	0.00670819	0.00486967
A1045B302	TRUE	10.369	-6.11372	-1.85978			-44671	4.25394	0.0109623	0.00398558	0.0033058
A1045B375	TRUE	2.62557	-5.59759	-0.84242			-39722.5	4.75517	0.00887647	0.00540349	0.00369315
A1045B386	TRUE	2.44709	-5.77945	-1.40893			-75695.4	4.37052	0.00382901	0.00259661	0.00201662
A1045B4	TRUE	0.124789	-5.60334	-1.27751			-48126.6	4.32583	0.0070203	0.00418541	0.00330057
A1045B5	TRUE	0.537896	-5.82932	-1.2499			-43983.8	4.57942	0.00856509	0.00324586	0.00263232
A1045B6	TRUE	0.408253	-5.52307	-1.60586			-35632.9	3.91721	0.0108247	0.00512355	0.00402077
A1045B7	TRUE	0.0619067	-6.03432	-1.05573			-31426.2	4.97859	0.0121006	0.00830698	0.00695672
A1045B769	TRUE	9.31885	-6.15438	-2.00933			-62243.4	4.14505	0.0112821	0.00371152	0.00344327
A1045B770	TRUE	3.86258	-5.21692	-1.13972			-61263.3	4.0772	0.0129176	0.00524834	0.00475825
A1045B771	TRUE	1.17227	-5.75731	-3.15038			-93123.9	2.60693	0.00357543	0.00333122	0.00201771
A1045B772	TRUE	5.13726	-6.18593	-3.09326			-63113.2	3.09267	0.00639008	0.00490364	0.00370429
A1045B773	TRUE	11.7486	-6.53119	-3.59433			-73206.6	2.93686	0.00363894	0.00339546	0.0022732
A1045B775	TRUE	3.78714	-4.81964	-0.85398			-104191	3.96566	0.00108702	0.000918176	0.000570102
A1045B8	TRUE	0.241316	-5.71154	-1.23213			-39776.3	4.47941	0.0113448	0.00487977	0.00414615
A1045B9	TRUE	0.210988	-5.65362	-1.16619			-39776.3	4.48743	0.00903783	0.00619604	0.00464914
A1046B1	TRUE	4.58721	-4.55923	-0.89582			-71998.3	3.66341	0.00315644	0.00158914	0.00125538
A1046B10	TRUE	1.31638	-5.63221	-1.5478			-64564.8	4.08441	0.00545986	0.00168943	0.00160801
A1046B11	TRUE	0.165287	-5.56922	-1.30975			-69034.7	4.25947	0.00474451	0.00155313	0.00137392
A1046B12	TRUE	0.687407	-4.91592	-1.01747			-59548.9	3.89845	0.00496089	0.0020412	0.00168194
A1046B13	TRUE	0.392062	-5.78953	-1.09774			-56540.9	4.69179	0.00380076	0.00290569	0.00195551
A1046B2	TRUE	1.09925	-5.294	-1.5748			-57229.4	3.7192	0.0161239	0.00429033	0.00377039
A1046B3	TRUE	6.68185	-6.04813	-2.33476			-53893.1	3.71337	0.00734398	0.00480365	0.00304381
A1046B302	TRUE	10.4169	-5.89506	-2.04425			-44670.6	3.85081	0.0170809	0.00343411	0.00315782
A1046B375	TRUE	3.49758	-5.4832	-0.98464			-39722.3	4.49856	0.00718865	0.00512627	0.00308442
A1046B386	TRUE	2.87976	-5.51143	-1.55525			-75695.1	3.95618	0.00415559	0.00242298	0.00190816
A1046B4	TRUE	0.21541	-5.64127	-1.20079			-48126.4	4.44048	0.00708639	0.00391381	0.00286044
A1046B5	TRUE	0.327198	-5.48145	-1.2035			-43983.1	4.27795	0.0150386	0.00283991	0.00259496
A1046B6	TRUE	0.371454	-5.2599	-1.58569			-35632.5	3.67421	0.0181173	0.00428162	0.003712
A1046B7	TRUE	0.0630911	-5.76159	-1.16385			-31426.3	4.59774	0.0089067	0.00775447	0.00429167
A1046B769	TRUE	10.2585	-5.82769	-2.0901			-62243.1	3.73759	0.0139205	0.00331856	0.00296764
A1046B770	TRUE	2.28845	-5.19045	-1.16409			-61263.3	4.02636	0.0115938	0.00501913	0.00415169
A1046B771	TRUE	7.7324	-5.55914	-3.09469			-93123.6	2.46445	0.00735271	0.00207041	0.00186185
A1046B772	TRUE	10.9029	-5.838	-3.08097			-63112.8	2.75703	0.0118917	0.0035533	0.00303212
A1046B773	TRUE	13.6143	-6.28038	-3.62267			-73206.8	2.65771	0.00357119	0.00294196	0.00163431
A1046B775	TRUE	3.78291	-4.79763	-0.98079			-104190	3.81684	0.00098716	0.000929439	0.000551333
A1046B8	TRUE	0.458934	-5.60746	-1.37786			-39776.5	4.2296	0.0105468	0.00432693	0.0033138
A1046B9	TRUE	0.108134	-5.59888	-1.23376			-39775.9	4.36512	0.0118797	0.00536016	0.0043005
A1047B1	TRUE	4.48489	-4.58528	-0.99025			-71998.8	3.59503	0.00264162	0.00165468	0.00138147
A1047B10	TRUE	2.19722	-5.75453	-1.60651			-64565.3	4.14802	0.00414791	0.00199049	0.0016215
A1047B11	TRUE	0.160777	-5.61877	-1.28636			-69035	4.33241	0.00312766	0.00253154	0.00164437
A1047B12	TRUE	0.769374	-4.90293	-1.05323			-59549.2	3.8497	0.00412478	0.00221209	0.00182928
A1047B13	TRUE	0.372439	-5.96614	-1.12408			-56541.5	4.84206	0.00346242	0.00281915	0.00180417
A1047B2	TRUE	1.39167	-5.74913	-1.53156			-57230.4	4.21757	0.0057311	0.00554181	0.00288117
A1047B3	TRUE	10.4445	-6.2589	-2.27318			-53893.3	3.98572	0.00802215	0.00564682	0.00337871
A1047B302	TRUE	10.8575	-6.23149	-1.91926			-44671.5	4.31223	0.0049995	0.00438794	0.00237816
A1047B375	TRUE	3.72618	-5.59955	-0.95211			-39722.6	4.64744	0.0065308	0.00542298	0.00305393
A1047B386	TRUE	2.59719	-5.98298	-1.30623			-75695.8	4.67675	0.00310717	0.00257595	0.00206686
A1047B4	TRUE	0.174824	-5.67702	-1.35675			-48126.9	4.32027	0.0051433	0.00465182	0.00281306
A1047B5	TRUE	0.451756	-5.94136	-1.19922			-43984	4.74214	0.00596135	0.00350121	0.00227844
A1047B6	TRUE	0.346356	-5.67174	-1.60103			-35633.2	4.07071	0.00758451	0.00556539	0.00332099
A1047B7	TRUE	0.0770276	-6.07379	-1.02821			-31426.5	5.04558	0.0105362	0.00625998	0.00405658
A1047B769	TRUE	10.2365	-6.20406	-1.93731			-62244.2	4.26675	0.00518718	0.0040035	0.00229227
A1047B770	TRUE	1.69236	-5.51147	-1.18798			-61263.8	4.32349	0.0071965	0.0060108	0.00369396
A1047B771	TRUE	4.27263	-5.57081	-3.17142			-93124	2.39939	0.00462457	0.00281666	0.00197801
A1047B772	TRUE	7.21906	-6.03207	-2.87381			-63113.1	3.15826	0.00678567	0.00495736	0.00315157
A1047B773	TRUE	10.908	-6.56651	-3.73313			-73207	2.83338	0.00401655	0.0023833	0.00169741
A1047B775	TRUE	4.21079	-4.79939	-1.07406			-104191	3.72533	0.00105831	0.00101894	0.000599131
A1047B8	TRUE	0.33551	-5.75335	-1.39906			-39776.9	4.35429	0.00636513	0.00546024	0.00309436
A1047B9	TRUE	0.562224	-5.67034	-1.26332			-39776.7	4.40702	0.00712344	0.00551409	0.00352388
A1048B1	TRUE	3.14816	-4.61653	-1.01739			-71999.1	3.59914	0.00339464	0.00042955	0.000389854
A1048B10	TRUE	3.09777	-5.7045	-1.5231			-64565.5	4.1814	0.00495055	0.000525945	0.000483683
A1048B11	TRUE	0.538811	-5.4489	-1.35882			-69034.6	4.09008	0.0030203	0.00194207	0.0012865
A1048B12	TRUE	0.481485	-4.99114	-1.16295			-59549.6	3.82819	0.00521028	0.000605484	0.000557277
A1048B13	TRUE	0.0578258	-5.89603	-1.25012			-56541.9	4.64591	0.00487871	0.000819502	0.000709789
A1048B2	TRUE	0.55835	-5.60524	-1.65204			-57230.4	3.9532	0.0131732	0.0015364	0.001401
A1048B3	TRUE	1.50669	-6.14426	-2.3056			-53893.3	3.83866	0.0200951	0.00193979	0.00180583
A1048B302	TRUE	5.82286	-6.05198	-2.05077			-44671.6	4.00121	0.0111528	0.00127935	0.00116707
A1048B375	TRUE	1.79251	-5.59918	-1.08058			-39722.7	4.5186	0.0139377	0.00168326	0.00151533
A1048B386	TRUE	3.92368	-6.04316	-1.66956			-75696	4.3736	0.00664044	0.000833968	0.000760725
A1048B4	TRUE	0.0915841	-5.71716	-1.32053			-48127.3	4.39663	0.00927456	0.00123215	0.00110456
A1048B5	TRUE	0.0686377	-5.78582	-1.30325			-43984.2	4.48257	0.00935947	0.00105361	0.000956739
A1048B6	TRUE	0.0456888	-5.48657	-1.68368			-35633.3	3.80289	0.0109109	0.00183694	0.00159459
A1048B7	TRUE	0.0504844	-5.89047	-1.18131			-31426.5	4.70916	0.020898	0.00286001	0.00254812
A1048B769	TRUE	2.28667	-6.07951	-2.1012			-62244.2	3.97831	0.0121452	0.00114242	0.0010652
A1048B770	TRUE	4.57018	-5.27584	-1.25008			-61263.9	4.02576	0.0102692	0.00187022	0.00162049
A1048B771	TRUE	3.96564	-5.82997	-3.17936			-93124.4	2.65061	0.00641429	0.000540743	0.000505484
A1048B772	TRUE	4.95981	-6.23944	-3.17747			-63113.5	3.06197	0.0116702	0.00112089	0.0010471
A1048B773	TRUE	2.63164	-6.40436	-3.58484			-73207.1	2.81952	0.00846661	0.000905208	0.000823533
A1048B775	TRUE	1.99393	-4.932	-1.15794			-104192	3.77406	0.00104196	0.000213418	0.000184465
A1048B8	TRUE	0.0224611	-5.73786	-1.39393			-39777	4.34393	0.0101682	0.00165366	0.00143312
A1048B9	TRUE	0.0637219	-5.73499	-1.30874			-39776.8	4.42625	0.0100247	0.0021401	0.0017932
A1049B1	TRUE	1.5119	-4.53353	-0.95388			-104841	3.57965	0.00138822	0.00116029	0.000913309
A1049B10	TRUE	4.37549	-5.60346	-1.6526			-93691.1	3.95086	0.00194087	0.00133986	0.00118646
A1049B11	TRUE	1.43755	-5.34908	-1.4018			-100397	3.94728	0.00147872	0.0011284	0.000860579
A1049B12	TRUE	1.0646	-4.90716	-1.0857			-86168.4	3.82146	0.00230061	0.000575512	0.000511972
A1049B13	TRUE	0.383914	-5.97536	-1.17088			-81656.9	4.80448	0.0022844	0.000681791	0.000563984
A1049B2	TRUE	1.13757	-5.76007	-1.54904			-82690	4.21103	0.00458319	0.00131506	0.00105587
A1049B3	TRUE	7.58877	-6.339	-2.33338			-77684.3	4.00562	0.00546131	0.00178889	0.00140118
A1049B302	TRUE	7.63655	-6.3066	-2.00455			-63851.8	4.30205	0.00429011	0.00106697	0.000881265
A1049B375	TRUE	2.8202	-5.58622	-0.95802			-56428.4	4.6282	0.00504396	0.00144025	0.001158
A1049B386	TRUE	4.7401	-5.85611	-1.39498			-110388	4.46113	0.00217852	0.000776127	0.000675674
A1049B4	TRUE	0.662074	-5.64186	-1.27503			-69035.3	4.36683	0.00324969	0.00103457	0.000852178
A1049B5	TRUE	0.529667	-5.94098	-1.2214			-62820.6	4.71958	0.0034165	0.000960056	0.000838489
A1049B6	TRUE	0.360794	-5.66831	-1.61377			-50294.2	4.05454	0.00595521	0.00149934	0.00125267
A1049B7	TRUE	0.0578939	-6.09386	-1.07102			-43984.2	5.02284	0.00566095	0.00253601	0.0018297
A1049B769	TRUE	4.7183	-6.28675	-2.04141			-90210.7	4.24534	0.00435941	0.000956874	0.000803623
A1049B770	TRUE	2.0756	-5.47092	-1.19054			-88740.2	4.28038	0.00494842	0.00160377	0.0012887
A1049B771	TRUE	8.95213	-5.39513	-3.14859			-136530	2.24654	0.0020849	0.00157687	0.00125032
A1049B772	TRUE	11.4851	-6.04081	-3.17669			-91514.3	2.86412	0.00462282	0.00126912	0.00104927
A1049B773	TRUE	7.65022	-6.66226	-3.82295			-106655	2.83931	0.00206942	0.000824202	0.000659752
A1049B775	TRUE	6.52741	-4.79322	-0.97909			-153129	3.81413	0.000716732	0.000591474	0.000453167
A1049B8	TRUE	0.306754	-5.76288	-1.4134			-56509.8	4.34948	0.00503293	0.00134853	0.00110854
A1049B9	TRUE	0.539886	-5.68159	-1.27789			-56509.5	4.4037	0.0045737	0.00172049	0.00133752
A104B185	TRUE	2.64388	-5.00363	-0.88014	6.27601	-0.505362	-42610.3	4.12349	0.0116942	0.00433302	0.00335223
A104B192	TRUE	2.80384	-5.21463	-1.24637	6.49573	-0.0138859	-40867	3.96826	0.011061	0.00437524	0.00323002
A104B196	TRUE	4.96594	-5.13117	-1.14936	6.4616	-0.110642	-41737.3	3.98181	0.00786076	0.00505062	0.00323965
A104B254	TRUE	3.44052	-5.11095	-2.00422	6.17609	0.947221	-69186.8	3.10673	0.00433971	0.00118276	0.00104189
A104B263	TRUE	3.30369	-5.64979	-1.58552	7.01413	0.391356	-54124.6	4.06427	0.00598805	0.00208938	0.0016123
A104B292	TRUE	3.93104	-5.15884	-0.92706	6.34444	-0.222602	-92366.2	4.23178	0.0058831	0.00162278	0.00141639
A104B350	TRUE	2.6261	-5.55797	-1.17691	6.86493	-0.0939446	-44956.7	4.38106	0.0112747	0.00343737	0.00277573
A104B421	TRUE	3.49759	-5.11054	-1.99174	6.1695	0.928733	-73394	3.1188	0.00333454	0.000903519	0.000780268
A104B492	TRUE	2.66004	-5.29719	-2.10546	6.63599	0.741626	-51987.4	3.19173	0.00827848	0.00470025	0.00331145
A104B506	TRUE	2.61016	-5.60722	-1.55254	6.99582	0.159889	-42610	4.05468	0.00981502	0.00455227	0.00325319
A104B597	TRUE	9.59847	-5.68734	-1.00321	7.06393	-0.365363	-57535.2	4.68413	0.00517757	0.00468085	0.00393667
A104B617	TRUE	2.67808	-5.77134	-1.70425	7.10985	0.449215	-42937.7	4.06709	0.0102896	0.00418831	0.00323169
A104B638	TRUE	2.79379	-5.57462	-1.24324	6.77551	0.019037	-49097.2	4.33138	0.00925069	0.0021101	0.00176457
A104B668	TRUE	2.72238	-5.54097	-1.40417	6.77538	0.300767	-69138.5	4.1368	0.00594532	0.00182481	0.00142555
A104B694	TRUE	3.99149	-5.07456	-1.16609	6.41866	-0.0643252	-43808.9	3.90847	0.00821285	0.00388365	0.00266353
A104B755	TRUE	4.40081	-5.68468	-1.79406	6.97794	0.601299	-47897.8	3.89062	0.007852	0.00259313	0.00200107
A104B764	TRUE	3.37088	-5.69759	-1.68058	7.01081	0.586711	-62458.8	4.01701	0.00498006	0.00132161	0.00106648
A1058B1	TRUE	2.07597	-4.30889	-0.85198			-142766	3.45691	0.00092555	0.000376179	0.000335866
A1058B10	TRUE	8.20338	-4.82809	-1.42023			-127899	3.40786	0.00126885	0.000475315	0.000376202
A1058B11	TRUE	4.58886	-4.91357	-1.25551			-136838	3.65806	0.00116181	0.000719455	0.000552005
A1058B12	TRUE	4.22531	-4.53455	-1.02537			-117867	3.50918	0.00123979	0.000528097	0.000454991
A1058B13	TRUE	3.40634	-4.95682	-1.02055			-111851	3.93627	0.00154613	0.000752713	0.000584832
A1058B2	TRUE	7.13591	-4.79624	-1.19687			-113229	3.59937	0.00293667	0.00143978	0.0011098
A1058B3	TRUE	11.2633	-5.60191	-2.16684			-106555	3.43507	0.0040242	0.00164713	0.00136102
A1058B302	TRUE	20.0342	-5.4719	-2.0288			-88111.2	3.4431	0.00245138	0.00117843	0.00090639
A1058B375	TRUE	0.823652	-4.62701	-1.02959			-78213.4	3.59742	0.00300555	0.00158259	0.00120886
A1058B386	TRUE	10.4421	-5.04332	-1.35616			-150160	3.68716	0.00140446	0.000593026	0.000495982
A1058B4	TRUE	4.5042	-4.95126	-1.18874			-95022.2	3.76252	0.00224117	0.00106895	0.00090013
A1058B5	TRUE	4.896	-4.77531	-1.13762			-86736	3.63769	0.00208832	0.000976228	0.000741095
A1058B6	TRUE	5.51277	-4.56822	-1.42037			-70034.4	3.14785	0.00279091	0.00168518	0.00122044
A1058B7	TRUE	4.51462	-4.80006	-1.16316			-61621	3.6369	0.00423814	0.00258845	0.00200961
A1058B769	TRUE	13.2043	-5.47782	-1.88233			-123256	3.59549	0.00263467	0.00102367	0.000820247
A1058B770	TRUE	1.47008	-4.49942	-0.88022			-121296	3.6192	0.00269673	0.00186765	0.00131524
A1058B771	TRUE	34.7449	-5.17751	-3.35016			-185017	1.82735	0.000976756	0.000896074	0.000510579
A1058B772	TRUE	27.5707	-5.72109	-3.21296			-124995	2.50813	0.00215488	0.00135735	0.000909727
A1058B773	TRUE	20.8864	-5.91979	-3.77103			-145182	2.14876	0.00202101	0.00082898	0.00065641
A1058B775	FALSE	1.41586	-4.77148	-0.9962			-207151	3.77528	0.000260747	0.00011093	8.3177e-05
A1058B8	TRUE	4.84785	-4.7276	-1.27299			-78321.7	3.45461	0.0028145	0.00143632	0.0010985
A1058B9	TRUE	4.58115	-4.93212	-1.04466			-78321.4	3.88746	0.00285239	0.0017404	0.00138675
A105B144	TRUE	4.65904	-6.00907	-2.32285	7.35349	1.00858	-49265.2	3.68622	0.00683066	0.00365468	0.0026969
A105B320	TRUE	1.93522	-5.34834	-1.20666	6.70707	-0.173799	-27327.1	4.14168	0.0236068	0.0114064	0.00799762
A105B398	TRUE	10.7422	-5.88582	-1.84411	7.41774	0.600348	-71856	4.04171	0.0115401	0.00251504	0.00236445
A105B423	TRUE	4.22307	-5.58534	-1.65712	6.87784	0.215603	-27327.9	3.92822	0.03228	0.00698286	0.00579901
A105B477	TRUE	3.00842	-5.69442	-1.15349	6.97343	-0.1058	-63844.6	4.54093	0.00779279	0.0055214	0.00364838
A105B479	TRUE	1.22723	-5.19455	-0.91576	6.46178	-0.4757	-36004.6	4.27879	0.0295718	0.00424197	0.00372915
A105B644	TRUE	2.42405	-5.85898	-1.35145	7.16275	-0.0972105	-35950.9	4.50753	0.00883734	0.00807314	0.00547511
A105B688	TRUE	0.988678	-5.79767	-1.29817	7.04187	0.0744974	-31534.8	4.4995	0.0135109	0.00561994	0.00397531
A105B702	TRUE	3.20314	-6.06465	-1.70175	7.13679	0.499505	-81866.5	4.3629	0.010493	0.00155292	0.00140718
A105B720	TRUE	3.71396	-5.87771	-1.59345	7.03102	0.243102	-33671.1	4.28426	0.016975	0.00332536	0.00293045
A105B730	TRUE	1.81629	-5.48195	-1.26218	6.50851	-0.0114033	-42360.7	4.21977	0.00805914	0.00145105	0.00124766
A105B731	TRUE	1.42101	-5.67816	-1.06333	6.86958	-0.291009	-42032.3	4.61483	0.0104057	0.0044409	0.00357047
A105B762	TRUE	2.09326	-5.5999	-1.01413	6.94191	-0.298548	-33670.8	4.58577	0.0141275	0.00996218	0.00749102
A105B764	TRUE	4.94985	-6.21115	-1.78373	7.37273	0.597732	-50185	4.42742	0.00965924	0.00146885	0.00130489
A1064B1	TRUE	0.409837	-4.28374	-1.2624			-136302	3.02134	0.00172174	0.000401941	0.000351307
A1064B10	TRUE	4.33322	-5.22772	-2.25791			-121436	2.96981	0.00196231	0.000498623	0.000429139
A1064B11	TRUE	0.323652	-5.07497	-1.91658			-130375	3.15839	0.0022847	0.000433858	0.000424334
A1064B12	TRUE	0.472736	-4.61957	-1.57375			-111404	3.04582	0.00229565	0.00060076	0.000501351
A1064B13	TRUE	0.627425	-5.08763	-1.90902			-105389	3.17861	0.00163498	0.000941762	0.000692561
A1064B2	TRUE	0.919702	-5.08922	-2.35466			-106766	2.73456	0.00451259	0.00209156	0.00151707
A1064B3	TRUE	4.51136	-6.08484	-3.2132			-100092	2.87164	0.00670526	0.00292271	0.00234724
A1064B302	TRUE	0.166565	-5.89729	-3.087			-81648	2.81029	0.00364825	0.00158249	0.00116481
A1064B375	TRUE	0.00780459	-4.69921	-1.5098			-71750.5	3.18941	0.00585136	0.00225957	0.00169633
A1064B386	TRUE	2.5972	-5.38286	-2.25994			-143697	3.12292	0.00154215	0.000762647	0.000614081
A1064B4	TRUE	0.0407529	-4.9616	-1.76455			-88559.7	3.19705	0.00326199	0.00146917	0.00117469
A1064B5	TRUE	0.0373186	-4.92405	-1.84236			-80273.5	3.08169	0.00341103	0.00117688	0.000892486
A1064B6	TRUE	0.0406362	-4.83357	-2.30177			-63571.9	2.5318	0.00501955	0.00228237	0.0015832
A1064B7	TRUE	0.000582712	-4.98375	-1.71481			-55158.2	3.26894	0.01045	0.00464623	0.00335115
A1064B769	TRUE	5.35142	-5.82083	-3.08644			-116793	2.73439	0.00345696	0.00141976	0.00109166
A1064B770	TRUE	1.38562	-4.68838	-1.283			-114833	3.40538	0.00368476	0.00245845	0.00202488
A1064B771	TRUE	0.197035	-5.34307	-3.38793			-178553	1.95514	0.00450938	0.000583741	0.000540177
A1064B772	TRUE	6.87871	-6.28718	-3.5882			-118532	2.69898	0.00406496	0.00144911	0.00129096
A1064B773	TRUE	0.710957	-6.11246	-4.12055			-138719	1.99191	0.00265792	0.00104276	0.000792378
A1064B775	TRUE	2.30831	-4.66237	-1.4402			-200688	3.22217	0.000443758	0.000179088	0.000138597
A1064B8	TRUE	0.221231	-4.93774	-1.91778			-71859.1	3.01996	0.00579023	0.00193493	0.00152454
A1064B9	TRUE	0.258664	-5.04942	-1.69354			-71858.7	3.35588	0.00645931	0.00248503	0.00213639
A1066B1	TRUE	8.00603	-4.81547	-1.68941			-80605	3.12606	0.00255961	0.000946371	0.000702924
A1066B10	TRUE	8.34445	-6.03398	-2.10398			-73171.4	3.93	0.00268992	0.00161985	0.00103391
A1066B11	TRUE	6.86887	-5.64653	-1.96457			-77640.9	3.68196	0.00408622	0.00187705	0.00147195
A1066B12	TRUE	7.52686	-5.20262	-1.81866			-68155.6	3.38396	0.00308704	0.00131006	0.00105208
A1066B13	TRUE	6.49971	-6.36434	-1.94894			-65147.7	4.4154	0.00397746	0.00180433	0.00137606
A1066B2	TRUE	5.45032	-6.02002	-2.28259			-65836.3	3.73743	0.00803249	0.00377141	0.00258544
A1066B3	TRUE	3.80761	-6.6888	-2.88304			-62499.1	3.80576	0.00883793	0.00606211	0.00363317
A1066B302	TRUE	1.23575	-6.55049	-2.7133			-53277.5	3.83719	0.00623786	0.00317822	0.00211843
A1066B375	TRUE	8.06333	-5.9539	-1.78368			-48328.6	4.17022	0.00755965	0.00443502	0.00292241
A1066B386	TRUE	2.91614	-6.36221	-2.23216			-84301.9	4.13005	0.00351685	0.00176443	0.00135614
A1066B4	TRUE	6.31401	-6.03526	-1.9169			-56733.3	4.11836	0.00579457	0.00274431	0.0021716
A1066B5	TRUE	6.49687	-6.21784	-1.94611			-52590.1	4.27173	0.00502003	0.00244874	0.00170427
A1066B6	TRUE	6.78411	-6.00823	-2.22045			-44239.2	3.78778	0.00675784	0.00508665	0.00294726
A1066B7	TRUE	6.04721	-6.4972	-1.92003			-40032.4	4.57717	0.0134178	0.00693285	0.00476287
A1066B769	TRUE	1.30313	-6.56621	-2.73484			-70850	3.83137	0.00687059	0.00256794	0.00187939
A1066B770	TRUE	10.1989	-5.79212	-1.91426			-69869.8	3.87786	0.00790114	0.00525928	0.0032115
A1066B771	TRUE	14.2748	-5.91483	-3.59085			-101730	2.32398	0.00350913	0.00211533	0.00132478
A1066B772	TRUE	9.73924	-6.64297	-3.58262			-71719.3	3.06035	0.00630258	0.00294792	0.00202014
A1066B773	TRUE	2.56118	-6.91386	-3.95483			-81812.9	2.95903	0.00509165	0.00205375	0.00152478
A1066B775	TRUE	9.40341	-5.16803	-1.80526			-112797	3.36277	0.00131246	0.000560346	0.000433762
A1066B8	TRUE	6.45144	-6.13379	-1.97722			-48382.9	4.15657	0.00676471	0.00407401	0.00266472
A1066B9	TRUE	6.13941	-6.09702	-1.94037			-48382.7	4.15665	0.00779047	0.00520376	0.00348511
A1069B1	TRUE	2.82136	-4.44502	-0.82077			-73502.9	3.62425	0.00277173	0.00055153	0.000477878
A1069B10	TRUE	3.44167	-5.03682	-1.46732			-66069.4	3.5695	0.0032782	0.000752688	0.000627368
A1069B11	TRUE	0.914649	-5.04285	-1.40152			-70538.7	3.64133	0.00379055	0.00155176	0.00119267
A1069B12	TRUE	0.0156296	-4.71465	-1.02272			-61053.5	3.69193	0.00402816	0.000787413	0.000686968
A1069B13	TRUE	0.338326	-5.00608	-1.09348			-58045.7	3.9126	0.00388365	0.00112147	0.000884599
A1069B2	TRUE	0.353317	-4.96249	-1.58983			-58734.3	3.37266	0.00842807	0.00216772	0.0017667
A1069B3	TRUE	2.01927	-5.41718	-2.28929			-55397.2	3.12789	0.0117258	0.00277946	0.00230556
A1069B302	TRUE	7.77056	-5.36419	-2.01264			-46175.5	3.35155	0.00735167	0.00175986	0.00144734
A1069B375	TRUE	1.42959	-4.84709	-0.87437			-41226.5	3.97272	0.00883205	0.00239762	0.00191336
A1069B386	TRUE	1.10251	-5.0541	-1.35538			-77199.8	3.69872	0.00368384	0.00113461	0.000920038
A1069B4	TRUE	0.300351	-5.01081	-1.26426			-49631.2	3.74655	0.00637796	0.00172466	0.00140011
A1069B5	TRUE	0.400462	-4.96728	-1.20139			-45488.1	3.76589	0.00652442	0.00140786	0.00117394
A1069B6	TRUE	0.831602	-4.82926	-1.62726			-37137.2	3.202	0.00734135	0.00259384	0.00196091
A1069B7	TRUE	0.317428	-4.975	-0.97473			-32930.4	4.00027	0.0119919	0.00433503	0.00325519
A1069B769	TRUE	2.90595	-5.36844	-2.06318			-63748.1	3.30526	0.00803645	0.00154584	0.00132534
A1069B770	TRUE	2.2211	-4.58454	-1.10946			-62767.7	3.47508	0.0104546	0.00221079	0.00190875
A1069B771	TRUE	4.82944	-5.36109	-3.15705			-94628.3	2.20404	0.0048282	0.000685176	0.000608654
A1069B772	TRUE	4.86722	-5.62759	-3.17582			-64617.4	2.45177	0.00813415	0.00150387	0.00130026
A1069B773	TRUE	3.98474	-5.67797	-3.58838			-74711.1	2.08959	0.00594672	0.00122026	0.00101988
A1069B775	TRUE	5.56406	-4.8111	-1.27051			-105694	3.54059	0.000971643	0.000886912	0.000531643
A1069B8	TRUE	0.497447	-4.972	-1.33413			-41280.9	3.63787	0.00694108	0.00236231	0.00178433
A1069B9	TRUE	0.396455	-4.99731	-1.2479			-41280.6	3.74941	0.00684292	0.00321023	0.00225879
A106B360	TRUE	3.20841	-5.35253	-1.29844	6.47202	0.198383	-58993.9	4.05409	0.00782119	0.00168193	0.00153895
A106B374	TRUE	3.49857	-5.04803	-0.41272	6.3729	-0.936864	-44375.3	4.63531	0.017358	0.00406797	0.0035207
A106B451	TRUE	4.00626	-5.86293	-1.85514	7.1853	0.683872	-87366	4.00779	0.0048882	0.00364329	0.00259864
A106B456	TRUE	4.01821	-5.12717	-0.77891	6.4738	-0.622106	-44102.8	4.34826	0.0149631	0.00439542	0.00355959
A106B470	TRUE	2.71738	-5.49406	-1.24718	6.90296	-0.137916	-47359.7	4.24688	0.0159514	0.00555978	0.00453492
A106B497	TRUE	5.27479	-4.79287	-1.06571	6.11836	-0.220582	-44100.8	3.72716	0.011465	0.00801596	0.00573591
A106B510	TRUE	3.98226	-5.13993	-0.88334	6.41121	-0.445015	-46238.1	4.25659	0.0141687	0.00370405	0.00323225
A106B687	TRUE	1.92646	-5.37065	-1.11957	6.64163	-0.16715	-46172	4.25108	0.0129635	0.00344684	0.00280155
A106B706	TRUE	3.13958	-5.43923	-1.22288	6.73292	0.072906	-51894.9	4.21635	0.0108216	0.00280005	0.00230403
A106B714	TRUE	4.43964	-5.47075	-1.36466	6.68471	0.0450959	-46172.3	4.10609	0.0126582	0.00338037	0.00274604
A1079B1	TRUE	4.34558	-4.54204	-1.05343			-86183.7	3.48861	0.00276339	0.00108949	0.000911612
A1079B10	TRUE	1.84035	-5.63306	-1.60162			-78750.2	4.03144	0.0043565	0.00114317	0.00113192
A1079B11	TRUE	0.0122495	-5.6011	-1.34966			-83220.3	4.25144	0.00351381	0.00117131	0.00105094
A1079B12	TRUE	0.549995	-4.84306	-1.21651			-73733.9	3.62655	0.00444779	0.00130705	0.00125763
A1079B13	TRUE	0.293467	-5.792	-1.24768			-70726.4	4.54432	0.00316051	0.00181432	0.00140321
A1079B2	TRUE	0.483435	-5.72914	-1.60091			-71416	4.12823	0.00453179	0.00198799	0.0016092
A1079B3	TRUE	4.75442	-6.33723	-2.28256			-68078.9	4.05467	0.00559739	0.00251307	0.00208656
A1079B302	TRUE	7.24411	-6.21051	-2.00671			-58857.2	4.2038	0.00403806	0.00165052	0.00132903
A1079B375	TRUE	2.33877	-5.67614	-0.91617			-53908.2	4.75997	0.00482676	0.00212859	0.00173292
A1079B386	TRUE	3.30251	-5.48981	-1.65539			-89880.4	3.83442	0.00344247	0.00159711	0.00133511
A1079B4	TRUE	0.712783	-5.56809	-1.30455			-62311.8	4.26354	0.00507104	0.00232592	0.00198229
A1079B5	TRUE	0.0949657	-5.95083	-1.21243			-58169.8	4.7384	0.00353074	0.00136796	0.00109337
A1079B6	TRUE	0.207692	-5.6384	-1.61784			-49818.8	4.02056	0.00422436	0.00233632	0.00175753
A1079B7	TRUE	0.0889274	-6.20431	-1.0126			-45612.1	5.19171	0.00625328	0.00354633	0.00286396
A1079B769	TRUE	3.29751	-6.24645	-2.03179			-76429.8	4.21466	0.00425439	0.00144883	0.00121543
A1079B770	TRUE	1.92854	-5.41214	-1.15814			-75449.4	4.254	0.00512641	0.00204858	0.00175669
A1079B771	TRUE	8.28802	-5.57306	-3.1143			-107309	2.45876	0.00547738	0.00137894	0.00129436
A1079B772	TRUE	6.33419	-6.3443	-3.15348			-77299	3.19082	0.00430639	0.00150408	0.00127222
A1079B773	TRUE	8.02445	-6.55744	-3.60921			-87392.5	2.94823	0.00254776	0.00163966	0.00109655
A1079B775	TRUE	3.36731	-4.78809	-1.12282			-118376	3.66527	0.000891153	0.00070351	0.000445041
A1079B8	TRUE	0.0630666	-5.84658	-1.34677			-53962.6	4.49981	0.00398496	0.00216064	0.0016226
A1079B9	TRUE	0.535937	-5.49435	-1.23441			-53961.5	4.25994	0.00734726	0.00304793	0.00286927
A1087B1	TRUE	1.70342	-4.41044	-0.78777			-76707.7	3.62267	0.00242858	0.000532713	0.000452381
A1087B10	TRUE	2.87024	-5.03914	-1.42681			-69274.2	3.61233	0.00276986	0.000720833	0.000587044
A1087B11	TRUE	0.473112	-4.98716	-1.37474			-73743.4	3.61242	0.00363813	0.00131006	0.0010458
A1087B12	TRUE	1.01922	-4.68777	-0.98695			-64258.3	3.70082	0.00339025	0.000761309	0.000648526
A1087B13	TRUE	1.25441	-5.00698	-1.05715			-61250.6	3.94983	0.00328799	0.00107902	0.000836084
A1087B2	TRUE	1.17267	-4.94013	-1.53461			-61939.2	3.40552	0.0065023	0.00207073	0.00163453
A1087B3	TRUE	2.21915	-5.40581	-2.23397			-58602.1	3.17184	0.00871171	0.00264188	0.00212706
A1087B302	TRUE	8.24605	-5.35532	-1.95173			-49380.4	3.40359	0.00606067	0.00164939	0.00133859
A1087B375	TRUE	1.59996	-4.83896	-0.83423			-44431.4	4.00473	0.00768597	0.00215084	0.00174124
A1087B386	TRUE	3.122	-5.17367	-1.50631			-80404.7	3.66736	0.00341622	0.00102542	0.000834105
A1087B4	TRUE	1.3874	-5.00337	-1.22982			-52836	3.77355	0.00515971	0.0015592	0.00125802
A1087B5	TRUE	1.29625	-4.95931	-1.15774			-48692.9	3.80157	0.0051849	0.0013527	0.00110083
A1087B6	TRUE	1.49764	-4.80203	-1.58302			-40342	3.21901	0.00788115	0.00209945	0.00172607
A1087B7	TRUE	1.18442	-4.9694	-0.92473			-36135.2	4.04467	0.0087667	0.0040789	0.00294685
A1087B769	TRUE	3.29566	-5.35847	-2.01515			-66952.9	3.34332	0.00617146	0.00149134	0.00124325
A1087B770	TRUE	3.25088	-4.55945	-1.05543			-65972.6	3.50402	0.00783964	0.00213068	0.00177793
A1087B771	TRUE	4.86332	-5.3419	-3.12721			-97833.2	2.21469	0.00406344	0.000660239	0.000578939
A1087B772	TRUE	3.22805	-5.57965	-3.10699			-67822.3	2.47266	0.00810789	0.00141565	0.00125111
A1087B773	TRUE	5.99893	-5.69058	-3.55529			-77915.9	2.13529	0.0044994	0.00111909	0.000980572
A1087B775	TRUE	4.83128	-4.76018	-1.19539			-108898	3.56479	0.000902128	0.000785146	0.000478767
A1087B8	TRUE	1.20662	-4.96402	-1.2902			-44485.7	3.67382	0.00746499	0.00191973	0.00157524
A1087B9	TRUE	1.2148	-4.98735	-1.20679			-44485.4	3.78056	0.00840739	0.00226574	0.00187669
A1090B1	TRUE	2.21488	-4.41474	-0.79282			-77775.7	3.62192	0.00186683	0.000547425	0.000438177
A1090B10	TRUE	0.317995	-5.31622	-1.67451			-70340.9	3.64171	0.00488516	0.0011057	0.00106394
A1090B11	TRUE	0.332162	-4.95487	-1.38833			-74811.4	3.56654	0.00372182	0.00107877	0.00089103
A1090B12	TRUE	0.590333	-4.6715	-1.00225			-65326.3	3.66925	0.00244905	0.000783908	0.000618408
A1090B13	TRUE	0.957548	-4.93273	-1.07471			-62318.5	3.85802	0.00249689	0.00111332	0.000783566
A1090B2	TRUE	1.00649	-4.89941	-1.56378			-63007.1	3.33563	0.00423047	0.00214765	0.00146193
A1090B3	TRUE	2.75257	-5.34138	-2.26002			-59670	3.08136	0.00533882	0.0027439	0.00186437
A1090B302	TRUE	8.52148	-5.29102	-1.98403			-50448.3	3.30699	0.00383548	0.00174494	0.0012249
A1090B375	TRUE	1.96545	-4.77825	-0.85465			-45499.3	3.9236	0.0048722	0.00221742	0.00155185
A1090B386	TRUE	2.68269	-5.0938	-1.5326			-81472.7	3.5612	0.00259308	0.00101627	0.00075303
A1090B4	TRUE	0.891284	-4.93516	-1.24715			-53904	3.68801	0.00344313	0.00171141	0.00117902
A1090B5	TRUE	0.991734	-4.89551	-1.18214			-49760.9	3.71337	0.00348274	0.00139838	0.0010138
A1090B6	TRUE	1.32993	-4.76784	-1.60287			-41409.9	3.16497	0.00498589	0.0021624	0.0015428
A1090B7	TRUE	0.905424	-4.89876	-0.95261			-37203.1	3.94615	0.00553614	0.00425273	0.00247082
A1090B769	TRUE	3.64843	-5.29599	-2.03538			-68020.9	3.26061	0.00401928	0.00153384	0.00113674
A1090B770	TRUE	2.76312	-4.5306	-1.08523			-67040.5	3.44537	0.00499155	0.00218747	0.00158805
A1090B771	TRUE	5.56718	-5.30263	-3.13942			-98901.1	2.16321	0.00277903	0.000679287	0.00055449
A1090B772	TRUE	2.32865	-5.5191	-3.12476			-68890.2	2.39434	0.00503581	0.00144502	0.00115234
A1090B773	TRUE	4.83211	-5.6014	-3.56807			-78983.8	2.03333	0.00321709	0.00121085	0.000888635
A1090B775	TRUE	5.22304	-4.79154	-1.24595			-109967	3.54559	0.000936806	0.000677361	0.000441719
A1090B8	TRUE	0.930384	-4.90004	-1.30823			-45553.7	3.59181	0.0047341	0.00197998	0.00141811
A1090B9	TRUE	1.04378	-4.9246	-1.22628			-45553.4	3.69832	0.00368141	0.00315956	0.00175876
A109B290	TRUE	1.75162	-5.02488	-0.34917	6.58163	-0.972805	-33007.4	4.67571	0.0156473	0.00783931	0.00715712
A109B381	TRUE	7.06985	-4.89658	-0.52561	6.31168	-0.630199	-63689.7	4.37097	0.00505185	0.00277345	0.00200583
A109B390	TRUE	0.767941	-5.03087	-0.8156	6.48723	-0.431825	-32668.5	4.21527	0.0185851	0.00453519	0.00389207
A109B428	TRUE	2.08968	-4.84882	-1.00204	6.14057	-0.20788	-36965.6	3.84678	0.0121452	0.00405186	0.00312528
A109B499	TRUE	1.21834	-5.07662	-0.93851	6.40636	-0.294996	-34804.9	4.13811	0.0131454	0.00587835	0.00570187
A109B523	TRUE	1.89695	-5.17981	-0.45276	6.51302	-0.8298	-31861.3	4.72705	0.013173	0.00788288	0.00582862
A109B572	TRUE	1.54247	-5.02894	-0.5268	6.52063	-0.700595	-35078.4	4.50214	0.0158481	0.00368604	0.00319173
A109B578	TRUE	4.02773	-4.48153	-1.00806	5.70526	-0.178094	-50759	3.47347	0.00562065	0.00349363	0.00233792
A109B631	TRUE	0.852189	-5.34068	-0.90795	6.76232	-0.175768	-49945.2	4.43273	0.0171057	0.00149594	0.00140683
A109B642	TRUE	1.34464	-5.28	-0.72847	6.73385	-0.476645	-39155.6	4.55153	0.00729362	0.00675577	0.00399958
A109B682	TRUE	3.19856	-5.10062	-1.77761	6.55899	0.64615	-39752.9	3.32301	0.0139896	0.00312693	0.00262951
A109B690	TRUE	2.23998	-5.34658	-1.39193	6.79873	0.288587	-35939.2	3.95465	0.0144009	0.00275222	0.00242495
A109B698	TRUE	3.22442	-5.23703	-0.74818	6.66939	-0.46825	-36875.9	4.48885	0.0114989	0.00408306	0.00313879
A109B702	TRUE	0.914708	-5.31982	-1.3039	6.69031	0.277509	-85071.1	4.01592	0.0109774	0.00133197	0.00120492
A109B709	TRUE	3.91677	-5.23829	-1.29463	6.70986	0.081198	-36482.6	3.94366	0.0165856	0.00332504	0.00286824
A109B733	TRUE	6.60231	-5.12344	-0.86911	6.4215	-0.268459	-36876.6	4.25433	0.0133388	0.00301958	0.00253443
A109B747	TRUE	1.29058	-5.12091	-1.15907	6.39452	0.247456	-47625	3.96184	0.00726263	0.00103413	0.000920254
A109B754	TRUE	1.91236	-5.44097	-0.86583	6.76744	-0.309382	-36876.6	4.57514	0.00931712	0.00567367	0.00380836
A10B1	TRUE	0.0265187	-4.50561	-0.87434	5.38966		-59441.4	3.63127	0.00559059	0.000776981	0.000689741
A10B10	TRUE	0.122721	-5.65198	-1.63477			-52007.8	4.01721	0.0121454	0.000965452	0.000904625
A10B11	TRUE	0.0983256	-5.80372	-1.33377			-56478.1	4.46995	0.00369796	0.00130179	0.00100452
A10B12	TRUE	0.0235133	-4.8936	-1.10297			-46991.9	3.79063	0.0119665	0.00116745	0.00107933
A10B13	TRUE	0.0288833	-5.94319	-1.21925			-43984.2	4.72394	0.00623044	0.0019596	0.00152239
A10B2	TRUE	0.00179545	-5.47242	-1.90081	6.71404		-44672.8	3.57161	0.0670248	0.00401127	0.00378476
A10B239	TRUE	0.0036025	-5.89736	-1.74737	7.11115	0.730214	-69283.9	4.14999	0.0102218	0.00173602	0.00164851
A10B252	TRUE	5.73858	-5.58965	-1.01327	6.78714	-0.116109	-69818.2	4.57638	0.00778732	0.00208929	0.00168396
A10B278	TRUE	1.686	-5.803	-1.49794	7.07192	0.195959	-26891.7	4.30506	0.0711975	0.00475927	0.00465112
A10B283	TRUE	1.38658	-5.52323	-1.12011	6.77591	-0.177077	-43639.5	4.40312	0.0108036	0.003193	0.00261869
A10B287	TRUE	0.00391693	-5.5721	-1.33411	6.84013	0.050742	-29027.8	4.23799	0.0420242	0.00471846	0.00430029
A10B3	TRUE	0.00761767	-6.19353	-2.74781			-41335.6	3.44572	0.0975988	0.00596812	0.0056242
A10B302	TRUE	0.00421658	-6.05659	-2.44172			-32113.9	3.61487	0.0730811	0.00290588	0.00279475
A10B340	TRUE	0.00453613	-5.76508	-1.39052	6.99992	0.111006	-33119.1	4.37456	0.0548472	0.00294808	0.00282071
A10B365	TRUE	0.306488	-5.61884	-1.11048	6.9104	-0.161718	-44672.5	4.50836	0.0335169	0.00546645	0.00477402
A10B368	TRUE	0.291821	-5.84152	-1.63551	7.42395	0.432613	-30227.7	4.20601	0.0302337	0.00456413	0.00403759
A10B372	TRUE	0.00366763	-5.94465	-1.7794	7.12285	0.601128	-30227.9	4.16525	0.0468414	0.00318043	0.00300213
A10B375	TRUE	0.00532019	-5.51088	-0.94168			-27165	4.5692	0.0680781	0.00443068	0.00421389
A10B385	TRUE	0.563904	-5.58143	-1.1358	6.70369	0.0559886	-53023.6	4.44563	0.0235467	0.0021569	0.00213763
A10B386	TRUE	6.05418	-5.91231	-1.72121			-63138.4	4.1911	0.00830472	0.00162148	0.00143327
A10B4	TRUE	0.135334	-5.67716	-1.34617			-35569.6	4.33099	0.0184386	0.00314506	0.00272046
A10B400	TRUE	0.00222122	-4.9811	-0.66878	6.2862	-0.674734	-33205.6	4.31232	0.0463976	0.00435492	0.00403357
A10B401	TRUE	0.00116893	-5.66641	-1.22903	6.98996	-0.080888	-27099.6	4.43738	0.0442674	0.00649305	0.00573285
A10B409	TRUE	0.0480268	-5.50915	-1.4131	6.68851	0.42139	-70548.8	4.09605	0.00820528	0.0015844	0.00150167
A10B454	TRUE	0.0112687	-5.53897	-1.17789	6.86627	-0.133974	-26892	4.36108	0.0456239	0.00629542	0.0056213
A10B482	TRUE	0.00696523	-5.53912	-1.17767	6.86642	-0.134192	-26892	4.36145	0.0456237	0.00629553	0.00562144
A10B5	TRUE	0.000914924	-5.74108	-1.34133			-31426.5	4.39975	0.0640689	0.00216361	0.00210924
A10B585	TRUE	0.00505143	-6.22048	-1.65207	7.45217	0.407825	-32246.6	4.56841	0.0535975	0.00287253	0.00275041
A10B6	TRUE	0.00153845	-5.28173	-1.92593			-23075.6	3.3558	0.0982736	0.00409391	0.00393021
A10B609	TRUE	0.904934	-5.80531	-1.01082	7.01357	-0.221715	-31164	4.79449	0.0273121	0.00409006	0.00362679
A10B635	TRUE	4.50637	-6.04803	-2.55625	7.26781	1.31622	-52025.4	3.49178	0.00972731	0.00222434	0.00217836
A10B650	TRUE	0.00452607	-5.75846	-1.22216	6.91695	0.0470823	-36386.6	4.5363	0.0463009	0.00187602	0.00182587
A10B653	TRUE	0.0293432	-5.97368	-1.55339	7.13785	0.525856	-40528.5	4.42029	0.0244639	0.00155747	0.0014866
A10B670	TRUE	0.0700363	-5.96837	-1.24209	7.18869	0.00382121	-31098.4	4.72628	0.0341458	0.00345968	0.00316539
A10B672	TRUE	0.00362328	-6.11357	-1.22169	7.3447	0.0416255	-36821.2	4.89188	0.0286911	0.00266083	0.00249473
A10B7	TRUE	0.000722985	-5.95932	-1.08106			-18868.8	4.87826	0.106752	0.00996373	0.00928609
A10B703	TRUE	0.00693113	-6.14049	-2.04771	7.2608	1.033	-36440.3	4.09278	0.0638232	0.00148308	0.00148
A10B736	TRUE	0.0237863	-5.50339	-1.19893	6.69087	-0.0144951	-31098.7	4.30446	0.0765343	0.00255417	0.00248454
A10B741	TRUE	4.52838	-5.44693	-1.26812	6.78838	0.183042	-81101.7	4.17881	0.019635	0.00199075	0.00190508
A10B763	TRUE	4.94999	-5.35087	-1.01434	6.68669	-0.217391	-33234.9	4.33653	0.0168759	0.00609124	0.00467621
A10B769	TRUE	0.00302416	-6.09474	-2.49283			-49686.5	3.60191	0.0500896	0.00269399	0.00255649
A10B770	TRUE	0.00147833	-4.95618	-1.29046			-48706.2	3.66572	0.0367887	0.00513108	0.00453331
A10B771	TRUE	1.57185	-5.76704	-3.39495			-80566.7	2.37209	0.0274375	0.000982752	0.000948772
A10B772	TRUE	6.95496	-6.29916	-3.59513			-50555.8	2.70403	0.0432572	0.00266278	0.00250837
A10B773	TRUE	5.47897	-6.55776	-3.87368			-60649.4	2.68408	0.0177684	0.00199371	0.00179835
A10B775	TRUE	0.0354497	-4.83008	-1.10878			-91633.9	3.7213	0.00115986	0.00035151	0.000274076
A10B8	TRUE	0.000584584	-5.68476	-1.4553			-27219.3	4.22946	0.0598885	0.00384029	0.00363937
A10B9	TRUE	0.0503529	-5.68695	-1.33834			-27219.1	4.34861	0.0307024	0.00597004	0.00510735
A1100B1	TRUE	5.57644	-4.59138	-1.75856			-84346.6	2.83282	0.0026393	0.000835314	0.000673147
A1100B10	TRUE	4.0751	-5.63497	-2.39508			-76913	3.23989	0.004241	0.00097138	0.000816797
A1100B11	TRUE	1.94536	-5.78359	-2.20138			-81383.2	3.58221	0.00405239	0.000986242	0.000825144
A1100B12	TRUE	3.55523	-4.93754	-1.95929			-71897.1	2.97825	0.00385798	0.00121564	0.000981444
A1100B13	TRUE	2.39949	-5.97156	-2.18319			-68889.3	3.78837	0.00325515	0.00200172	0.00127955
A1100B2	TRUE	2.33685	-5.65753	-2.47188			-69577.8	3.18565	0.00721189	0.00385402	0.00261487
A1100B3	TRUE	3.47477	-6.34355	-3.18402			-66240.5	3.15953	0.00978777	0.00508393	0.00348698
A1100B302	TRUE	0.953137	-6.20236	-2.95328			-57018.9	3.24908	0.00664022	0.00291596	0.00209691
A1100B375	TRUE	3.72761	-5.58308	-2.01041			-52070.1	3.57267	0.00763498	0.00407348	0.00275722
A1100B386	TRUE	7.84765	-5.63234	-2.43232			-88043	3.20002	0.00331682	0.00161554	0.00113532
A1100B4	TRUE	2.66658	-5.70664	-2.02961			-60474.6	3.67703	0.00521395	0.00281933	0.00215854
A1100B5	TRUE	2.76259	-5.75288	-2.2405			-56331.7	3.51238	0.00584642	0.00223302	0.00168886
A1100B6	TRUE	2.31279	-5.47068	-2.34478			-47980.8	3.1259	0.0095808	0.00373287	0.0028044
A1100B7	TRUE	2.51028	-6.00516	-2.18323			-43774	3.82193	0.00938037	0.00785049	0.00459133
A1100B769	TRUE	4.98218	-6.269	-3.031			-74591.4	3.238	0.00569847	0.00283059	0.00195176
A1100B770	TRUE	7.53042	-5.17453	-1.82252			-73611.2	3.35201	0.00602227	0.00517842	0.00293254
A1100B771	TRUE	11.9072	-5.83571	-3.54091			-105472	2.2948	0.00811687	0.00101722	0.000913609
A1100B772	TRUE	9.7688	-6.34392	-3.77135			-75460.5	2.57257	0.00929263	0.00265046	0.00212901
A1100B773	TRUE	3.0119	-6.50181	-4.19247			-85554.4	2.30934	0.00483682	0.00205628	0.00147149
A1100B775	FALSE	4.53748	-4.88019	-1.8894			-116539	2.99079	0.000890503	0.000327239	0.000317874
A1100B8	TRUE	2.25128	-5.67815	-2.21025			-52124.5	3.4679	0.00800099	0.00355242	0.00256775
A1100B9	TRUE	2.90723	-5.78597	-2.04072			-52124.1	3.74525	0.00607659	0.00505058	0.00318841
A1103B1	TRUE	11.6785	-5.03663	-2.70609			-48719.8	2.33054	0.00989596	0.00293476	0.00232649
A1103B10	TRUE	5.63515	-5.95639	-3.06572			-45003	2.89067	0.0192128	0.00335736	0.00292323
A1103B11	TRUE	7.13265	-5.9446	-3.03687			-47238.1	2.90773	0.0106982	0.00372003	0.00280772
A1103B12	TRUE	10.0594	-5.3626	-2.83163			-42495.1	2.53097	0.0193137	0.00367781	0.00321132
A1103B13	TRUE	8.10767	-6.22809	-3.0084			-40991.1	3.21969	0.0122111	0.0052913	0.00376865
A1103B2	TRUE	7.67604	-6.08653	-3.13472			-41335.4	2.95181	0.0572521	0.00784085	0.00689637
A1103B3	TRUE	3.64155	-6.53826	-3.51899			-39666.8	3.01927	0.0835327	0.0092807	0.00835269
A1103B302	TRUE	6.87254	-6.43966	-3.42394			-35055.9	3.01572	0.0560988	0.0063054	0.0056683
A1103B375	TRUE	8.8732	-6.02611	-2.93513			-32581.6	3.09098	0.0700061	0.00790434	0.00712124
A1103B386	TRUE	5.12372	-6.22918	-3.2374			-50568.1	2.99178	0.0183556	0.00418418	0.00369586
A1103B4	TRUE	8.61342	-5.9389	-3.0267			-36783.7	2.9122	0.0311757	0.0067083	0.00552051
A1103B5	TRUE	8.48401	-6.09871	-3.01245			-34712.3	3.08626	0.0539941	0.00514871	0.00475294
A1103B6	TRUE	8.28685	-5.98223	-3.09969			-30536.9	2.88254	0.0590708	0.00830866	0.00728412
A1103B7	TRUE	7.95339	-6.29282	-3.02955			-28433.4	3.26327	0.0789546	0.012929	0.0111098
A1103B769	TRUE	8.04937	-6.45148	-3.40683			-43842.2	3.04465	0.0416588	0.00631315	0.00548233
A1103B770	TRUE	7.79746	-5.80122	-2.79445			-43352.2	3.00677	0.0384817	0.0106259	0.00837539
A1103B771	TRUE	9.33294	-6.12287	-3.67205			-59282.3	2.45082	0.0402746	0.00296735	0.00276373
A1103B772	TRUE	0.00833851	-6.54173	-3.86824			-44276.8	2.67349	0.0620567	0.00569134	0.00521323
A1103B773	TRUE	3.69873	-6.58169	-4.13337			-49323.6	2.44832	0.0330631	0.00508917	0.00441032
A1103B775	TRUE	11.5711	-5.27633	-2.78561			-64816	2.49072	0.00239696	0.00178151	0.0010601
A1103B8	TRUE	8.11188	-6.09178	-3.0366			-32608.7	3.05518	0.0483898	0.00804229	0.00689617
A1103B9	TRUE	8.06299	-5.98335	-3.0383			-32608.4	2.94505	0.0396425	0.0102556	0.00814793
A1104B1	TRUE	13.4648	-4.92095	-2.85331			-63725.3	2.06764	0.00957995	0.00153912	0.00134931
A1104B10	TRUE	8.27882	-5.69889	-3.08991			-60008.4	2.60898	0.0190596	0.00167793	0.00156142
A1104B11	TRUE	8.14263	-5.78628	-3.1119			-62243.5	2.67438	0.00640581	0.00305918	0.00208589
A1104B12	TRUE	12.1068	-5.23042	-2.98299			-57500.5	2.24743	0.0185424	0.00182469	0.00169876
A1104B13	TRUE	9.32652	-5.79869	-3.05607			-55996.6	2.74262	0.0111149	0.0025181	0.00207684
A1104B2	TRUE	9.31007	-5.76247	-3.1759			-56340.9	2.58657	0.0518274	0.00338153	0.00317441
A1104B3	TRUE	6.02909	-6.06846	-3.40254			-54672.3	2.66592	0.0623357	0.00423636	0.00396678
A1104B302	TRUE	3.00586	-6.02664	-3.35348			-50061.4	2.67316	0.0565132	0.00301336	0.00286082
A1104B375	TRUE	11.0987	-5.67013	-2.99614			-47587	2.67399	0.0557948	0.00368815	0.00346395
A1104B386	TRUE	6.8861	-5.80141	-3.24031			-65573.5	2.5611	0.0163142	0.00261985	0.00233836
A1104B4	TRUE	9.3322	-5.7842	-3.02485			-51789.3	2.75935	0.026229	0.00309664	0.0028594
A1104B5	TRUE	9.48052	-5.72127	-3.05409			-49717.8	2.66718	0.0545547	0.00257764	0.00247565
A1104B6	TRUE	10.0473	-5.66142	-3.14109			-45542.3	2.52033	0.0506097	0.00361822	0.00337681
A1104B7	TRUE	8.96043	-5.81701	-3.06266			-43438.9	2.75435	0.0662749	0.00532271	0.00492702
A1104B769	TRUE	7.0648	-6.05518	-3.37335			-58847.7	2.68183	0.0384338	0.0028595	0.00266148
A1104B770	TRUE	11.78	-5.45982	-2.89977			-58357.6	2.56005	0.0387436	0.0041006	0.00371795
A1104B771	TRUE	0.00895273	-5.83736	-3.53761			-74287.8	2.29975	0.0406191	0.00164885	0.00158453
A1104B772	TRUE	3.13584	-6.15793	-3.70139			-59282.3	2.45654	0.0504102	0.00274748	0.00260548
A1104B773	TRUE	5.83985	-6.15415	-3.97728			-64329.2	2.17687	0.0282093	0.0025095	0.00230449
A1104B775	TRUE	13.9132	-5.16274	-2.95162			-79821.5	2.21112	0.00229802	0.000995459	0.000713265
A1104B8	TRUE	9.31144	-5.7375	-3.07244			-47614.2	2.66506	0.050713	0.0035215	0.00329285
A1104B9	TRUE	9.15257	-5.79081	-3.03249			-47614	2.75832	0.039263	0.00408834	0.00379617
A1105B1	TRUE	11.1414	-5.08697	-3.21871			-53766.6	1.86826	0.00803852	0.00245049	0.00190722
A1105B10	TRUE	9.20727	-6.04914	-3.51636			-50049.8	2.53278	0.0157652	0.00262939	0.00228665
A1105B11	TRUE	7.67894	-6.04219	-3.53877			-52284.9	2.50342	0.0123974	0.0024309	0.00208578
A1105B12	TRUE	10.4998	-5.42497	-3.31926			-47541.9	2.10571	0.0149889	0.00299385	0.00253865
A1105B13	TRUE	7.75191	-6.45034	-3.50526			-46037.9	2.94508	0.00953001	0.00425682	0.0031013
A1105B2	TRUE	7.90364	-6.11835	-3.61807			-46382.2	2.50028	0.0319894	0.00629077	0.00525698
A1105B3	TRUE	2.24155	-6.62445	-3.96275			-44713.6	2.6617	0.0386847	0.00773512	0.00644619
A1105B302	TRUE	2.69264	-6.5518	-3.86324			-40102.8	2.68856	0.0315908	0.00510376	0.00439389
A1105B375	TRUE	9.21628	-6.12514	-3.41097			-37628.3	2.71417	0.0337206	0.00652579	0.00556559
A1105B386	TRUE	2.6201	-6.35273	-3.66314			-55615	2.68959	0.0129189	0.00358284	0.00305096
A1105B4	TRUE	7.94124	-6.09869	-3.46226			-41830.6	2.63643	0.0189193	0.00537427	0.00453536
A1105B5	TRUE	8.17921	-6.30149	-3.48332			-39759.1	2.81817	0.0306024	0.00420436	0.00372264
A1105B6	TRUE	8.92172	-6.11552	-3.53135			-35583.8	2.58417	0.0382199	0.006176	0.00531685
A1105B7	TRUE	7.47783	-6.544	-3.49681			-33480.2	3.04719	0.0358879	0.0101277	0.0080089
A1105B769	TRUE	5.39961	-6.50632	-3.88354			-48889	2.62278	0.0278642	0.0049553	0.00420712
A1105B770	TRUE	9.30277	-5.95658	-3.36697			-48399.1	2.58961	0.0234869	0.00762177	0.00577883
A1105B771	TRUE	5.84007	-6.15405	-3.97701			-64329.2	2.17704	0.0282046	0.00250942	0.0023044
A1105B772	TRUE	3.70227	-6.5813	-4.13287			-49323.6	2.44843	0.0330602	0.00509108	0.00441171
A1105B773	TRUE	0.00821178	-6.74208	-4.25904			-54370.5	2.48304	0.018882	0.004137	0.0033935
A1105B775	FALSE	12.3177	-5.33684	-3.26883			-69862.9	2.06801	0.00215287	0.00152692	0.00091758
A1105B8	TRUE	8.14553	-6.22471	-3.48807			-37655.5	2.73664	0.0326527	0.00599513	0.00515481
A1105B9	TRUE	7.53649	-6.17825	-3.47364			-37655.3	2.70461	0.0232287	0.00762725	0.00612863
A1106B1	TRUE	2.75625	-4.44497	-0.82209			-73502.9	3.62288	0.00278982	0.000548545	0.000476549
A1106B10	TRUE	3.51694	-5.03246	-1.47293			-66069.4	3.55953	0.00328017	0.000750367	0.000624738
A1106B11	TRUE	0.915669	-5.04279	-1.40147			-70538.6	3.64132	0.00379174	0.0015524	0.00119332
A1106B12	TRUE	0.0172156	-4.71463	-1.02253			-61053.5	3.6921	0.00402525	0.000787729	0.000687067
A1106B13	TRUE	0.342031	-5.00601	-1.09259			-58045.7	3.91342	0.00388313	0.00112179	0.0008848
A1106B2	TRUE	0.357897	-4.96238	-1.58938			-58734.3	3.373	0.00844671	0.00216523	0.00176575
A1106B3	TRUE	2.04011	-5.41723	-2.29011			-55397.2	3.12712	0.0117069	0.00278058	0.00230626
A1106B302	TRUE	7.77489	-5.36421	-2.01288			-46175.5	3.35133	0.00735076	0.00176003	0.00144746
A1106B375	TRUE	1.43789	-4.84773	-0.8733			-41226.5	3.97443	0.00882791	0.00239795	0.00191337
A1106B386	TRUE	1.10887	-5.0542	-1.357			-77199.8	3.6972	0.00368572	0.00113405	0.000919591
A1106B4	TRUE	0.310143	-5.01023	-1.26542			-49631.2	3.74481	0.00638154	0.00172437	0.00139967
A1106B5	TRUE	0.40808	-4.96738	-1.20009			-45488.1	3.76729	0.00652179	0.00140817	0.00117391
A1106B6	TRUE	0.254261	-4.87564	-1.32485			-37136.4	3.55079	0.00887564	0.00604138	0.00382606
A1106B7	TRUE	0.31447	-4.97497	-0.97573			-32930.4	3.99924	0.0119881	0.0043359	0.00325538
A1106B769	TRUE	2.89202	-5.36794	-2.06351			-63748.1	3.30443	0.00804862	0.00154495	0.00132505
A1106B770	TRUE	2.22959	-4.58442	-1.10934			-62767.7	3.47508	0.0104662	0.00220988	0.00190817
A1106B771	TRUE	4.75728	-5.36091	-3.15724			-94628.3	2.20367	0.00488051	0.000682221	0.000607189
A1106B772	TRUE	4.88507	-5.62792	-3.17617			-64617.4	2.45175	0.00815164	0.00150171	0.00129937
A1106B773	TRUE	3.97196	-5.67786	-3.58843			-74711.1	2.08943	0.00594598	0.00122062	0.00102004
A1106B775	TRUE	5.48795	-4.81212	-1.26995			-105694	3.54217	0.000967918	0.000889653	0.00053097
A1106B8	TRUE	0.494421	-4.97198	-1.33445			-41280.9	3.63753	0.00694497	0.0023614	0.00178405
A1106B9	TRUE	0.397436	-4.99724	-1.24794			-41280.6	3.7493	0.00684693	0.00320765	0.00225788
A1107B1	FALSE	3.61619	-4.46403	-1.1466			-132411	3.31743	0.000503239	0.000415803	0.00024747
A1107B10	TRUE	0.00284515	-5.43664	-1.97608			-117543	3.46056	0.0026492	0.000335484	0.00033512
A1107B11	TRUE	0.00311501	-5.50977	-1.44555			-126483	4.06422	0.0020456	0.000332309	0.000331135
A1107B12	TRUE	0.377733	-4.80973	-1.48526			-107511	3.32447	0.00273962	0.000405921	0.000402528
A1107B13	TRUE	0.0014475	-5.52585	-1.64072			-101495	3.88513	0.00170715	0.00055845	0.000539992
A1107B2	TRUE	0.00986265	-5.28399	-1.90822			-102874	3.37577	0.00181858	0.00181291	0.00106603
A1107B3	TRUE	0.00464922	-6.01279	-2.74038			-96199.9	3.27241	0.00254517	0.00254443	0.00155825
A1107B302	TRUE	0.0154888	-5.93412	-2.5288			-77756.5	3.40532	0.00148864	0.00148371	0.00084003
A1107B375	TRUE	0.0178045	-5.26332	-1.1912			-67858.6	4.07212	0.00188724	0.00188619	0.00113315
A1107B386	TRUE	0.00632155	-5.67225	-1.56317			-139804	4.10908	0.00195126	0.000454535	0.000447298
A1107B4	TRUE	0.872031	-5.52227	-1.50756			-84667.8	4.01471	0.00176691	0.00117812	0.000794052
A1107B5	TRUE	0.00395537	-5.45924	-1.48829			-76381.7	3.97095	0.00121472	0.00115207	0.000655637
A1107B6	TRUE	0.343841	-5.20988	-1.78827			-59679	3.42161	0.00346349	0.00220447	0.00169219
A1107B7	TRUE	0.00142495	-5.52649	-1.34561			-51266.2	4.18088	0.00342128	0.00332605	0.00219716
A1107B769	TRUE	0.0264402	-5.95982	-2.57069			-112902	3.38913	0.00132709	0.00132543	0.000760885
A1107B770	TRUE	7.41958	-4.81296	-1.39377			-110941	3.41919	0.0020106	0.00184645	0.00126051
A1107B771	TRUE	0.113444	-5.45706	-3.27648			-174660	2.18058	0.00325591	0.000460774	0.000457004
A1107B772	TRUE	0.0276246	-5.96818	-3.26362			-114639	2.70456	0.00539108	0.00099117	0.00096271
A1107B773	TRUE	2.35188	-6.44164	-4.01822			-134826	2.42342	0.00222884	0.000670124	0.000583257
A1107B775	FALSE	3.99907	-4.70855	-1.44133			-196794	3.26722	0.000410167	0.000138551	0.000116018
A1107B8	TRUE	0.00493247	-5.44778	-1.54496			-67967.3	3.90282	0.00209331	0.00162579	0.00106144
A1107B9	TRUE	0.530043	-5.53764	-1.44927			-67966.5	4.08837	0.00360288	0.00153098	0.00129329
A1108B1	TRUE	2.71776	-4.57536	-0.93051			-65719.4	3.64485	0.00280061	0.00236372	0.00195661
A1108B10	TRUE	0.759998	-5.6237	-1.39775			-58285.9	4.22595	0.00533769	0.00284783	0.00259547
A1108B11	TRUE	0.160597	-5.39856	-1.29257			-62755.8	4.10599	0.00628453	0.00204336	0.00191995
A1108B12	TRUE	0.259067	-4.90635	-0.93263			-53270.2	3.97372	0.00451485	0.00341143	0.00227938
A1108B13	TRUE	0.2554	-5.86849	-1.07959			-50262.4	4.7889	0.00491528	0.0043162	0.00298983
A1108B2	TRUE	0.827621	-5.71988	-1.4064			-50951.1	4.31348	0.0140478	0.0058761	0.00586368
A1108B3	TRUE	4.27259	-6.39394	-2.13343			-47614	4.26051	0.0140337	0.0122398	0.01023
A1108B302	TRUE	7.83696	-6.26342	-1.8774			-38392.1	4.38602	0.0100624	0.00763943	0.00579418
A1108B375	TRUE	2.6675	-5.47125	-0.76753			-33443.3	4.70372	0.0129407	0.0097461	0.00828379
A1108B386	TRUE	2.44621	-5.74581	-1.25874			-69416.5	4.48707	0.00406618	0.00362437	0.00288022
A1108B4	TRUE	0.0848464	-5.47475	-1.32316			-41847.8	4.15159	0.00775203	0.00733828	0.00550248
A1108B5	TRUE	0.122549	-5.80442	-1.10247			-37704.8	4.70195	0.00777626	0.00619168	0.00434986
A1108B6	TRUE	0.244181	-5.5139	-1.46688			-29353.9	4.04702	0.0174585	0.00838276	0.00742463
A1108B7	TRUE	0.102321	-5.91753	-0.8286			-25147.2	5.08893	0.0181924	0.0166896	0.0142856
A1108B769	TRUE	4.52805	-6.35086	-1.98915			-55964.9	4.36171	0.0120622	0.00390772	0.00374966
A1108B770	TRUE	0.28215	-5.24037	-0.92308			-54984.5	4.31729	0.0162872	0.00572103	0.00548804
A1108B771	TRUE	5.0475	-5.74575	-3.12268			-86845	2.62307	0.00630446	0.00256919	0.00229017
A1108B772	TRUE	6.63193	-6.24348	-2.99867			-56834.1	3.24481	0.00981646	0.00599333	0.00562725
A1108B773	TRUE	7.88691	-6.61362	-3.91746			-66927.5	2.69616	0.00637462	0.00586257	0.00395246
A1108B775	TRUE	1.45423	-5.14815	-1.00373			-97911.7	4.14442	0.00177011	0.000826278	0.000679322
A1108B8	TRUE	0.0633316	-5.54239	-1.33437			-33497.6	4.20802	0.0140729	0.00786006	0.00743695
A1108B9	TRUE	0.00813355	-5.48864	-1.18696			-33497.3	4.30168	0.013796	0.00972552	0.00860368
A111B171	TRUE	1.07869	-6.19712	-2.13319	7.43501	0.800832	-39678.8	4.06393	0.0150017	0.00412299	0.00355573
A111B186	TRUE	2.98903	-5.35024	-1.70491	6.60323	0.292489	-52206.7	3.64533	0.00926199	0.00147372	0.0013879
A111B287	TRUE	3.95123	-5.77397	-1.80532	7.04335	0.264467	-35220.7	3.96865	0.0132127	0.00668378	0.00503704
A111B299	TRUE	3.20166	-5.27818	-1.61952	6.49784	0.0458508	-34349.2	3.65866	0.016409	0.00472042	0.00404691
A111B349	TRUE	3.748	-5.69329	-1.90424	6.89447	0.340892	-38439.6	3.78905	0.0133611	0.00373528	0.00310192
A111B415	TRUE	3.47611	-5.81219	-1.70999	7.13149	0.110808	-33542.6	4.1022	0.0160859	0.00416977	0.00356243
A111B448	TRUE	5.26905	-5.56109	-1.63379	6.75721	0.0806434	-55163	3.9273	0.00504863	0.00355009	0.00243746
A111B519	TRUE	4.12418	-5.72954	-1.77656	6.98196	0.199688	-35220.9	3.95298	0.0156368	0.00486711	0.00410489
A111B521	TRUE	5.06047	-5.2958	-1.51461	6.52579	-0.0756836	-34349.7	3.78119	0.0160469	0.00465768	0.00400663
A111B662	TRUE	2.56104	-5.45664	-2.00565	6.59996	0.669249	-55072.5	3.45099	0.0102173	0.00359441	0.00274127
A111B711	TRUE	2.81151	-6.02526	-2.02245	7.26994	0.486039	-38491.1	4.00281	0.00978193	0.00767011	0.00598443
A111B739	TRUE	5.633	-5.68948	-1.71085	6.78589	0.236862	-41708.3	3.97863	0.0114303	0.0025134	0.00210624
A111B744	TRUE	3.172	-6.02475	-1.89239	7.08515	0.476136	-50176.7	4.13236	0.00527221	0.00369606	0.00247615
A111B746	TRUE	3.06596	-5.89855	-1.8509	7.04349	0.388427	-37619.4	4.04765	0.0131581	0.00268241	0.00231049
A112B206	TRUE	3.3495	-5.27517	-1.78914	6.61043	0.198091	-35401.7	3.48603	0.0148494	0.00763756	0.00553216
A112B283	TRUE	1.31212	-5.52309	-1.82223	6.81674	0.269485	-51876	3.70086	0.00731331	0.00597671	0.00434716
A112B304	TRUE	2.39796	-5.98327	-2.2433	7.33026	0.76353	-36327.7	3.73997	0.0132757	0.00889543	0.00651974
A112B313	TRUE	3.80053	-5.25071	-1.76675	6.56756	0.190737	-37538.4	3.48396	0.013767	0.00628157	0.00466526
A112B503	TRUE	4.22235	-5.50157	-2.14868	6.7235	0.646056	-60149.7	3.35289	0.00465003	0.00399378	0.00275205
A112B537	TRUE	1.11633	-5.79433	-2.36984	6.9534	1.16636	-59135.6	3.42449	0.0095735	0.00227617	0.00215237
A112B567	TRUE	6.43829	-6.17015	-2.82794	7.47885	1.52302	-46571.6	3.34221	0.0107849	0.00578206	0.00471305
A112B631	TRUE	2.66199	-5.83594	-2.17473	7.12023	0.637253	-54541	3.66121	0.0109035	0.00325265	0.00266232
A112B666	TRUE	2.53524	-5.72912	-2.09203	7.00533	0.669384	-40535.1	3.63709	0.00748919	0.00502743	0.00309137
A112B687	TRUE	2.92115	-5.57083	-2.01691	6.82094	0.540967	-39335.1	3.55392	0.00869015	0.00576188	0.0036039
A112B699	TRUE	1.87852	-5.65379	-1.96263	7.01581	0.440749	-39663.1	3.69116	0.0105443	0.00493871	0.00434759
A112B740	TRUE	2.14936	-5.61963	-1.85685	6.94633	0.432092	-46759.8	3.76278	0.00761329	0.00440149	0.00422656
A112B751	TRUE	3.03512	-5.58179	-1.92492	6.89104	0.487807	-40416.4	3.65687	0.0104876	0.00586201	0.00395771
A112B766	TRUE	1.21949	-5.83114	-2.27957	7.00111	0.703101	-54040.7	3.55157	0.00604004	0.00423086	0.00317253
A113B186	TRUE	3.93977	-5.07407	-1.42561	6.16991	0.269595	-74258	3.64846	0.00502419	0.00213879	0.00161804
A113B418	TRUE	3.62817	-5.37924	-1.62013	6.51467	0.401786	-74245.7	3.75911	0.00639406	0.0020259	0.00179807
A113B430	TRUE	4.89773	-5.20658	-2.02439	6.37139	0.812421	-57481	3.18219	0.00750546	0.00421781	0.00274096
A113B490	TRUE	3.6716	-5.62401	-2.02778	6.90133	0.804818	-60491.1	3.59623	0.00873923	0.00341345	0.00258313
A113B590	TRUE	5.03485	-5.29019	-1.75395	6.46263	0.553256	-61688	3.53624	0.00728382	0.00417737	0.00288858
A113B682	TRUE	6.10648	-5.20152	-1.95077	6.4886	0.747934	-64356.3	3.25075	0.00972029	0.00291526	0.00235353
A113B703	TRUE	8.18388	-5.66304	-2.27016	6.83866	1.22628	-64684.8	3.39288	0.00385084	0.00258412	0.00157901
A113B706	TRUE	5.00713	-5.37929	-1.78474	6.58486	0.648678	-65065.8	3.59455	0.00529282	0.00310465	0.00203744
A113B755	TRUE	3.72046	-5.55446	-2.18035	6.73887	1.02539	-63432.3	3.37411	0.00562202	0.00301381	0.00201546
A115B247	TRUE	2.85949	-5.49866	-1.39605	6.86542	-0.0920961	-33989.6	4.10261	0.0142484	0.00974813	0.00646512
A115B253	TRUE	1.56359	-5.58885	-1.57414	6.85874	0.143415	-57984.9	4.01471	0.00954315	0.00562688	0.00406617
A115B292	TRUE	6.54434	-5.27704	-1.49161	6.66991	0.0457511	-84617.6	3.78543	0.00588195	0.00323581	0.00248999
A115B296	TRUE	4.70395	-5.98259	-1.72395	7.28526	0.426358	-50648.9	4.25864	0.00837936	0.00465265	0.00410982
A115B372	TRUE	3.82048	-5.94828	-1.74164	7.18629	0.473706	-35189.4	4.20664	0.0120834	0.0067178	0.00459956
A115B389	TRUE	6.15979	-5.6477	-1.55943	6.92507	0.045026	-39344.6	4.08827	0.00936192	0.00709542	0.00428207
A115B504	TRUE	9.27299	-5.93391	-1.72436	7.28629	0.289205	-50649.8	4.20955	0.00704453	0.00467079	0.00317444
A115B690	TRUE	5.86939	-6.20622	-1.75855	7.47166	0.387612	-37259.9	4.44767	0.00853462	0.00532519	0.00340139
A115B693	TRUE	0.499877	-5.82025	-1.47703	6.94197	0.0538264	-48192.2	4.34322	0.00462385	0.0028016	0.00181698
A115B724	TRUE	5.79482	-4.71965	-1.55328	5.80011	0.29834	-56979.6	3.16637	0.00788458	0.00203979	0.00171791
A116B151	TRUE	3.0002	-5.81632	-1.19343	7.15409	-0.0362896	-70253.7	4.62289	0.0100124	0.00186674	0.00170232
A116B167	TRUE	0.239196	-5.63652	-1.72522	7.10775	0.264967	-51458.3	3.9113	0.0193367	0.00389483	0.00327021
A116B309	TRUE	3.11817	-5.64072	-1.64305	6.87378	0.39922	-34751.4	3.99767	0.0189116	0.00494969	0.00430883
A116B368	TRUE	0.670645	-6.12709	-1.72854	7.38388	0.48668	-30663.6	4.39855	0.0206847	0.00621644	0.00528539
A116B435	TRUE	6.06844	-5.7551	-1.12203	6.99003	-0.229477	-45252.4	4.63307	0.00720365	0.00256778	0.00211234
A116B437	TRUE	4.94409	-5.43688	-0.51776	6.70479	-0.778218	-28592.8	4.91912	0.0213541	0.00509747	0.00421153
A116B445	TRUE	3.65712	-5.59974	-1.13509	7.00664	-0.328351	-31850.9	4.46465	0.0246446	0.00670842	0.00563523
A116B494	TRUE	3.075	-6.09374	-1.46507	7.34884	0.208077	-46124.3	4.62867	0.012114	0.00217219	0.0019238
A116B581	TRUE	3.67363	-5.46165	-1.47756	6.69316	0.00818636	-32798.5	3.98409	0.0150728	0.00505741	0.0038361
A116B592	TRUE	1.17425	-6.07731	-1.31532	7.30367	-0.13627	-34819.3	4.76199	0.0191031	0.00343282	0.00308944
A116B598	TRUE	1.57897	-5.21771	-0.25198	6.67239	-1.34387	-29409.5	4.96573	0.0508649	0.00563724	0.00512369
A116B676	TRUE	2.42159	-5.82199	-1.53462	7.10743	0.33112	-38960	4.28737	0.0170947	0.00262538	0.00234846
A116B677	TRUE	3.77008	-6.28772	-1.94884	7.39106	0.951851	-40159.3	4.33888	0.0147365	0.001534	0.0014006
A116B737	TRUE	2.43105	-5.9006	-1.44338	6.92881	0.41525	-44420.2	4.45722	0.0102832	0.001024	0.00094044
A116B745	TRUE	1.99845	-5.49809	-1.85296	6.92717	0.580565	-49315.6	3.64513	0.0142136	0.00424828	0.00327078
A116B758	TRUE	2.07345	-5.68858	-1.59365	6.93683	0.385535	-49315.5	4.09493	0.0214775	0.00287003	0.00258246
A116B760	TRUE	1.16384	-6.26645	-1.85411	7.38596	0.837656	-42113.3	4.41234	0.0142361	0.00153132	0.00142683
A117B189	TRUE	2.02984	-5.44722	-1.25096	6.75097	-0.0559912	-30859.6	4.19626	0.0122079	0.0112643	0.00735951
A117B243	TRUE	4.64346	-5.32183	-1.05057	6.78902	-0.345046	-27524.2	4.27126	0.0170266	0.0156528	0.00974849
A117B380	TRUE	3.48393	-5.67042	-2.34898	6.9739	0.981932	-50332.4	3.32144	0.0104234	0.00379747	0.003441
A117B385	TRUE	2.03364	-5.37593	-1.17441	6.65194	-0.0657411	-54527.2	4.20152	0.0145357	0.00633978	0.00524979
A117B427	TRUE	2.11942	-5.26762	-1.00506	6.56989	-0.30187	-32668.6	4.26256	0.0121988	0.00927245	0.00607085
A117B476	TRUE	5.52925	-5.40289	-0.61486	6.76307	-0.769138	-32918.9	4.78803	0.0141803	0.0114217	0.00751197
A117B489	TRUE	3.14024	-5.67209	-1.21204	7.09468	-0.2183	-31493.2	4.46005	0.0143522	0.0124992	0.00721565
A117B494	TRUE	9.90283	-5.85123	-1.47449	7.18254	0.168578	-47192.5	4.37674	0.00725167	0.00509516	0.00349093
A117B541	TRUE	3.49995	-5.33559	-1.0987	6.49006	-0.0826192	-48431.6	4.23689	0.00764727	0.0040637	0.00305937
A117B616	TRUE	6.76313	-6.18199	-1.20483	7.77934	-0.224856	-31992.7	4.97716	0.0160679	0.0143301	0.00991948
A117B639	TRUE	5.75815	-5.54049	-2.55257	6.82579	1.05187	-48134.8	2.98792	0.00896182	0.00528067	0.00379639
A117B665	TRUE	2.26438	-5.71486	-1.28126	7.05427	0.023051	-32602.6	4.4336	0.0150823	0.00768395	0.00548592
A117B676	TRUE	1.66976	-5.66627	-1.45221	7.09285	0.0372104	-40028.2	4.21406	0.00726335	0.00624817	0.0037297
A117B703	TRUE	9.34565	-6.20012	-2.02862	7.37218	0.933957	-37944.4	4.1715	0.00564365	0.00499436	0.00270491
A117B740	TRUE	8.53689	-5.96948	-1.17205	7.284	-0.0286999	-40027	4.79743	0.0097247	0.00593254	0.00461711
A117B742	TRUE	2.41991	-5.91158	-1.64438	7.21191	0.404529	-37616.1	4.2672	0.0159596	0.00633282	0.005419
A118B136	TRUE	2.04994	-5.84848	-1.54704	7.07807	0.385543	-40212.4	4.30144	0.00815869	0.00654746	0.00603916
A118B196	TRUE	4.37868	-5.38757	-1.31849	6.79911	0.0509648	-29463.4	4.06908	0.0324243	0.00442846	0.00397647
A118B275	TRUE	3.19007	-5.65137	-1.20247	7.15662	-0.148694	-27328.7	4.4489	0.0376378	0.00711338	0.00611642
A118B281	TRUE	2.41772	-5.29388	-0.97567	6.48279	-0.174204	-39079.9	4.31821	0.0114624	0.00276252	0.0023068
A118B294	TRUE	4.94836	-5.1132	-0.78567	6.51855	-0.518487	-28592.5	4.32753	0.0277099	0.00598166	0.00507285
A118B400	TRUE	3.50946	-5.1651	-0.93401	6.56492	-0.460956	-33641.7	4.23109	0.0308485	0.00545336	0.00476286
A118B415	TRUE	2.42249	-5.94834	-1.14027	7.35428	-0.225681	-27785.8	4.80807	0.0297239	0.00438694	0.00392316
A118B521	TRUE	4.05161	-5.25901	-0.78979	6.62887	-0.544706	-28592.8	4.46922	0.0294228	0.0049507	0.00436234
A118B554	TRUE	1.89394	-5.94119	-1.49076	7.32049	0.255319	-46124.6	4.45043	0.0121246	0.00217868	0.00192181
A118B557	TRUE	2.71624	-5.13136	-0.95739	6.54336	-0.36616	-28592.9	4.17397	0.0255006	0.0062744	0.00527604
A118B685	TRUE	2.08195	-6.03134	-1.44246	7.28149	0.209745	-33998.9	4.58888	0.0200732	0.00248751	0.00226003
A118B689	TRUE	1.58393	-5.79174	-1.35178	7.00995	0.129095	-33671.2	4.43996	0.0224863	0.00270118	0.00241584
A118B710	TRUE	0.964206	-6.24287	-2.00274	7.42596	0.82872	-38130.1	4.24013	0.0210103	0.00273191	0.00246802
A118B746	TRUE	2.38695	-5.97083	-1.50495	7.24235	0.313234	-31862.6	4.46588	0.0227982	0.00275921	0.00252364
A119B143	TRUE	5.41556	-5.77817	-1.27315	7.17286	-0.146537	-40233.9	4.50502	0.0136313	0.00440708	0.0036726
A119B164	TRUE	3.08588	-5.40534	-1.34545	6.78937	0.0588868	-39362	4.05989	0.0124819	0.00517771	0.00397617
A119B178	TRUE	6.59814	-5.32741	-1.00919	6.76655	-0.348712	-46773.9	4.31822	0.0108367	0.00396729	0.00312031
A119B218	TRUE	2.03058	-6.44799	-2.05489	7.9104	0.639391	-38969.1	4.3931	0.0125927	0.00641804	0.00453188
A119B294	TRUE	7.66567	-5.15975	-0.827	6.56569	-0.480185	-39362.1	4.33275	0.0136786	0.00518409	0.00413558
A119B585	TRUE	5.5817	-6.4125	-1.74987		0.462732	-43452.2	4.66263	0.0128615	0.00328567	0.00276416
A119B659	FALSE	5.47684	-6.82585	-2.39516	8.24194	0.898408	-49441.8	4.43069	0.00974919	0.00357881	0.0028916
A119B690	TRUE	2.50316	-6.35143	-1.82436		0.636835	-43504	4.52707	0.00996858	0.00274785	0.00219824
A119B703	TRUE	2.69427	-6.41737	-2.17606	7.63275	1.06574	-47645.9	4.24131	0.00828553	0.0018969	0.0015658
A119B719	TRUE	6.46695	-6.05524	-1.40584	7.32702	0.0925242	-71578.9	4.6494	0.00746435	0.00402591	0.00335613
A119B735	TRUE	3.63969	-5.7794	-1.39418	7.04352	0.192155	-44440.7	4.38522	0.010088	0.00253986	0.00208881
A11B1	TRUE	3.4021	-4.65273	-0.68886			-60945.4	3.96387	0.00489584	0.000949521	0.000816027
A11B10	TRUE	3.13654	-5.88305	-1.44145			-53511.8	4.4416	0.00888596	0.00119397	0.00108108
A11B11	TRUE	3.00036	-5.63015	-1.47878			-57981.3	4.15137	0.00514779	0.00292705	0.00211536
A11B12	TRUE	2.84927	-5.06627	-0.90371			-48496	4.16256	0.00944038	0.00143375	0.00127805
A11B13	TRUE	2.696	-6.24698	-1.09339			-45488.2	5.15359	0.00584339	0.00234666	0.00179917
A11B2	TRUE	2.04215	-5.9727	-1.41426		34.2722	-46176.7	4.55844	0.0379514	0.0048125	0.00446475
A11B3	TRUE	5.12922	-6.76083	-2.34168			-42839.6	4.41915	0.0383864	0.00795084	0.006785
A11B302	TRUE	0.289478	-6.49234	-2.1941			-33617.8	4.29824	0.0351162	0.00347601	0.00322428
A11B375	TRUE	3.48319	-5.79949	-0.7334			-28669	5.06609	0.0301601	0.00580284	0.00513685
A11B386	TRUE	5.56213	-6.24891	-1.56939			-64642.6	4.67952	0.00632877	0.00191727	0.00175265
A11B4	TRUE	2.81172	-5.94989	-1.39209			-37073.8	4.5578	0.0146644	0.00380734	0.00343519
A11B5	TRUE	2.76207	-6.11426	-1.12201			-32930.6	4.99225	0.0243276	0.00268765	0.00247488
A11B6	TRUE	2.71985	-5.77314	-1.59224			-24579.6	4.1809	0.0523374	0.00458698	0.00431666
A11B7	TRUE	2.67753	-6.43185	-0.85167			-20372.9	5.58018	0.0574539	0.0119973	0.0107451
A11B769	TRUE	3.37778	-6.6104	-2.01425			-51190.5	4.59615	0.0334192	0.00308267	0.00295825
A11B770	TRUE	2.15956	-5.47686	-0.99439			-50210.1	4.48247	0.0328094	0.00553015	0.00493866
A11B771	TRUE	3.79775	-6.13749	-3.26482			-82070.6	2.87267	0.0122891	0.00126016	0.00116149
A11B772	TRUE	4.05431	-6.70096	-3.35029			-52059.7	3.35067	0.0256148	0.00337448	0.00305873
A11B773	TRUE	3.88045	-6.96846	-3.80364			-62153.4	3.16482	0.0154508	0.00234238	0.00219142
A11B775	TRUE	4.35676	-4.99184	-0.91434			-93137.9	4.0775	0.00126017	0.000416294	0.000320076
A11B8	TRUE	2.75247	-5.94602	-1.39649			-28723.4	4.54953	0.0264131	0.00504145	0.00444643
A11B9	TRUE	2.75063	-6.00662	-1.35214			-28723.2	4.65448	0.021754	0.00790077	0.00658997
A120B143	TRUE	4.53991	-5.85845	-1.16097	7.13369	-0.143944	-32161.8	4.69748	0.0323039	0.0043993	0.00409841
A120B239	TRUE	8.17641	-6.36043	-1.97037	7.59777	0.721952	-72417.3	4.39006	0.00825054	0.00277795	0.00242794
A120B254	TRUE	3.48459	-5.32692	-1.99565	6.38469	1.00071	-59610.4	3.33127	0.0072039	0.0011855	0.00112535
A120B267	TRUE	2.31788	-5.55536	-1.43831	6.5428	0.286283	-64245.4	4.11705	0.00614238	0.00172976	0.00136284
A120B428	TRUE	4.50341	-5.39568	-1.60973	6.62024	0.306038	-36458.5	3.78595	0.0139828	0.00451072	0.00341493
A120B480	TRUE	4.748	-5.26023	-0.9795	6.54352	-0.501834	-38702	4.28073	0.0219107	0.00437989	0.00381505
A120B565	TRUE	6.04277	-5.64795	-0.80516	7.04217	-0.641449	-34548.5	4.84279	0.0275597	0.00552581	0.00480815
A120B587	TRUE	4.44334	-5.86507	-1.11996	7.15561	-0.201958	-36435.4	4.74511	0.0176213	0.00374939	0.00330669
A120B633	TRUE	5.17212	-6.63205	-2.56292	7.86037	1.12333	-49765	4.06913	0.00702246	0.00527871	0.00375497
A120B654	TRUE	1.38063	-6.10629	-1.55319	7.18324	0.158174	-63650	4.5531	0.0118471	0.00233069	0.002043
A120B660	TRUE	2.64683	-6.62151	-1.84405	8.05684	0.478694	-35974.5	4.77746	0.0170781	0.0099287	0.00784609
A120B723	TRUE	2.45838	-5.66104	-1.28016	6.69351	0.0268379	-42921.6	4.38088	0.0136342	0.00137787	0.0012606
A120B736	TRUE	2.0293	-5.80311	-1.31183	6.99809	-0.0384447	-34232.3	4.49128	0.0217061	0.00328965	0.00290573
A120B753	TRUE	3.50616	-6.48145	-1.49657	7.82604	0.240824	-35975.4	4.98488	0.0120384	0.00638485	0.004323
A122B160	TRUE	4.59506	-6.21507	-2.50948	7.54757	1.17983	-36512	3.70559	0.0108991	0.010288	0.00647975
A122B230	TRUE	2.71213	-5.10206	-1.9013	6.33129	0.58278	-42845.5	3.20076	0.012976	0.00614886	0.00547648
A122B306	TRUE	2.0262	-5.76821	-1.38841	7.07897	0.0206129	-39468.5	4.3798	0.00951838	0.00787286	0.00490239
A122B342	TRUE	3.35756	-6.06372	-1.8817	7.36256	0.576372	-33361	4.18202	0.0128002	0.00848732	0.0059074
A122B368	TRUE	1.52514	-5.90922	-1.79202	7.24376	0.442458	-33360.7	4.1172	0.0129191	0.0117491	0.00758513
A122B394	TRUE	3.10441	-5.68177	-1.29435	7.06779	-0.0834766	-30232.8	4.38742	0.0165599	0.0129228	0.0081326
A122B400	TRUE	4.7629	-5.07236	-1.19457	6.56644	-0.279434	-36339.2	3.87779	0.0137278	0.0116937	0.00730063
A122B547	TRUE	5.29242	-6.54784	-1.70025	7.88704	0.154889	-35379.7	4.84759	0.0122324	0.00998486	0.00684718
A122B572	TRUE	2.83694	-5.92797	-1.07341	7.30761	-0.346995	-34570.7	4.85456	0.0165349	0.00826842	0.00646813
A122B589	TRUE	3.21052	-6.1293	-1.59091	7.52658	0.206938	-48348	4.53839	0.0124066	0.0071484	0.00631213
A122B663	TRUE	2.31642	-5.64958	-1.3273	6.84845	0.200561	-47116.6	4.32228	0.00874821	0.00380378	0.00348651
A122B673	TRUE	3.10991	-5.7588	-1.34054	6.97025	-0.145777	-38504.9	4.41826	0.00741129	0.00677832	0.00365335
A122B682	TRUE	3.87213	-5.99143	-1.73844	7.31233	0.46047	-39244.9	4.25299	0.0109136	0.00775148	0.00487273
A122B702	TRUE	4.09651	-6.10782	-1.69842	7.28164	0.352657	-84563.3	4.4094	0.00589902	0.00409986	0.00247458
A123B157	TRUE	3.75365	-6.62076	-1.78319		0.481048	-43047.2	4.83757	0.0247555	0.00430195	0.00384395
A123B167	TRUE	0.869655	-5.69886	-1.91995	6.90923	0.649519	-63959.4	3.77891	0.0185329	0.00347252	0.00293036
A123B295	TRUE	5.27252	-5.64775	-1.38407	6.67614	0.211951	-59865.3	4.26368	0.00631007	0.00268454	0.00204075
A123B323	TRUE	2.25888	-6.17495	-1.49638		-0.00677604	-45000.1	4.67857	0.0217529	0.00455704	0.00391104
A123B518	TRUE	1.86651	-6.10356	-1.75261	7.38577	0.45503	-64830.4	4.35095	0.017852	0.00501844	0.00435275
A123B551	TRUE	3.73382	-5.76311	-1.78795	6.85642	0.737301	-74310.5	3.97516	0.00909309	0.00207508	0.00201813
A123B620	TRUE	3.62183	-5.07687	-1.22288	6.03573	-0.0120801	-59928.9	3.85399	0.00778452	0.00148419	0.00127021
A123B633	TRUE	5.35383	-6.57757	-2.57483	7.80849	1.10298	-59568.3	4.00274	0.0068232	0.00484932	0.00353903
A123B654	TRUE	1.77777	-6.11217	-1.54415	7.271	0.269905	-73453.4	4.56802	0.0156891	0.00196179	0.00183195
A123B676	TRUE	3.28604	-5.86895	-1.58643	7.1564	0.391843	-51461	4.28252	0.0128888	0.00261738	0.00227126
A123B687	TRUE	1.26644	-6.03795	-1.5081	7.21894	0.131203	-44035.4	4.52985	0.0183517	0.00339299	0.00293606
A123B741	TRUE	4.84994	-5.98512	-1.37887	7.32078	0.188493	-94038.7	4.60625	0.0120563	0.00242962	0.00225079
A124B170	TRUE	1.51007	-5.70856	-1.75749	7.03239	0.507141	-37034.7	3.95107	0.0157981	0.00595314	0.00466297
A124B262	TRUE	9.51252	-5.80937	-1.52055	7.05336	0.354404	-74969.2	4.28882	0.00686537	0.00242124	0.00201039
A124B272	TRUE	2.0215	-5.37192	-0.56956	6.81234	-0.997598	-30570.6	4.80236	0.0232254	0.00625389	0.00531159
A124B274	TRUE	3.22668	-5.5112	-1.11123	6.80706	-0.284163	-30440.7	4.39997	0.0228605	0.00595887	0.00489538
A124B287	TRUE	1.74743	-5.55597	-1.19075	6.83148	-0.186598	-32576.4	4.36522	0.0190055	0.00577166	0.00471655
A124B336	TRUE	3.0494	-5.7569	-1.6116	7.19277	0.405631	-44092.1	4.1453	0.00794	0.00660495	0.00460651
A124B372	TRUE	1.27524	-5.90189	-1.66374	7.0967	0.404821	-33776.6	4.23815	0.0172372	0.00398856	0.00338193
A124B425	TRUE	2.66475	-5.16353	-1.64619	6.53423	0.312168	-31311.6	3.51734	0.0225013	0.00740446	0.00557696
A124B464	TRUE	0.503221	-5.65422	-0.9106	6.99918	-0.259349	-47282	4.74362	0.0129257	0.00176847	0.00164712
A124B626	TRUE	1.45075	-5.60089	-1.02466	6.7483	-0.240633	-39063.5	4.57623	0.0229719	0.00205701	0.00191696
A124B628	TRUE	2.04733	-5.98929	-1.19835	7.45536	-0.389838	-28498.7	4.79094	0.0213761	0.0103671	0.00902032
A124B677	TRUE	2.95467	-5.92569	-1.84106	7.08047	0.829072	-43272	4.08463	0.0100527	0.00155332	0.00135561
A124B750	TRUE	2.95143	-5.92591	-1.84098	7.08062	0.829185	-43272	4.08493	0.010053	0.00155338	0.00135567
A125B136	TRUE	2.77667	-5.66096	-1.7394	6.88911	0.495004	-42856.4	3.92156	0.0071728	0.00556608	0.00408716
A125B143	TRUE	4.77496	-5.75907	-1.64912	7.01294	0.131841	-32108.1	4.10995	0.0333232	0.00388692	0.00373248
A125B239	TRUE	4.37114	-6.00177	-2.35858	7.21315	1.07764	-72363.7	3.64319	0.00991028	0.00166166	0.0016492
A125B278	TRUE	1.15026	-5.95052	-2.08696	7.24259	0.581551	-29971.5	3.86356	0.0472483	0.00472143	0.00449418
A125B454	TRUE	1.80321	-5.77466	-1.72094	7.09439	0.267936	-29971.9	4.05372	0.0342708	0.00600399	0.0057399
A125B498	TRUE	3.77861	-5.75915	-2.03881	6.9999	0.52175	-34244.2	3.72034	0.0242354	0.00478277	0.00430888
A125B505	TRUE	4.0144	-5.84865	-1.83026	7.15204	0.331753	-32107.9	4.01839	0.0266939	0.00611855	0.00545389
A125B524	TRUE	0.921329	-6.96277	-2.45963	8.28952	1.12345	-34269.9	4.50314	0.0427151	0.00358942	0.00346759
A125B595	TRUE	3.28839	-5.82668	-1.83959	7.02236	0.457404	-53291.3	3.98709	0.00726063	0.00187513	0.00177388
A125B608	TRUE	3.04508	-5.82886	-1.77104	7.01647	0.335631	-46813.1	4.05782	0.011959	0.00201495	0.00195935
A125B689	TRUE	1.15969	-5.67236	-1.74426	6.84072	0.335685	-36315	3.9281	0.0288883	0.00221074	0.00208668
A125B715	TRUE	3.40033	-6.01274	-2.26533		0.788159	-34178.5	3.74741	0.0287735	0.00326707	0.00303806
A125B725	TRUE	3.03519	-6.36232	-2.09071	7.55329	0.87005	-35378.2	4.27161	0.0423026	0.00216232	0.00207979
A126B158	TRUE	1.67087	-5.87974	-1.01002	7.17789	-0.262607	-30003.9	4.86972	0.0188771	0.00602802	0.00480658
A126B206	TRUE	1.94374	-5.47612	-0.65786	6.88951	-0.701591	-30277.4	4.81826	0.0183831	0.0056575	0.00453294
A126B421	TRUE	1.64116	-5.20444	-1.87723	6.1963	0.881797	-63796.4	3.32721	0.00441747	0.000906896	0.000831196
A126B539	TRUE	2.68923	-5.4275	-1.29544	6.52667	0.0866404	-50040.6	4.13206	0.00448235	0.00409809	0.00243501
A126B551	TRUE	1.9916	-5.64046	-1.61666	6.6752	0.58829	-64486	4.0238	0.00783097	0.00211094	0.00200191
A126B576	TRUE	4.18849	-5.02852	-0.50344	6.33281	-0.761186	-35357.3	4.52508	0.013859	0.00496702	0.00409164
A126B663	TRUE	1.16684	-5.79322	-1.12141	6.97605	-0.0180077	-47095.9	4.67181	0.00650981	0.00429989	0.00317521
A126B664	TRUE	1.77659	-5.80448	-1.144	6.87297	0.0505037	-38812	4.66048	0.00962837	0.00180252	0.00154402
A126B687	TRUE	1.34576	-5.90473	-1.27918	7.07785	0.108271	-34210.9	4.62555	0.0145524	0.00344685	0.00285171
A126B692	TRUE	1.49254	-5.24407	-1.78901	6.39997	0.633538	-69445.2	3.45506	0.00976126	0.00414285	0.00291461
A126B694	TRUE	1.62451	-5.69005	-1.06771	6.9055	-0.116504	-34211.2	4.62234	0.00864021	0.00642017	0.00369986
A126B737	TRUE	1.39095	-5.80658	-1.33777	6.74901	0.399205	-47096.7	4.46881	0.00671185	0.0010471	0.000915413
A126B754	TRUE	6.73732	-5.58286	-1.09041	6.98546	-0.171967	-36348.4	4.49245	0.0081974	0.00636913	0.00377596
A126B762	TRUE	5.16365	-5.596	-0.93592	6.94306	-0.324875	-36347.3	4.66008	0.00962552	0.00889638	0.00575954
A127B151	TRUE	1.61704	-5.68934	-0.92137	6.88035	-0.172192	-74090.5	4.76797	0.0105142	0.00141643	0.00138137
A127B202	TRUE	0.769538	-5.73965	-1.23962	6.96156	0.0893958	-31492	4.50003	0.0269923	0.00370412	0.00347785
A127B230	TRUE	0.874252	-5.32888	-1.67969	6.43871	0.626752	-43985.9	3.64919	0.0124457	0.00232313	0.00213742
A127B433	TRUE	1.98669	-6.35765	-1.57149	7.78296	0.203567	-32036.4	4.78616	0.024236	0.00592565	0.00548723
A127B461	TRUE	2.8178	-5.69201	-0.90417	7.04957	-0.396811	-33300.7	4.78784	0.0189104	0.00490955	0.00455372
A127B573	TRUE	2.26838	-5.66527	-1.17702	6.92853	-0.0516276	-38590.5	4.48825	0.014734	0.0037931	0.00343878
A127B601	TRUE	4.73285	-5.58281	-0.77228	6.86533	-0.348667	-49089.2	4.81053	0.00974157	0.00161678	0.00149288
A127B670	TRUE	1.65474	-6.00124	-0.88929	7.23655	-0.251432	-35371.1	5.11195	0.016477	0.00355014	0.00328828
A127B683	TRUE	1.32339	-6.01351	-1.51647	7.25241	0.410675	-41966.2	4.49704	0.0294855	0.00170213	0.00167156
A127B727	TRUE	2.67437	-6.30908	-1.6579	7.51451	0.377908	-36450.3	4.65118	0.026926	0.00261149	0.00251359
A127B734	TRUE	2.23843	-5.84817	-1.01605	7.02102	-0.127568	-41713.2	4.83212	0.0192826	0.00184359	0.00175016
A127B756	TRUE	2.43966	-6.20391	-1.47554	7.46172	0.333054	-36242.2	4.72837	0.0321822	0.00256624	0.00248535
A128B130	TRUE	3.82063	-5.60798	-2.05204	6.83484	0.819668	-42958.8	3.55594	0.00800357	0.00529108	0.0031891
A128B311	TRUE	2.97093	-5.2232	-1.2047	6.65786	-0.229929	-59205.6	4.0185	0.00995714	0.00197361	0.00178064
A128B365	TRUE	2.73274	-5.83564	-1.62857	7.33299	0.176157	-49224	4.20707	0.016416	0.00629988	0.0049887
A128B433	TRUE	0.546305	-6.52113	-2.10918	7.86545	0.733251	-32315	4.41195	0.0156579	0.00916282	0.00649611
A128B460	TRUE	4.51914	-5.44865	-1.15246	6.59766	-0.197688	-45265.1	4.29619	0.012872	0.00177443	0.00161594
A128B506	TRUE	2.24328	-6.16892	-1.72648	7.43663	0.372686	-34451.4	4.44244	0.016376	0.0047508	0.00383933
A128B631	TRUE	1.09838	-6.17147	-1.77584	7.30218	0.388296	-50855.8	4.39563	0.00634448	0.00216048	0.00169533
A128B656	TRUE	3.35151	-5.97205	-1.61245	7.10751	0.333212	-35977.9	4.3596	0.0122806	0.00287056	0.0023557
A128B681	TRUE	5.46856	-6.21769	-1.62457	7.53521	0.372399	-39738.6	4.59312	0.00735326	0.00572584	0.00337787
A129B181	TRUE	0.00144474	-7.1588	-2.8847	8.47136	1.56187	-46460.6	4.2741	0.0138037	0.0041165	0.00375434
A129B272	TRUE	0.0317097	-5.60642	-1.94231	6.97342	0.424418	-37272.2	3.66411	0.0228153	0.00469745	0.00426
A129B311	TRUE	0.00202589	-5.08641	-1.68198	6.22167	0.314567	-64904.5	3.40443	0.00941207	0.00176629	0.00160532
A129B433	TRUE	2.68779	-6.4986	-2.40405	7.90803	0.960584	-38013.8	4.09455	0.0201117	0.00566969	0.00516952
A129B436	TRUE	0.0491104	-6.09846	-2.40542		1.04373	-42431.8	3.69304	0.0163602	0.00406394	0.0036525
A129B460	TRUE	2.36039	-5.3947	-1.45332	6.62621	0.0879072	-50963.8	3.94138	0.0128417	0.00159609	0.00148268
A129B485	TRUE	0.0243251	-5.43111	-1.49269	6.52667	0.166418	-44621.3	3.93842	0.0198805	0.00226319	0.00213605
A129B648	TRUE	0.00266662	-5.9275	-2.02548	7.15892	0.640176	-51159.5	3.90202	0.00939795	0.00604973	0.00487527
A129B663	TRUE	0.967776	-5.89693	-1.89212	6.98724	0.561183	-54234	4.00481	0.00478485	0.00398243	0.00324345
A129B701	TRUE	0.00395322	-6.23577	-2.09085	7.43887	0.776701	-43092	4.14492	0.0261314	0.00253232	0.00237849
A129B724	TRUE	0.0222148	-4.80694	-1.85513	5.66745	0.773268	-62268.8	2.95181	0.0135936	0.000613343	0.000597604
A12B1	TRUE	3.11481	-4.53041	-1.55219		74.6335	-74797.3	2.97822	0.00428294	0.000863782	0.000736456
A12B10	TRUE	6.22096	-5.66088	-2.17267			-67363.7	3.48821	0.00915011	0.00101301	0.000935506
A12B11	TRUE	2.05602	-5.79579	-2.00896			-71833.2	3.78683	0.00420696	0.00228343	0.00158091
A12B12	TRUE	2.02739	-4.87115	-1.78573			-62347.8	3.08542	0.00760811	0.00124968	0.00115873
A12B13	TRUE	1.44407	-5.93206	-1.97113			-59340.1	3.96093	0.00523776	0.00210893	0.00157909
A12B2	TRUE	1.84445	-5.56066	-2.33741		1.08019	-60028.5	3.22325	0.0205145	0.00450014	0.00369343
A12B226	TRUE	2.51567	-5.29126	-2.1158	6.30316	1.10762	-71832.4	3.17546	0.00814376	0.00119998	0.001149
A12B252	TRUE	6.16953	-5.45281	-1.67648	6.65586	0.453833	-85174	3.77633	0.00520594	0.0024209	0.00182493
A12B277	TRUE	1.40328	-5.67817	-1.68793	6.91275	0.410028	-51250.8	3.99024	0.0135038	0.00226034	0.0020482
A12B280	TRUE	1.0691	-6.32677	-2.38975	7.58825	1.07724	-43446.9	3.93702	0.0149838	0.00639304	0.00483711
A12B3	TRUE	3.24545	-6.30598	-3.10588			-56691.3	3.2001	0.0267727	0.00649488	0.00523243
A12B302	TRUE	0.932737	-6.16975	-2.85042			-47469.7	3.31933	0.0190678	0.00327213	0.00279433
A12B375	TRUE	1.38161	-5.51176	-1.68466			-42520.9	3.8271	0.0186419	0.00512936	0.0041196
A12B377	TRUE	3.00299	-5.58284	-2.02117	6.68332	0.868141	-77555.5	3.56167	0.0133758	0.00128183	0.00119018
A12B386	TRUE	2.81659	-6.02627	-2.52715			-78494.2	3.49912	0.00579844	0.00169687	0.00155852
A12B4	TRUE	1.52505	-5.73643	-1.80534			-50925.5	3.93109	0.0114929	0.00324689	0.00284862
A12B413	TRUE	1.39004	-5.67079	-1.63682	6.98659	0.288877	-40568.9	4.03397	0.0248094	0.00461251	0.00400062
A12B494	TRUE	8.42824	-5.69333	-2.02384	6.93849	0.792272	-61044.3	3.66949	0.00889277	0.00214862	0.00175753
A12B5	TRUE	1.42129	-5.74406	-1.93231			-46782.4	3.81175	0.0185063	0.00235398	0.00214236
A12B563	TRUE	1.77723	-5.7679	-1.61065	6.91855	0.36266	-82685.6	4.15725	0.00916737	0.00101912	0.00098758
A12B586	TRUE	1.82231	-5.81613	-1.7506	7.07464	0.424307	-67250.2	4.06553	0.0170335	0.00368054	0.00314263
A12B6	TRUE	1.61063	-5.4204	-2.31803			-38431.7	3.10237	0.0236937	0.00453656	0.00381026
A12B671	TRUE	3.07764	-6.15098	-2.0293	7.38557	0.747665	-50543.7	4.12168	0.00865747	0.00362939	0.00263649
A12B689	TRUE	2.80635	-5.53168	-1.69566	6.72673	0.42874	-48591.2	3.83602	0.0252231	0.00220358	0.00203071
A12B7	TRUE	1.31829	-5.9828	-1.84834			-34224.7	4.13446	0.0287341	0.0108456	0.00807516
A12B745	TRUE	1.66267	-5.21167	-2.28216	6.362	1.12354	-64235.5	2.92951	0.0190759	0.00268162	0.00235301
A12B746	TRUE	1.41791	-5.74752	-1.9251	6.89934	0.72379	-46782.4	3.82242	0.0185475	0.00235353	0.00214303
A12B751	TRUE	0.979837	-5.68144	-1.76477	6.93008	0.42689	-47535.9	3.91667	0.0104053	0.00402131	0.00290197
A12B767	TRUE	5.42106	-5.87806	-2.0148	7.14703	0.767753	-47326.3	3.86326	0.0259879	0.00288403	0.00259739
A12B769	TRUE	2.20489	-6.17605	-2.90549			-65042.2	3.27056	0.0167571	0.00303167	0.00256878
A12B770	TRUE	5.56178	-5.07257	-1.61134			-64062	3.46123	0.0134673	0.00708659	0.00467787
A12B771	TRUE	10.3806	-5.81864	-3.54202			-95922.5	2.27662	0.0100441	0.00108661	0.000980878
A12B772	TRUE	1.40814	-6.40982	-3.83977			-65911.4	2.57005	0.0219192	0.00297277	0.00262972
A12B773	FALSE	2.49016	-6.53395	-4.15683			-76004.9	2.37712	0.0115408	0.00214889	0.00184659
A12B775	FALSE	2.16803	-4.8616	-1.67381			-106990	3.18779	0.00110396	0.000356347	0.000307213
A12B8	TRUE	1.27064	-5.66716	-1.94603			-42575.2	3.72113	0.0238552	0.00405232	0.00355275
A12B9	TRUE	1.44952	-5.78052	-1.81923			-42574.9	3.96129	0.0150703	0.00629382	0.00488704
A130B244	TRUE	5.14072	-5.38742	-1.06929	6.75704	-0.336427	-37878.3	4.31813	0.0142619	0.00934828	0.00638241
A130B294	TRUE	4.33416	-5.30513	-0.86742	6.72122	-0.556241	-40014.5	4.43771	0.0131017	0.0088728	0.00682924
A130B319	TRUE	3.32959	-6.20047	-1.6906	7.62649	0.209991	-44144.3	4.50987	0.0123067	0.00951751	0.00677484
A130B444	TRUE	3.10819	-6.24739	-1.63721	7.60816	0.237325	-42840.8	4.61018	0.0107049	0.00820681	0.00503735
A130B554	TRUE	2.15562	-5.85266	-1.56464	7.15018	0.279119	-57546.4	4.28802	0.00668663	0.00451702	0.0038262
A130B555	TRUE	2.21625	-6.38083	-2.08132	7.65945	0.848989	-61688.1	4.29951	0.00523648	0.00421427	0.00283716
A130B565	TRUE	7.0209	-5.46661	-0.90535	6.86216	-0.570483	-43273.2	4.56126	0.0131992	0.00889142	0.00630284
A130B602	TRUE	4.69101	-5.76168	-1.63566	7.20735	0.106933	-42841.8	4.12602	0.0132034	0.00918957	0.00675156
A130B682	TRUE	3.1089	-6.29275	-1.7255	7.67336	0.377906	-47969.8	4.56725	0.0124713	0.00524214	0.0044719
A130B688	TRUE	3.28906	-6.01763	-1.36729	7.34745	0.0439538	-42956.5	4.65034	0.0148246	0.00590667	0.00460982
A130B708	TRUE	1.72601	-6.2107	-1.65676	7.50949	0.379151	-44156.2	4.55394	0.00942341	0.00887516	0.00718755
A130B709	TRUE	4.33552	-6.34394	-1.6826	7.64947	0.305043	-44700	4.66134	0.00855782	0.00637282	0.00387198
A131B170	TRUE	4.28738	-6.22864	-1.98185	7.51086	0.721637	-42647.1	4.24679	0.0110396	0.00591835	0.00425833
A131B248	TRUE	4.96366	-6.0957	-1.74885	7.28973	0.487203	-77572.9	4.34685	0.00492412	0.00338911	0.00226172
A131B249	TRUE	3.65779	-6.33489	-1.22487	7.5891	-0.146546	-56179.1	5.11002	0.00499673	0.00338733	0.00228687
A131B263	TRUE	0.917102	-6.3954	-1.72483	7.60745	0.557394	-50575.8	4.67057	0.00736587	0.00209278	0.00169404
A131B264	TRUE	2.0282	-6.14889	-1.29749	7.37996	0.164961	-44611.9	4.8514	0.0139882	0.00253574	0.00223775
A131B324	TRUE	0.488475	-5.79463	-1.16004	6.95394	-0.136419	-54042.9	4.63459	0.0112463	0.00148295	0.00139126
A131B467	TRUE	4.50833	-5.77059	-1.1904	7.00485	-0.0816705	-40325.6	4.58019	0.0127088	0.0048708	0.0043453
A131B523	TRUE	2.06125	-5.74464	-1.19201	7.10359	-0.158977	-37381.6	4.55263	0.0130571	0.00526391	0.00456328
A131B573	TRUE	1.07621	-5.83857	-1.49173	7.08061	0.26304	-43478.8	4.34684	0.0140674	0.00355048	0.00317394
A131B650	TRUE	2.16937	-6.10518	-1.3665	7.31919	0.166606	-45547.7	4.73868	0.0103773	0.00219461	0.0019034
A131B666	TRUE	1.18902	-6.34201	-1.66752	7.48129	0.529181	-41459.5	4.67449	0.00956772	0.00283728	0.00222475
A131B671	TRUE	6.16042	-6.46872	-1.74757	7.72805	0.512741	-44348.9	4.72115	0.00622835	0.0055347	0.00308826
A131B683	TRUE	2.31808	-6.26213	-1.90379	7.48582	0.748647	-46854.6	4.35834	0.00774088	0.00237493	0.00186872
A131B698	TRUE	0.0880412	-5.98694	-1.1012	7.36947	-0.139079	-42396.2	4.88574	0.0140467	0.0029083	0.00246072
A131B705	FALSE	4.17803	-5.67453	-1.28841	6.72554	0.159565	-55358	4.38612	0.00578507	0.000833029	0.000743241
A131B711	TRUE	2.10731	-6.23382	-1.53876	7.6319	0.275786	-41459.2	4.69506	0.0103667	0.00636765	0.00486193
A131B718	TRUE	4.09998	-6.13151	-1.33484	7.38267	0.0711272	-46669.2	4.79667	0.00818235	0.00512678	0.00384154
A131B765	TRUE	2.12182	-6.60127	-1.96861	7.81472	0.76189	-45011.2	4.63266	0.00944305	0.00271306	0.00215833
A131B767	TRUE	3.7666	-6.25268	-1.76495	7.48205	0.591479	-41131.4	4.48773	0.0161403	0.00302121	0.00257126
A131B768	TRUE	1.88316	-6.21635	-1.48207	7.44178	0.350977	-45982.5	4.73428	0.00841408	0.00262954	0.002037
A132B150	TRUE	4.53986	-5.56978	-1.15845	6.70125	-0.0525701	-72702.5	4.41133	0.00503278	0.0018134	0.00153076
A132B178	TRUE	1.49712	-5.50598	-1.21273	6.79226	-0.161016	-57230.1	4.29325	0.010629	0.00378378	0.0029834
A132B188	TRUE	4.46853	-5.93467	-1.57632	7.19554	0.281208	-50689.6	4.35835	0.00890089	0.00690475	0.00438457
A132B242	TRUE	2.70772	-6.28274	-1.61175	7.56181	0.298863	-48553.3	4.67099	0.0109566	0.00629021	0.004256
A132B323	TRUE	2.76143	-6.24838	-1.61538	7.51723	0.252552	-53725.1	4.633	0.00917948	0.00510623	0.00347205
A132B420	TRUE	4.42318	-6.14075	-2.08034	7.14923	1.02068	-62192.5	4.06041	0.00625113	0.0017419	0.00139554
A132B475	TRUE	2.99994	-6.55303	-1.74078	7.82478	0.41948	-70964.2	4.81225	0.00709239	0.00411226	0.00314643
A132B493	TRUE	6.05294	-5.51631	-1.28175	6.78202	-0.0956208	-52707.8	4.23456	0.0124974	0.00410673	0.00325869
A132B528	TRUE	1.67326	-6.35035	-1.69668	7.59162	0.331923	-53698.7	4.65367	0.0127196	0.00361804	0.00298111
A132B531	TRUE	3.69835	-6.05067	-1.42266	7.35845	0.111584	-50689.7	4.62801	0.0101902	0.00707106	0.00529994
A132B541	TRUE	2.26422	-5.59236	-1.66552	6.54812	0.467765	-68590.2	3.92684	0.00524605	0.00142883	0.00113678
A132B658	TRUE	3.50842	-6.17017	-1.31155	7.44276	0.0445013	-53088	4.85862	0.00910619	0.00619292	0.00542304
A132B666	TRUE	1.16952	-6.36774	-1.74501	7.5062	0.588825	-53960.3	4.62273	0.00831518	0.00285064	0.00216573
A132B683	TRUE	2.23638	-6.29649	-1.97396	7.38931	0.789431	-59355.3	4.32253	0.00745305	0.00227911	0.0017908
A132B709	TRUE	1.6605	-6.42052	-1.8211	7.66583	0.422044	-54503.7	4.59942	0.00925957	0.00338107	0.0025536
A132B722	TRUE	7.42468	-6.91526	-2.32302	8.18193	1.03921	-57773.7	4.59224	0.00799818	0.00581847	0.00450063
A132B753	TRUE	5.15898	-6.47849	-1.54311	7.77863	0.313498	-54503.7	4.93538	0.00675179	0.00605224	0.00341389
A133B136	TRUE	4.69759	-5.74041	-1.6155	6.90986	0.497018	-56288.9	4.12491	0.00663264	0.00466955	0.00378445
A133B155	TRUE	3.11592	-5.68328	-1.60302	6.93421	0.537108	-84924.2	4.08026	0.00595884	0.00156365	0.00133384
A133B191	TRUE	4.8844	-5.47683	-1.49698	6.80056	0.0469933	-44668.3	3.97985	0.0142222	0.00668657	0.00566855
A133B335	TRUE	5.03232	-5.54771	-1.90248	6.74957	0.617633	-48485.5	3.64523	0.0140445	0.00351096	0.00295316
A133B475	TRUE	3.11195	-6.04255	-1.68615	7.40205	0.414902	-65814.6	4.3564	0.00838519	0.00422152	0.00331366
A133B522	TRUE	4.56514	-6.04282	-2.0381	7.2843	0.871216	-81139.8	4.00472	0.00428306	0.00302771	0.00250384
A133B567	TRUE	3.47523	-6.37758	-2.94891	7.63927	1.66471	-54847.5	3.42867	0.0115088	0.00338919	0.00303198
A133B575	TRUE	5.05753	-5.44247	-1.43313	6.67368	0.0887797	-67534.3	4.00934	0.0121192	0.00365354	0.00295149
A133B593	TRUE	6.08156	-5.66726	-1.38293	6.99808	0.0222124	-54111.5	4.28433	0.00662889	0.0059845	0.00335767
A133B620	TRUE	5.71889	-4.99258	-1.42137	5.98993	0.201534	-63504.1	3.57121	0.00582842	0.00152979	0.00123785
A133B653	TRUE	4.34897	-5.80822	-1.58851	7.05889	0.435677	-57040.5	4.21971	0.0057363	0.00443815	0.00258561
A133B668	TRUE	3.99844	-5.82345	-1.68447	6.97083	0.475909	-72940.8	4.13898	0.00776812	0.00185683	0.00152987
A133B698	TRUE	3.26335	-5.73342	-1.47236	7.01477	0.160409	-49747.3	4.26106	0.0147658	0.00294913	0.00254393
A133B702	TRUE	3.05472	-5.92884	-1.80627	7.07073	0.632774	-97942.6	4.12257	0.00574931	0.00158132	0.00125291
A133B728	TRUE	5.83198	-5.64375	-1.48837	6.79374	0.247705	-50075.3	4.15538	0.00870359	0.00224736	0.00183168
A133B746	TRUE	5.2977	-5.72805	-1.55003	6.93564	0.300207	-47938.7	4.17802	0.0101195	0.00284435	0.00228904
A134B203	TRUE	5.05717	-5.93766	-1.79736	7.30255	0.509108	-41453.6	4.1403	0.0174348	0.00566249	0.00527367
A134B220	TRUE	2.06026	-5.1441	-1.9036	6.07945	0.958356	-90747.3	3.2405	0.00275517	0.000909056	0.000847697
A134B309	TRUE	3.52251	-5.43015	-1.57528	6.83492	0.273851	-47678.2	3.85487	0.0145255	0.00396751	0.00365764
A134B318	TRUE	1.69708	-5.37678	-1.72428	6.82305	0.419672	-41453.8	3.6525	0.0176481	0.005772	0.0052212
A134B340	TRUE	4.48417	-5.7362	-1.36387	7.03323	0.0507356	-46481.6	4.37233	0.0154767	0.00372088	0.00320523
A134B365	TRUE	2.93574	-5.57797	-1.13217	6.92181	-0.188079	-58035.2	4.4458	0.0176894	0.0056915	0.0049897
A134B416	TRUE	2.27611	-5.84543	-1.88713	7.1145	0.680956	-52968	3.9583	0.011157	0.00285728	0.00266334
A134B439	TRUE	3.79804	-5.83845	-1.17344	7.15628	-0.207925	-42390.2	4.66501	0.0169244	0.00632162	0.00593832
A134B460	TRUE	3.39864	-5.18583	-0.64186	6.43596	-0.544963	-54076.2	4.54397	0.00650856	0.0027397	0.00205204
A134B521	TRUE	1.90717	-5.13637	-0.49586	6.43138	-0.845568	-41519.3	4.64051	0.0142906	0.00534668	0.00435253
A134B608	TRUE	2.70092	-5.8028	-1.09159	7.10809	-0.147098	-57095.9	4.71121	0.00803115	0.00244417	0.00219061
A134B669	TRUE	3.51162	-5.78484	-1.41056	7.03419	0.235716	-50183.9	4.37428	0.0139435	0.00242583	0.00220424
A134B688	TRUE	3.78162	-5.52083	-1.17309	6.85862	-0.122856	-44461.1	4.34774	0.0115219	0.0041183	0.00318952
A134B757	TRUE	2.81251	-5.79233	-1.2514	7.04484	-0.0283002	-46597.6	4.54093	0.00783884	0.00512267	0.00342753
A135B178	TRUE	1.9204	-4.99107	-0.39416	6.27867	-0.97931	-40838.4	4.59691	0.0145545	0.00410807	0.00341345
A135B181	TRUE	5.83555	-6.51173	-2.6569	7.98231	1.25117	-41480.4	3.85483	0.0117491	0.00516898	0.00475482
A135B203	TRUE	5.68635	-5.58368	-1.68299	6.96704	0.308196	-33361.1	3.90069	0.0143092	0.00799014	0.00589889
A135B204	TRUE	3.06378	-5.34831	-1.43702	6.68399	0.186284	-39587	3.91129	0.0149051	0.00414364	0.0036828
A135B272	TRUE	1.22721	-4.95752	0.02935	6.43454	-1.49878	-32292.1	4.98687	0.0193689	0.00633719	0.00517739
A135B283	TRUE	6.56277	-5.06105	-0.53857	6.42256	-0.717872	-48909.7	4.52248	0.0113597	0.00296781	0.00274905
A135B285	TRUE	4.47192	-5.65175	-1.81379	7.03334	0.516881	-58363.5	3.83796	0.0157155	0.00422513	0.00384184
A135B290	TRUE	2.18184	-5.62669	-0.41407	7.1349	-0.872985	-34636.5	5.21262	0.0158953	0.00662603	0.00646098
A135B418	TRUE	3.58515	-5.35623	-1.04878	6.56913	-0.130728	-51271	4.30745	0.00561429	0.00471482	0.00287842
A135B427	TRUE	3.89968	-5.07142	-0.85918	6.36803	-0.48264	-36434.7	4.21224	0.015925	0.00372599	0.00326286
A135B441	TRUE	6.89604	-5.83538	-1.64724	7.16021	0.498525	-74553.9	4.18814	0.00491569	0.00446278	0.0029004
A135B477	TRUE	6.45117	-5.09875	-1.04932	6.50038	-0.206259	-68678.8	4.04943	0.0119462	0.00255584	0.00251413
A135B492	TRUE	3.41789	-5.14772	-1.97818	6.48552	0.637593	-44547.5	3.16954	0.0085457	0.0071739	0.00440801
A135B506	TRUE	3.549	-5.43786	-1.43658	6.8195	0.0466846	-35170.1	4.00128	0.0166265	0.00481349	0.00391115
A135B591	TRUE	3.93719	-5.11138	-0.58946	6.38804	-0.744415	-38390.2	4.52192	0.0168475	0.00354174	0.00308361
A135B616	TRUE	3.13283	-5.92387	-0.87087	7.42265	-0.523263	-35758.8	5.053	0.0179468	0.00769409	0.00631004
A135B622	TRUE	4.05402	-5.23967	-1.25759	6.36187	-0.115892	-41450.3	3.98208	0.0115596	0.00235814	0.00200893
A135B661	TRUE	2.03504	-5.30747	-0.90913	6.71954	-0.354929	-36368.6	4.39834	0.0139169	0.00434468	0.00357766
A135B714	TRUE	4.56126	-5.40966	-1.31748	6.64047	0.0386518	-36368.9	4.09218	0.0140483	0.00340099	0.00280958
A135B727	TRUE	2.84225	-5.59886	-1.42567	6.96642	0.163359	-37447.9	4.17319	0.0138893	0.00363076	0.00288376
A135B760	TRUE	4.59862	-5.47365	-1.72107	6.74542	0.620843	-46947.5	3.75258	0.00852435	0.00159883	0.00137444
A136B141	TRUE	2.91534	-5.43602	-0.96144	6.62224	-0.187954	-50718.9	4.47458	0.00809915	0.001999	0.00182173
A136B155	TRUE	2.94611	-5.86943	-1.42441	7.05252	0.387499	-72177.7	4.44502	0.00806424	0.00146986	0.0013607
A136B203	TRUE	4.87322	-6.14864	-1.66198	7.43711	0.361321	-31856.7	4.48666	0.0155223	0.00821035	0.00609503
A136B335	TRUE	0.73718	-5.58101	-1.58959	6.76578	0.362389	-35739	3.99142	0.0174174	0.00382126	0.00324212
A136B399	TRUE	2.68011	-6.36025	-1.11818	7.76986	-0.293529	-34254.3	5.24207	0.0193927	0.0077686	0.0063793
A136B418	TRUE	1.55934	-5.55876	-1.11637	6.81743	-0.0351199	-49766.6	4.44239	0.00554749	0.00506234	0.0029772
A136B509	TRUE	1.70243	-6.11019	-1.44709	7.35007	0.204334	-49454.1	4.6631	0.00728707	0.00234591	0.00191665
A136B524	TRUE	5.45662	-6.7629	-1.94045	8.14711	0.664829	-34955.8	4.82245	0.0192416	0.0047014	0.00396432
A136B558	TRUE	1.41911	-5.20921	-0.64915	6.42655	-0.613399	-31922.5	4.56006	0.0187816	0.00462415	0.00386934
A136B570	TRUE	2.51975	-6.81465	-2.57339	8.19503		-44248.4	4.24126	0.0101919	0.00504873	0.004093
A136B589	TRUE	1.3409	-6.16649	-1.36062	7.50746	0.0444061	-48980.5	4.80587	0.0130432	0.00317264	0.00272524
A136B610	TRUE	1.38863	-6.21958	-1.48254	7.58254	0.117563	-31529.3	4.73704	0.019956	0.00646477	0.00512789
A136B622	TRUE	1.75405	-5.54185	-1.29221	6.6066	0.107195	-39945.9	4.24964	0.0131522	0.00234653	0.00203227
A136B683	TRUE	3.20634	-6.06968	-1.63163	7.18149	0.497491	-41459.2	4.43805	0.0125029	0.00229616	0.00198121
A136B734	TRUE	1.23278	-5.86849	-1.159	7.01993	-0.0129284	-41206.2	4.70949	0.0121658	0.00243651	0.00206671
A138B160	TRUE	4.82804	-6.14848	-2.31273	7.4383	1.03213	-37144.3	3.83575	0.010364	0.00943067	0.00629343
A138B173	TRUE	4.1583	-5.44301	-1.35609	6.71319	0.0524465	-56923.8	4.08692	0.00835587	0.00794976	0.00448132
A138B295	TRUE	2.50412	-5.43802	-1.21111	6.53504	0.110428	-50693.7	4.22691	0.00502126	0.00427009	0.00359579
A138B323	TRUE	1.62408	-5.97184	-1.1869	7.33072	-0.168536	-35828.6	4.78494	0.0118154	0.00934137	0.00563251
A138B373	TRUE	6.45106	-5.7682	-1.68212	7.03113	0.479438	-42172.4	4.08608	0.00670676	0.00594366	0.00337054
A138B402	TRUE	2.56168	-5.70071	-1.09664	6.99524	-0.183246	-45362.1	4.60407	0.00978283	0.00495858	0.00381521
A138B435	TRUE	4.75355	-5.60444	-0.95002	6.90687	-0.297679	-48581.6	4.65442	0.00812914	0.0045604	0.00331762
A138B524	TRUE	6.64257	-6.81435	-1.95739	8.22834	0.599395	-34955.5	4.85696	0.0131749	0.00994073	0.00637404
A138B544	TRUE	1.72223	-5.86222	-1.18076	6.94084	0.0787674	-62377.1	4.68146	0.00422903	0.00318977	0.00233001
A138B609	TRUE	2.11399	-5.7186	-1.07299	7.09886	-0.229957	-34929.5	4.64561	0.0121945	0.0094775	0.00666397
A138B703	TRUE	7.5563	-6.34189	-1.98156	7.51026	0.877728	-40205.7	4.36033	0.00564253	0.00503929	0.00273339
A138B738	TRUE	7.54974	-6.34326	-1.98149	7.51144	0.877297	-40205.7	4.36177	0.00565396	0.00503658	0.0027356
A139B177	TRUE	1.60843	-6.41448	-1.91927	7.66102	0.700834	-37252.4	4.49521	0.0178142	0.00469542	0.00398645
A139B234	TRUE	1.92744	-5.66224	-1.58255	6.90041	0.352904	-54663.1	4.07969	0.0190799	0.00303842	0.00268684
A139B252	TRUE	2.58183	-5.69998	-1.07214	6.89375	-0.0834585	-73584	4.62784	0.00661872	0.00247031	0.0020276
A139B358	TRUE	1.65903	-6.64987	-2.12931	7.97983	0.876482	-32729	4.52056	0.0190715	0.00511914	0.00427003
A139B360	TRUE	1.53931	-5.83419	-1.38028	6.88218	0.355615	-47686	4.45391	0.00712172	0.00225322	0.00183932
A139B361	TRUE	1.12941	-5.79814	-1.18247	7.04246	-0.0439706	-33121.2	4.61567	0.015359	0.00611363	0.00567486
A139B378	TRUE	2.8148	-6.01953	-1.10711	7.35657	-0.157975	-33666.9	4.91242	0.0191032	0.00481241	0.00403695
A139B433	TRUE	1.94202	-6.47429	-1.80973	7.88699	0.449454	-31529.3	4.66456	0.0187367	0.00924623	0.00679947
A139B473	TRUE	0.766769	-5.74505	-1.19203	7.07446	-0.157539	-39018.1	4.55302	0.01427	0.0049653	0.0044717
A139B638	TRUE	1.24652	-5.95268	-1.30148	7.08357	0.0879486	-40152.8	4.6512	0.010848	0.00256271	0.00215935
A139B670	TRUE	2.5103	-6.11738	-1.12794	7.32042	-0.0850919	-34864.1	4.98944	0.0151181	0.00442564	0.00375306
A139B709	TRUE	3.27833	-6.20356	-1.5425	7.50733	0.34771	-36607.5	4.66106	0.0162159	0.00343957	0.002924
A13B1	TRUE	1.13917	-4.51573	-1.16597			-79281.1	3.34976	0.00395022	0.00050393	0.000463031
A13B10	TRUE	6.06467	-5.50227	-1.67414			-71847.6	3.82813	0.00641847	0.000645438	0.00061123
A13B11	TRUE	0.595386	-5.58543	-1.41164			-76316.8	4.17379	0.00237456	0.00174531	0.0012052
A13B12	TRUE	0.158254	-4.86993	-1.33836			-66831.7	3.53157	0.00622778	0.000722527	0.000677674
A13B13	TRUE	0.0995207	-5.58188	-1.42874			-63823.9	4.15314	0.00424602	0.00100227	0.000951569
A13B2	TRUE	0.877362	-5.30147	-1.8901			-64512.5	3.41137	0.0108971	0.00201229	0.00187514
A13B280	TRUE	0.199954	-5.88837	-1.85046	6.96401	0.774494	-47930.8	4.03791	0.00956617	0.00255164	0.00244249
A13B285	TRUE	2.89311	-5.77183	-1.84559	6.85149	0.828673	-72933	3.92624	0.00914404	0.00175573	0.00170718
A13B3	TRUE	6.15654	-5.83718	-2.54278			-61175.4	3.2944	0.0112788	0.00287279	0.00262251
A13B302	TRUE	0.245663	-5.77062	-2.32439			-51953.7	3.44623	0.0111264	0.00161024	0.00152565
A13B333	TRUE	0.169047	-5.27396	-1.08895	6.35141	-0.0549686	-50821.6	4.18501	0.0104834	0.00191146	0.00181026
A13B360	TRUE	0.164873	-5.46608	-1.58087	6.39939	0.65702	-63760.1	3.88521	0.00697279	0.000915663	0.000884495
A13B374	TRUE	2.8657	-5.16516	-1.13707	6.25161	0.0104786	-49141.5	4.02809	0.0102618	0.00188334	0.00178934
A13B375	TRUE	0.646326	-5.33701	-1.2286			-47004.7	4.10841	0.010621	0.0021729	0.00203871
A13B386	TRUE	4.40691	-5.54315	-1.78254			-82978	3.76061	0.00526238	0.000885164	0.000870726
A13B387	TRUE	0.176442	-5.55927	-1.25469	6.59726	0.202463	-49195.2	4.30458	0.0082534	0.00232481	0.00232052
A13B4	TRUE	0.358318	-5.48941	-1.45248			-55409.4	4.03693	0.00773167	0.00151518	0.00150616
A13B400	TRUE	1.55597	-4.95417	-1.03908	6.04958	-0.0935105	-53045.3	3.91509	0.00990121	0.00204336	0.00193417
A13B402	TRUE	1.05326	-5.3917	-1.24445	6.44632	0.178596	-61436.6	4.14725	0.00872077	0.000954582	0.000919319
A13B420	TRUE	1.42137	-5.60826	-1.9293	6.53393	1.01259	-60370.4	3.67896	0.0102209	0.000837057	0.000816479
A13B5	TRUE	0.108977	-5.48381	-1.4749			-51266.3	4.00891	0.0105593	0.00126556	0.0012131
A13B508	TRUE	4.84882	-5.05005	-1.21233	6.08867	0.17741	-51003.8	3.83772	0.00964717	0.00169286	0.00161199
A13B598	TRUE	6.86956	-4.75653	-0.77965	5.93865	-0.351236	-48813.3	3.97688	0.0101819	0.00271792	0.0024461
A13B6	TRUE	0.053472	-5.17164	-1.91801			-42915.4	3.25363	0.0115258	0.00224801	0.00210012
A13B687	TRUE	1.76058	-5.48387	-1.51845	6.51696	0.486036	-50938.2	3.96542	0.0108625	0.0014785	0.0014168
A13B7	TRUE	0.111802	-5.56031	-1.33631			-38708.6	4.224	0.0113153	0.00391841	0.00353764
A13B744	TRUE	0.228819	-5.61058	-1.42437	6.65617	0.378709	-63823.9	4.18621	0.00354556	0.00163462	0.00123938
A13B747	TRUE	0.123636	-5.46065	-1.5291	6.37244	0.644118	-63824	3.93155	0.00963626	0.000546096	0.000534492
A13B759	TRUE	3.56237	-5.64642	-1.48115	6.74023	0.420467	-52138.1	4.16527	0.00782757	0.00173756	0.00161722
A13B769	TRUE	2.66206	-5.78973	-2.36474			-69526.3	3.42499	0.0103726	0.00146099	0.00137851
A13B770	TRUE	4.10145	-4.91977	-1.43395			-68545.9	3.48582	0.00940202	0.00247675	0.00220649
A13B771	TRUE	4.6143	-5.61173	-3.24124			-100406	2.37049	0.00786226	0.000682148	0.000650336
A13B772	TRUE	13.024	-5.9148	-3.26167			-70395.6	2.65313	0.00857071	0.0017909	0.0016139
A13B773	TRUE	2.66213	-6.15397	-3.66373			-80489.1	2.49024	0.00806265	0.00110786	0.00106119
A13B775	TRUE	0.577694	-4.8152	-1.31482			-111474	3.50038	0.00109692	0.000243082	0.000203351
A13B8	TRUE	0.0956774	-5.46243	-1.53992			-47059.1	3.92251	0.010403	0.00200272	0.00189244
A13B9	TRUE	0.26997	-5.48976	-1.42307			-47058.8	4.06669	0.00947511	0.00253756	0.00244525
A141B201	TRUE	6.16008	-5.48121	-1.46556	6.78186	0.184799	-35950.3	4.01565	0.0110323	0.00924165	0.00776051
A141B243	TRUE	5.08252	-5.67541	-1.75354	7.09912	0.303972	-28526.8	3.92187	0.0171865	0.013038	0.00887416
A141B248	TRUE	7.93032	-5.80435	-1.76238	7.01034	0.605035	-70918.7	4.04197	0.00588471	0.00457481	0.00309016
A141B261	TRUE	6.06389	-5.69584	-1.7042	7.00082	0.49197	-43050	3.99164	0.0156284	0.00401695	0.00373366
A141B368	TRUE	3.12084	-6.09243	-1.96137	7.38844	0.61021	-32734.3	4.13106	0.0126028	0.0100793	0.00693709
A141B411	TRUE	9.97543	-5.98329	-1.51599	7.27923	0.120312	-49406.4	4.4673	0.00574614	0.00449592	0.00322535
A141B420	TRUE	4.33345	-6.06101	-2.19143	7.13743	1.08061	-43037.3	3.86958	0.00482247	0.00436836	0.00239145
A141B461	TRUE	6.64889	-5.98916	-1.70808	7.3784	0.31277	-31534.5	4.28108	0.0143981	0.0109687	0.00824438
A141B538	TRUE	7.1503	-6.32853	-1.69644	7.71183	0.285289	-30271.6	4.63209	0.0169921	0.0110621	0.00736177
A141B613	TRUE	5.59966	-6.25678	-2.04265	7.60127	0.685654	-54400	4.21413	0.0120494	0.00948779	0.00670099
A141B711	TRUE	3.00649	-6.33785	-1.89338	7.62407	0.525963	-34804.6	4.44447	0.0112869	0.0105282	0.00787897
A141B747	TRUE	5.85527	-5.67197	-1.56513	6.79403	0.456519	-46490	4.10684	0.014682	0.00237141	0.00219059
A141B759	TRUE	5.94024	-6.43672	-1.7861	7.69378	0.470254	-34805	4.65062	0.0106195	0.00695688	0.00478002
A143B131	TRUE	3.71602	-5.23843	-1.47247	6.49575	0.314112	-53480.5	3.76596	0.0132883	0.0028957	0.00249698
A143B208	TRUE	5.10916	-5.59659	-1.60897	6.96463	0.299533	-43164.8	3.98762	0.019021	0.00473469	0.00408817
A143B293	TRUE	1.70684	-5.42468	-0.88774	6.64794	-0.264661	-65284	4.53694	0.00763484	0.00332516	0.00315599
A143B303	TRUE	2.49151	-5.03462	-0.98173	6.38334	-0.277113	-44100.8	4.05289	0.0159134	0.00463746	0.00384295
A143B327	TRUE	3.01328	-4.64924	-0.13097	5.93104	-1.23096	-45247.1	4.51827	0.0212409	0.00406015	0.00368632
A143B402	TRUE	2.12245	-5.24237	-0.86251	6.56272	-0.384002	-56670.4	4.37986	0.00899074	0.00216833	0.00185689
A143B403	TRUE	2.46455	-5.45393	-0.79136	6.79548	-0.521365	-49273.1	4.66257	0.0187894	0.00350066	0.00314174
A143B408	TRUE	5.83065	-5.37354	-0.78412	6.69882	-0.454853	-47320.6	4.58942	0.0134888	0.00402909	0.00330859
A143B424	TRUE	4.24105	-5.43077	-1.56095	6.81639	0.283272	-43164.8	3.86982	0.0185262	0.00484357	0.00414602
A143B510	TRUE	3.71707	-5.14953	-0.74282	6.46725	-0.513988	-46238.1	4.40671	0.0141604	0.00408477	0.00356277
A143B542	TRUE	3.12036	-5.21411	-1.08488	6.40157	-0.0521932	-52844.5	4.12923	0.00984398	0.00256309	0.00218131
A143B670	TRUE	4.62142	-5.46359	-0.94729	6.86867	-0.351494	-46171.9	4.5163	0.013043	0.00442634	0.0037639
A143B710	TRUE	2.2051	-5.59963	-1.59601	6.88878	0.431806	-52767.5	4.00362	0.0139199	0.0026415	0.00233965
A143B723	TRUE	2.51576	-5.1838	-0.78902	6.31512	-0.357858	-54861.5	4.39478	0.00849883	0.00147628	0.00127349
A143B763	TRUE	4.14484	-5.46413	-0.79729	6.94879	-0.534465	-48308.5	4.66684	0.0110459	0.00631464	0.00543843
A144B281	TRUE	2.33225	-5.25545	-0.76574	6.31705	-0.302947	-52212.9	4.48971	0.00928457	0.00261573	0.0022274
A144B288	TRUE	3.24026	-5.85729	-1.13212	7.14463	-0.157294	-42596.6	4.72517	0.018777	0.00700532	0.00668142
A144B333	TRUE	1.90119	-5.51175	-0.53767	6.86196	-0.824064	-44550.9	4.97408	0.0264953	0.00407012	0.00374719
A144B347	TRUE	2.32404	-6.44481	-2.05194	7.70448	0.82866	-42532.1	4.39287	0.0191864	0.00526487	0.00437352
A144B414	TRUE	1.15437	-6.04069	-0.9081	7.36555	-0.263676	-61251	5.13259	0.0236256	0.00336044	0.00313781
A144B523	TRUE	0.569624	-5.4997	-0.72493	6.93919	-0.627948	-41789.6	4.77477	0.0141261	0.00778352	0.00598207
A144B647	TRUE	2.94224	-6.24326	-1.39676	7.48482	0.080931	-49955.7	4.8465	0.00781471	0.00687419	0.00409707
A144B702	TRUE	1.70824	-6.16554	-1.40745	7.20053	0.361853	-94999.4	4.75809	0.0132425	0.00130785	0.00120163
A144B715	TRUE	5.89452	-6.09075	-1.20481	7.3211	-0.0581798	-44667.8	4.88594	0.0108897	0.0060415	0.0041663
A144B729	TRUE	0.886026	-5.82042	-1.00455	6.8632	-0.0750112	-51405	4.81587	0.0106453	0.00139892	0.00125977
A144B740	TRUE	8.62277	-5.91901	-1.02569	7.08943	-0.0896742	-52092.1	4.89332	0.00687871	0.00486053	0.00308631
A144B741	TRUE	3.96243	-5.90303	-1.10929	7.20609	0.00180727	-94670.8	4.79374	0.00905949	0.0027714	0.00249666
A144B742	TRUE	9.81829	-6.20557	-1.7176	7.52474	0.64655	-49681.4	4.48797	0.0172127	0.00249362	0.00227252
A144B743	TRUE	5.56985	-6.26708	-1.95651	7.5376	0.898489	-49681.5	4.31057	0.0247621	0.00210191	0.00199187
A145B186	TRUE	3.8595	-5.16548	-1.8886	6.3238	0.445536	-54144.7	3.27688	0.00715556	0.00156124	0.00136351
A145B191	TRUE	6.45789	-5.27972	-1.95434	6.71763	0.250375	-36286.7	3.32538	0.0146162	0.0066406	0.00569776
A145B206	TRUE	5.35431	-5.2257	-1.83679	6.5654	0.100466	-35295.6	3.38891	0.018404	0.00496258	0.00418846
A145B222	TRUE	5.50683	-5.44715	-1.95864	6.62213	0.612267	-47907.2	3.48851	0.00791634	0.00241979	0.00209366
A145B366	TRUE	3.83445	-5.81057	-2.21522	7.16133	0.623325	-53675.2	3.59535	0.0151115	0.00463974	0.00373485
A145B367	TRUE	5.7844	-5.7574	-2.10782	7.04105	0.474304	-53012.3	3.64958	0.0091154	0.00125684	0.0012058
A145B381	TRUE	4.87536	-5.15621	-1.7745	6.38429	0.227941	-68179.6	3.38171	0.0074818	0.00174272	0.0015565
A145B411	TRUE	9.09168	-5.70095	-2.08151	7.03541	0.426895	-55030.2	3.61944	0.00716756	0.00256224	0.00212163
A145B593	TRUE	5.5984	-5.51479	-1.94108	6.87538	0.35987	-45729.9	3.57371	0.00694315	0.00572087	0.00335061
A145B613	TRUE	5.39943	-5.78209	-2.20479	7.12058	0.727095	-60024.1	3.5773	0.0125282	0.00505771	0.00433172
A145B634	TRUE	8.03513	-5.23994	-2.05642	6.49159	0.415587	-46654.3	3.18352	0.0155675	0.00188374	0.00174797
A145B672	TRUE	5.30583	-5.76264	-2.06517	7.12246	0.519191	-44951.9	3.69747	0.00699985	0.00452337	0.00317906
A145B718	TRUE	5.54434	-5.59086	-2.13091	6.86048	0.548462	-45638.6	3.45995	0.00777215	0.00561098	0.00483597
A145B743	TRUE	3.57627	-5.67957	-2.3793	6.9596	1.15545	-44243.2	3.30027	0.00909202	0.00266963	0.0021039
A146B198	TRUE	2.01842	-6.11041	-1.40572	7.48434	0.014222	-29900	4.70469	0.0196298	0.00639632	0.00513051
A146B215	TRUE	0.368421	-5.67058	-1.0591	6.92507	-0.161127	-43733.3	4.61148	0.00667876	0.00414651	0.0028017
A146B217	TRUE	5.10921	-5.8788	-1.37969	7.0686	0.244713	-71954.5	4.49911	0.00686101	0.00285422	0.00269883
A146B225	TRUE	1.48237	-5.38646	-1.12992	6.58443	-0.0397334	-33444.7	4.25654	0.0155266	0.00384884	0.00324725
A146B278	TRUE	4.19402	-5.77506	-1.16849	-24.302	-0.101523	-29028.1	4.60657	0.0208506	0.0062924	0.00514241
A146B336	TRUE	4.32201	-5.71033	-1.55486	7.04108	0.316828	-42680	4.15547	0.0076821	0.00696342	0.00468788
A146B482	TRUE	6.74272	-5.58638	-0.8968	6.95481	-0.404044	-29028.4	4.68958	0.0179492	0.00914316	0.00674084
A146B612	TRUE	2.6559	-4.95795	-0.84147	6.23589	-0.390951	-32364.3	4.11648	0.0132655	0.00640796	0.00493438
A146B662	TRUE	1.32583	-5.29525	-1.54912	6.47357	0.398472	-51016.1	3.74613	0.00979882	0.00432775	0.00306231
A146B663	TRUE	0.70368	-5.6411	-0.98366	6.80496	-0.126422	-46120.1	4.65744	0.00635699	0.00371266	0.0033105
A146B670	TRUE	0.799764	-5.94089	-0.9431	7.16257	-0.233459	-33234.8	4.99779	0.0146507	0.00441681	0.00374703
A146B687	TRUE	1.36344	-5.78165	-1.09579	6.99386	-0.0550233	-33234.8	4.68586	0.0159928	0.0034538	0.002928
A146B714	TRUE	3.22595	-5.76044	-1.3304	6.94194	0.167949	-33235.2	4.43004	0.0155529	0.00337893	0.00286912
A146B744	TRUE	0.775909	-5.91698	-1.00435	7.0162	-0.0488737	-46120.3	4.91263	0.00565891	0.00396702	0.00263796
A146B758	TRUE	0.583941	-5.5011	-1.34468	6.64251	0.251968	-51016	4.15642	0.0146575	0.00280612	0.00243791
A147B179	TRUE	6.52325	-5.92228	-1.7566	7.29846	0.354572	-48845.6	4.16568	0.0109442	0.00876596	0.00644244
A147B250	TRUE	2.56683	-5.86294	-1.14312	7.16714	-0.165267	-47767.7	4.71982	0.0102971	0.00740573	0.00476404
A147B286	TRUE	3.04373	-5.79162	-1.21429	7.20416	-0.152534	-40461.4	4.57733	0.0153276	0.0124023	0.00822681
A147B428	TRUE	1.1362	-5.17064	-1.35315	6.43059	0.0699663	-46893.7	3.81749	0.00896878	0.00611852	0.00383017
A147B593	TRUE	3.06211	-6.01044	-0.60607	7.30909	-0.682215	-51168.3	5.40437	0.00852084	0.00616767	0.00463809
A147B641	TRUE	1.37468	-5.93941	-2.95607	7.1774	1.59882	-78521.9	2.98334	0.00759537	0.00251753	0.0019978
A147B671	TRUE	5.48053	-6.32289	-1.70731	7.60839	0.36316	-48756.7	4.61558	0.0108465	0.00634025	0.00459428
A148B136	TRUE	4.92823	-5.60038	-1.29299	6.83824	0.16864	-57266.8	4.30739	0.00607881	0.00462248	0.00382429
A148B218	TRUE	1.88166	-6.36364	-1.84885	7.73649	0.431465	-45253.6	4.51479	0.0109243	0.00631779	0.00425674
A148B225	TRUE	5.29776	-5.58711	-1.41101	6.79016	0.255034	-48798.5	4.1761	0.00839478	0.00394037	0.00282394
A148B273	TRUE	4.47202	-5.66036	-0.9592	6.98572	-0.411551	-45592.9	4.70116	0.0103714	0.00747428	0.00562083
A148B289	TRUE	3.02483	-6.27261	-1.57437	7.58076	0.283087	-44381.7	4.69824	0.0104631	0.00848436	0.00529569
A148B348	TRUE	5.01917	-6.11408	-1.19213	7.36142	-0.083288	-49737	4.92195	0.00825892	0.00514278	0.00390979
A148B380	TRUE	9.99981	-5.76879	-2.44098	7.16239	1.29273	-66319	3.32781	0.00345116	0.00228439	0.0014863
A148B447	TRUE	5.42289	-5.64266	-1.08396	6.88979	-0.11498	-58323.7	4.5587	0.00829963	0.00255045	0.00225633
A148B521	TRUE	9.05153	-5.38684	-0.58024	6.63155	-0.64913	-45647	4.8066	0.0115575	0.00434899	0.0035427
A148B555	TRUE	10.5808	-6.05135	-1.83953	7.28393	0.745177	-67320.5	4.21182	0.0049361	0.00183874	0.00146248
A148B596	TRUE	5.45244	-5.79419	-1.55085	6.98916	0.464723	-52940.9	4.24334	0.00742794	0.00289427	0.00217329
A148B681	TRUE	8.33531	-5.85709	-1.4992	7.28921	0.322102	-52677.5	4.35789	0.00559038	0.00472114	0.00279322
A148B695	TRUE	7.74793	-5.72604	-0.86252	7.07843	-0.38046	-50725.3	4.86352	0.00688713	0.00640353	0.00437052
A148B739	TRUE	9.28468	-5.61583	-1.16133	6.79017	0.0699325	-53005.6	4.4545	0.00767497	0.00251394	0.0019381
A148B746	TRUE	6.32445	-5.80601	-1.34932	7.03937	0.243871	-48916.6	4.45669	0.00865586	0.00270578	0.00211249
A148B766	TRUE	5.44852	-5.91043	-1.20002	7.04409	0.0318026	-63294.6	4.71041	0.00561915	0.00228128	0.00204657
A148B768	TRUE	5.04598	-5.80131	-1.39168	7.06687	0.300389	-54311.5	4.40963	0.00768837	0.00251877	0.00194034
A149B141	TRUE	4.33922	-5.09771	-0.69186	6.36027	-0.490534	-48457.3	4.40585	0.00670827	0.0043875	0.00323741
A149B143	TRUE	3.2478	-5.02879	-0.78476	6.39004	-0.566621	-30532.4	4.24403	0.0162356	0.0102522	0.00751268
A149B374	TRUE	1.31697	-4.92244	-0.3339	6.30365	-1.03948	-30806	4.58854	0.0149742	0.00981931	0.00666731
A149B437	TRUE	3.24162	-4.67804	-0.08259	6.00463	-1.20945	-29661.1	4.59545	0.0135146	0.00948505	0.00624934
A149B446	TRUE	5.797	-5.35027	-0.92373	6.68876	-0.399636	-31614.6	4.42654	0.0131503	0.00854298	0.00552107
A149B494	TRUE	4.54594	-5.42335	-1.24171	6.74343	-0.0176818	-47192.5	4.18164	0.00738117	0.00566683	0.00461401
A149B593	TRUE	2.31461	-5.1554	-0.44053	6.58635	-0.845046	-39103.4	4.71487	0.0114406	0.00723001	0.00560365
A149B624	TRUE	1.97869	-4.84177	-0.91557	5.81524	-0.166238	-61053.3	3.9262	0.00492389	0.00183789	0.0015348
A149B655	TRUE	2.54072	-5.32023	-0.86571	6.75883	-0.35781	-32930.7	4.45452	0.0120843	0.00702711	0.00604311
A149B744	TRUE	2.51137	-5.29653	-0.87817	6.67196	-0.213535	-45488.3	4.41836	0.00634244	0.00418259	0.00353247
A149B756	TRUE	9.35243	-5.55582	-1.45614	6.95424	0.18349	-33473.7	4.09968	0.00980003	0.00852001	0.004749
A14B1	TRUE	0.00829364	-4.57035	-1.05537			-65720.2	3.51498	0.00548234	0.000490464	0.000454971
A14B10	TRUE	1.11008	-5.65149	-1.61426			-58286.7	4.03723	0.0118122	0.000602594	0.000578298
A14B11	TRUE	0.0301826	-5.7772	-1.36344			-62756.9	4.41376	0.00336588	0.000718822	0.000605237
A14B12	TRUE	0.00940741	-4.9445	-1.2241			-53270.8	3.7204	0.0115341	0.000702901	0.000673615
A14B13	TRUE	0.0314645	-5.83003	-1.32336			-50263	4.50667	0.00611374	0.00103157	0.00092113
A14B160	TRUE	0.78595	-6.05695	-2.30597	7.11702	1.26321	-39657.8	3.75098	0.0267929	0.00181954	0.00174853
A14B2	TRUE	0.337897	-5.48922	-1.84254			-50951.6	3.64668	0.0555614	0.00201541	0.00195885
A14B220	TRUE	0.124007	-5.15229	-1.92335	5.96459	1.11086	-83663.7	3.22894	0.00300176	0.000470837	0.000434684
A14B3	TRUE	1.60412	-6.07237	-2.5358			-47614.5	3.53657	0.0711098	0.00281759	0.00273389
A14B302	TRUE	0.606986	-5.97734	-2.28309			-38392.8	3.69425	0.0595859	0.00159058	0.00155831
A14B303	TRUE	1.74508	-5.33973	-1.23577	6.44063	0.163028	-35306.2	4.10396	0.0526291	0.00183881	0.00179429
A14B309	TRUE	1.71236	-5.41047	-1.52505	6.47622	0.463504	-40594.4	3.88542	0.026616	0.00175751	0.00171002
A14B375	TRUE	0.559301	-5.51376	-1.12839			-33443.8	4.38537	0.0542011	0.00222034	0.0021593
A14B386	TRUE	2.21244	-5.74456	-1.60037			-69417.2	4.14419	0.00680808	0.000854015	0.000796865
A14B398	TRUE	8.7577	-5.60762	-1.73343	6.70341	0.66742	-77698.7	3.87419	0.00887035	0.00161818	0.00147946
A14B4	TRUE	0.0882952	-5.66105	-1.37501			-41848.5	4.28604	0.0172148	0.00153267	0.00150199
A14B407	TRUE	0.534924	-5.75468	-1.16345	6.95015	-0.0224786	-36388.2	4.59123	0.0518642	0.00185944	0.00181435
A14B430	TRUE	0.448533	-5.35729	-1.7088	6.45851	0.58562	-35515.6	3.64849	0.0610688	0.00179048	0.00175194
A14B482	TRUE	2.3011	-5.52778	-1.27436	6.69228	0.11007	-33170.9	4.25342	0.0382733	0.00282014	0.0026987
A14B5	TRUE	0.0027284	-5.69351	-1.40396			-37705.4	4.28955	0.0533981	0.00125476	0.00123307
A14B523	TRUE	1.03201	-5.45496	-1.16796	6.71724	-0.0459988	-34499	4.287	0.0227885	0.00240922	0.00236008
A14B6	TRUE	0.00865905	-5.33413	-1.85323			-29354.4	3.4809	0.0646634	0.00219063	0.00213122
A14B652	TRUE	0.991685	-5.7881	-1.40144	6.80208	0.310363	-64204.7	4.38666	0.0144496	0.000571315	0.000556023
A14B659	TRUE	3.58311	-6.27657	-1.88825	7.50014	0.821846	-44515.3	4.38832	0.024179	0.00158438	0.00151181
A14B671	TRUE	1.70813	-5.95664	-1.53472	7.12872	0.501943	-41466.6	4.42192	0.0245191	0.00144958	0.00139794
A14B7	TRUE	0.00065068	-5.81572	-1.24893			-25147.7	4.56679	0.0800827	0.00421051	0.00405152
A14B748	TRUE	2.14618	-6.00318	-1.74958	7.13094	0.691056	-38248.3	4.2536	0.0633637	0.00148121	0.00145525
A14B755	TRUE	2.08447	-5.90988	-1.83644	6.97731	0.803157	-41466.7	4.07344	0.0556171	0.00120261	0.00118776
A14B769	TRUE	1.34734	-6.0055	-2.32895			-55965.4	3.67655	0.042138	0.00146997	0.00143119
A14B770	TRUE	1.23208	-5.0666	-1.35975			-54985.1	3.70685	0.0312031	0.00234789	0.00222265
A14B771	TRUE	2.72111	-5.75736	-3.25576			-86845.6	2.5016	0.0240127	0.000627611	0.000614004
A14B772	TRUE	7.1128	-6.1959	-3.34116			-56834.6	2.85474	0.0351867	0.00147032	0.00142278
A14B773	TRUE	0.609912	-6.39073	-3.69739			-66928.3	2.69334	0.0166646	0.0011072	0.00104393
A14B775	TRUE	0.104822	-4.88462	-1.21694			-97912.7	3.66768	0.0011577	0.000231064	0.000201778
A14B8	TRUE	0.0178907	-5.65575	-1.48308			-33498.2	4.17267	0.0451804	0.00199418	0.00192815
A14B9	TRUE	0.0462985	-5.68224	-1.35623			-33497.9	4.32601	0.027837	0.0025585	0.00247949
A150B187	TRUE	0.70639	-5.68243	-1.33333	7.02275	0.00560563	-41528.5	4.3491	0.016884	0.00864854	0.00671466
A150B190	TRUE	0.963655	-5.83817	-1.91606	7.05629	0.743162	-52106.6	3.92211	0.00732774	0.00441799	0.00295794
A150B455	TRUE	4.41473	-6.02755	-1.25623	7.29606	-0.00560963	-71885.2	4.77132	0.00972494	0.00573609	0.00449899
A150B497	TRUE	3.31459	-5.09862	-1.19146	6.41247	-0.0922264	-41528.1	3.90716	0.0155165	0.00822617	0.00596945
A150B501	TRUE	7.48774	-5.24161	-0.98466	6.50954	-0.285742	-43664.9	4.25695	0.00945385	0.00757659	0.00456773
A150B652	TRUE	3.39226	-6.17869	-1.4179	7.37462	0.152354	-70426.4	4.76079	0.00912868	0.00266247	0.00256446
A150B682	TRUE	2.37817	-6.07045	-1.66331	7.44716	0.292305	-48612.3	4.40714	0.0156769	0.0056491	0.0050245
A150B697	TRUE	1.47243	-6.39948	-1.51893	7.80334	0.248448	-44799.1	4.88055	0.0123916	0.00607602	0.00531038
A150B700	TRUE	1.28729	-6.08132	-1.6894	7.25642	0.505082	-44799.4	4.39192	0.00734859	0.0063971	0.00352372
A150B719	TRUE	2.3724	-5.93011	-1.24859	7.21986	-0.00834538	-72873.9	4.68152	0.00850696	0.00628618	0.00478575
A150B768	TRUE	3.13993	-5.87514	-1.30811	7.10117	0.122607	-49322.1	4.56703	0.00803789	0.00574897	0.00343766
A151B190	TRUE	2.58246	-5.84603	-2.03853	6.99029	0.925415	-52943.6	3.8075	0.00719402	0.00333003	0.00241097
A151B206	TRUE	5.07816	-5.46607	-1.24678	6.74655	-0.118177	-40502.7	4.21929	0.0166557	0.00642265	0.00500753
A151B307	TRUE	1.97798	-5.81507	-1.60016	7.06082	0.30028	-49672.4	4.21491	0.0160445	0.00454699	0.0040992
A151B365	TRUE	2.81704	-5.7721	-1.53892	7.0865	0.256414	-58010.2	4.23318	0.0175807	0.00654187	0.00593185
A151B370	TRUE	1.06482	-5.9594	-1.72354	7.19802	0.426971	-43565.5	4.23586	0.0122124	0.00653138	0.00494825
A151B424	TRUE	3.60528	-5.88902	-1.79829	7.10538	0.599319	-41429	4.09073	0.0147116	0.00594848	0.00463189
A151B589	TRUE	3.81374	-5.94866	-1.59939	7.24005	0.341683	-58552.6	4.34927	0.011912	0.00452722	0.00417146
A151B591	TRUE	1.92371	-5.49779	-1.39133	6.72678	0.069545	-46457.8	4.10646	0.00994653	0.00547519	0.00377286
A151B638	TRUE	1.52029	-5.76952	-1.65016	6.92258	0.384504	-49724.8	4.11936	0.013621	0.00351045	0.00296163
A151B729	TRUE	4.26948	-5.73127	-1.34856	6.84394	0.175172	-51173.3	4.38271	0.0117568	0.00237416	0.00206314
A152B153	TRUE	0.481597	-5.62852	-1.3735	6.85699	0.137305	-85016.6	4.25502	0.00503671	0.00457877	0.00319365
A152B196	TRUE	6.54431	-5.28744	-1.12318	6.63008	-0.234843	-44225.4	4.16426	0.0126244	0.00870975	0.00580962
A152B203	TRUE	3.7937	-6.18868	-1.80783	7.55479	0.449849	-43289	4.38085	0.0140335	0.0115555	0.00805174
A152B215	TRUE	1.81713	-5.82251	-1.34238	7.13135	-0.0338773	-56794.8	4.48013	0.00869594	0.00522565	0.00448147
A152B217	TRUE	6.17465	-5.91827	-1.63186	7.14331	0.389816	-85015.9	4.28641	0.00600058	0.00403158	0.00306455
A152B287	TRUE	3.8431	-5.69634	-1.2645	7.08144	-0.213204	-44225.7	4.43184	0.0147825	0.00990586	0.00790822
A152B372	TRUE	1.75457	-6.02334	-1.77686	7.29931	0.465862	-45426	4.24648	0.0105757	0.00847529	0.0052971
A152B375	TRUE	4.11871	-5.66218	-0.92429	7.08417	-0.498046	-42363	4.73789	0.0147579	0.0105503	0.00693999
A152B441	TRUE	1.45353	-6.46141	-1.84741	7.75813	0.571055	-84481.6	4.614	0.00798333	0.00386642	0.00332312
A152B446	TRUE	3.04318	-6.07594	-1.3479	7.45906	-0.0202812	-45308.5	4.72804	0.0128256	0.0087948	0.00595888
A152B533	TRUE	1.17821	-5.77124	-1.73892	7.13216	0.384092	-42090.8	4.03232	0.0131705	0.0115511	0.00652371
A152B555	TRUE	2.03456	-6.28118	-2.02967	7.55514	0.796922	-65028	4.25151	0.00534269	0.00486314	0.00307541
A152B556	TRUE	4.38419	-5.78744	-0.93976	7.29585	-0.490177	-44380.9	4.84768	0.0138692	0.0120633	0.00837654
A152B620	TRUE	2.35803	-5.00872	-0.90009	6.10928	-0.217217	-62189.7	4.10863	0.0055159	0.00365589	0.00283503
A152B674	TRUE	0.392052	-6.38681	-2.08154	7.61732	0.840383	-55780.4	4.30527	0.0065651	0.00585838	0.00337456
A152B675	TRUE	4.33743	-5.54229	-1.09785	6.77463	-0.150801	-52849	4.44444	0.0120723	0.00380482	0.00306613
A152B715	TRUE	4.72455	-6.18837	-1.53925	7.59803	0.191409	-46296.9	4.64912	0.0124996	0.00831141	0.00563077
A153B269	TRUE	3.29717	-5.5443	-1.06825	6.89335	-0.227352	-41098	4.47605	0.015713	0.00395065	0.00336057
A153B304	TRUE	3.88187	-5.87072	-1.83872	7.30702	0.521163	-34990.3	4.032	0.0232534	0.00562268	0.00524785
A153B306	TRUE	3.38176	-5.47517	-0.98944	6.8004	-0.275914	-43234.6	4.48573	0.0135554	0.00351501	0.00307097
A153B419	TRUE	4.19817	-5.63274	-1.20792	7.03804	-0.105008	-37881.9	4.42482	0.019501	0.00450782	0.00383876
A153B445	TRUE	1.16732	-5.2001	-0.88911	6.56182	-0.456562	-38314.1	4.31099	0.0175706	0.00640716	0.00529238
A153B480	TRUE	5.32296	-4.96089	-0.53659	6.29853	-0.78228	-42467.6	4.4243	0.0136735	0.00472357	0.00389276
A153B578	TRUE	3.92891	-4.5549	-1.19242	5.76779	-0.0546266	-54017.5	3.36248	0.00531433	0.00351927	0.00225571
A153B608	TRUE	2.14237	-5.48552	-1.06783	6.84195	-0.176701	-50632.6	4.41769	0.0155077	0.00195171	0.00193216
A153B611	TRUE	3.2148	-5.62129	-1.30612	7.10333	-0.00818246	-34871.4	4.31517	0.0265786	0.00560871	0.00488037
A153B644	TRUE	1.8297	-5.57535	-0.94559	6.92797	-0.349419	-42414	4.62976	0.00765763	0.00691534	0.00411376
A153B664	TRUE	2.14849	-5.37381	-1.0851	6.62605	-0.0207567	-42598.7	4.28871	0.0108147	0.00178346	0.00155859
A153B669	TRUE	2.32589	-5.60492	-1.3428	6.90765	0.184417	-43720.5	4.26212	0.0136296	0.00253547	0.00225509
A153B698	TRUE	2.65677	-5.31934	-0.86881	6.72332	-0.282959	-40134.4	4.45053	0.0120012	0.00395508	0.0031224
A153B740	TRUE	5.82238	-5.40636	-1.12191	6.79511	-0.0353628	-45422.3	4.28445	0.00669332	0.00414752	0.00332156
A153B764	TRUE	4.54139	-5.70901	-1.62132	7.0574	0.530553	-56648	4.08769	0.00877448	0.0013202	0.00116365
A154B158	TRUE	1.34316	-6.05605	-1.17849	7.36791	-0.13735	-32286.2	4.87756	0.022699	0.00634318	0.00526144
A154B195	TRUE	1.49562	-6.07297	-1.37893	7.39553	0.161498	-51083.3	4.69404	0.0102272	0.00216034	0.00189416
A154B201	TRUE	0.322416	-5.51438	-1.25858	6.73245	0.0527722	-38838.5	4.2558	0.011854	0.00584648	0.00570916
A154B274	TRUE	6.29325	-5.9153	-1.30919	7.23175	-0.00706236	-32286.8	4.60611	0.0263724	0.00598701	0.00513137
A154B396	TRUE	0.826398	-6.15389	-2.06484	7.38837	0.788343	-57496.9	4.08905	0.0205273	0.0033639	0.00289026
A154B433	TRUE	0.713487	-6.68749	-2.06696	8.04255	0.692849	-33158.4	4.62053	0.0307407	0.00670991	0.0060133
A154B438	TRUE	6.41528	-6.0242	-1.52079	7.27259	0.285015	-51083.2	4.50341	0.00854123	0.00245013	0.00212249
A154B560	TRUE	2.26901	-6.66866	-1.61381	8.07651	0.304717	-33364.6	5.05485	0.0227114	0.0064189	0.00531102
A154B570	TRUE	1.70439	-7.39652	-2.67936	8.75374	1.36775	-45877.3	4.71716	0.010879	0.00498568	0.00425973
A154B574	TRUE	0.594207	-6.25103	-1.6867	7.49595	0.397961	-57288.1	4.56433	0.0197555	0.00377123	0.00331604
A154B638	TRUE	1.65313	-6.03077	-1.50384	7.12372	0.208369	-41781.9	4.52693	0.00967727	0.00301895	0.00233748
A154B664	TRUE	1.3513	-5.98279	-1.35594	7.04369	0.207478	-41094.2	4.62685	0.0125699	0.00176915	0.00157672
A154B667	TRUE	4.10672	-6.15408	-1.5879	7.31382	0.470747	-37693.4	4.56618	0.0175813	0.00280361	0.00245872
A154B704	TRUE	1.31984	-5.37873	-1.9943	6.54152	0.811888	-71727.4	3.38443	0.0128396	0.00392745	0.00300751
A154B736	TRUE	4.50671	-5.88049	-1.2999	7.06439	0.0445303	-36493.4	4.58059	0.019338	0.00328227	0.00286579
A154B753	TRUE	2.73209	-6.4965	-1.46366	7.81886	0.210183	-38236.6	5.03284	0.0287301	0.00343494	0.00324932
A154B765	TRUE	3.03853	-6.57379	-1.89631	7.8004	0.670027	-41244.9	4.67748	0.0159954	0.00275155	0.00239812
A155B130	TRUE	5.10991	-5.4246	-2.07092	6.64465	0.901825	-43802.2	3.35368	0.0195031	0.0026093	0.00230463
A155B277	TRUE	1.66085	-5.85107	-1.19025	7.08646	-0.0833811	-41289.7	4.66082	0.0183561	0.00210066	0.00203143
A155B302	TRUE	1.63183	-6.23285	-2.64714	7.4649	1.40488	-37508.6	3.58571	0.0524252	0.00287544	0.00272593
A155B314	TRUE	1.45396	-6.27095	-1.70963	7.52226	0.477786	-35622.4	4.56132	0.021781	0.00515514	0.00476986
A155B320	TRUE	3.03729	-5.31949	-1.37365	6.64031	0.0634167	-32285.7	3.94584	0.0398003	0.00550719	0.00517892
A155B367	TRUE	2.21067	-6.15859	-1.51747	7.31812	0.203002	-50276.4	4.64112	0.0190337	0.00114208	0.00111243
A155B424	TRUE	1.55254	-6.19123	-1.9081	7.43943	0.690404	-33486.1	4.28313	0.0462113	0.00382419	0.00360647
A155B507	TRUE	4.54182	-5.4209	-1.1537	6.7162	-0.142328	-34423.1	4.2672	0.0289684	0.00463358	0.00431098
A155B519	TRUE	3.03002	-5.71906	-1.18766	6.99636	-0.105443	-34422.8	4.5314	0.0352372	0.00394432	0.00378992
A155B631	TRUE	1.67997	-6.1124	-1.57421	7.24765	0.342381	-51699.2	4.53819	0.0233055	0.00135793	0.00134303
A155B659	TRUE	1.90252	-6.80007	-2.10161	8.11081	0.849802	-43631.2	4.69846	0.0256922	0.00292384	0.0026781
A155B670	TRUE	4.62918	-6.1039	-1.57036	7.3357	0.266399	-36493.2	4.53354	0.0219627	0.00353838	0.00325064
A155B740	TRUE	1.93362	-5.95132	-1.33997	7.12952	0.101271	-43917.9	4.61135	0.0134572	0.00273961	0.00236839
A155B759	TRUE	2.72854	-6.32736	-1.60734	7.52316	0.364839	-37693.2	4.72002	0.0203378	0.00280056	0.0027402
A155B767	TRUE	4.55376	-5.95402	-1.72433	7.22011	0.535058	-37365.2	4.22969	0.0461982	0.00273381	0.00258868
A156B454	TRUE	7.86787	-5.15167	-0.90839	6.57964	-0.471784	-31093.8	4.24328	0.0203166	0.00906332	0.00686239
A156B515	TRUE	1.19681	-5.30208	-1.50075	6.67263	0.149708	-34101.1	3.80133	0.0213687	0.00447997	0.0038369
A156B537	TRUE	4.26092	-5.42405	-2.31765	6.61604	1.25849	-55101.5	3.1064	0.00731022	0.00119794	0.0010492
A156B553	TRUE	2.22409	-5.29647	-1.09371	6.68564	-0.207166	-48544.2	4.20276	0.0129856	0.00247931	0.00216609
A156B733	TRUE	1.52722	-5.22505	-0.98049	6.42356	-0.257562	-37437.7	4.24456	0.015616	0.0029732	0.00254153
A156B741	TRUE	5.2824	-5.1575	-1.25534	6.57878	0.031154	-85303.6	3.90216	0.0113119	0.00262745	0.00223023
A156B751	TRUE	2.81145	-5.01581	-1.43354	6.39894	0.140898	-36382	3.58227	0.0172479	0.00382089	0.00313393
A157B168	TRUE	0.538435	-5.71409	-1.67851	6.93959	0.393705	-66220.8	4.03558	0.016165	0.00430985	0.00348562
A157B355	TRUE	1.29928	-6.03818	-1.24911	7.30072	-0.0964	-66304.5	4.78907	0.00491475	0.00407753	0.00273678
A157B402	TRUE	1.46993	-5.83162	-1.06684	7.03018	-0.201294	-56795.2	4.76478	0.0119638	0.00187492	0.00172413
A157B416	TRUE	1.5881	-6.07243	-1.94359	7.25533	0.785369	-54803.6	4.12884	0.0112896	0.00303983	0.00281748
A157B451	TRUE	9.35109	-6.34902	-1.83992	7.58734	0.735259	-87490.9	4.5091	0.0065485	0.00244372	0.00199708
A157B470	TRUE	1.30623	-6.21797	-1.49855	7.50527	0.196825	-47484.4	4.71942	0.0226141	0.00525287	0.00464604
A157B479	TRUE	5.10344	-5.30773	-0.79673	6.6392	-0.575897	-50766.7	4.511	0.0141406	0.0048343	0.0039239
A157B612	TRUE	4.86068	-5.11006	-1.11073	6.35162	-0.219499	-45426.2	3.99933	0.0133059	0.0062597	0.00476855
A157B663	TRUE	1.47072	-5.87684	-1.25259	6.99508	0.170689	-59181.9	4.62425	0.0062079	0.00377399	0.00319655
A157B746	TRUE	1.50064	-5.9719	-1.31872	7.11129	0.059405	-46624.8	4.65318	0.0137105	0.00283566	0.00238397
A157B751	TRUE	1.11544	-5.8257	-1.32669	7.07433	0.116152	-47378.3	4.49901	0.00919868	0.00582904	0.00356805
A157B753	TRUE	1.81223	-6.32801	-1.37141	7.65795	0.0440986	-48040.1	4.9566	0.00984697	0.00623651	0.00402561
A157B764	TRUE	1.9952	-6.31166	-1.70867	7.47019	0.551325	-64947.1	4.60299	0.00828484	0.0013275	0.001159
A158B180	TRUE	4.92896	-5.49434	-0.53506	7.05701	-0.833066	-31431.8	4.95928	0.0138961	0.0120888	0.0092432
A158B184	TRUE	2.45878	-5.01016	-0.36787	6.38488	-0.989797	-33503.4	4.64229	0.0146343	0.00850756	0.00598152
A158B257	TRUE	8.11025	-5.20733	-1.07135	6.37579	-0.0739143	-70822.9	4.13598	0.00509918	0.00174345	0.00149766
A158B319	TRUE	1.57252	-5.53184	-1.25718	6.95891	-0.374284	-36487.9	4.27466	0.0125793	0.0120489	0.00756436
A158B343	TRUE	2.74379	-5.21975	-0.99201	6.51739	-0.31417	-35366.2	4.22774	0.0126741	0.00794533	0.00561154
A158B365	TRUE	2.22954	-5.34789	-0.99743	6.7683	-0.354982	-48874	4.35046	0.0172191	0.0101307	0.00877554
A158B367	TRUE	5.52791	-5.45326	-0.88202	6.87591	-0.429698	-49083.1	4.57124	0.00862295	0.00329295	0.00258714
A158B544	TRUE	2.13711	-5.48698	-1.05221	6.67796	-0.0295186	-62813.3	4.43477	0.00402535	0.00320747	0.00227176
A158B733	TRUE	5.42462	-5.253	-1.00086	6.46651	-0.246321	-37437.5	4.25214	0.00890424	0.00666389	0.0039306
A158B743	TRUE	8.88335	-5.59064	-1.88916	6.94245	0.630167	-40313.6	3.70148	0.0193035	0.00476579	0.00437042
A15B1	TRUE	2.70404	-4.50919	-1.03208			-67192.5	3.47711	0.00520699	0.000518611	0.000475512
A15B10	TRUE	7.20629	-5.48399	-1.58215			-59759	3.90184	0.00916295	0.000663521	0.000628371
A15B11	TRUE	1.34016	-5.57547	-1.34842			-64229.2	4.22705	0.00273577	0.000963641	0.000730556
A15B12	TRUE	1.56128	-4.8648	-1.21712			-54743.1	3.64768	0.010353	0.000747042	0.000703492
A15B13	TRUE	1.42559	-5.56028	-1.32439			-51735.3	4.23589	0.00603818	0.00103996	0.00100415
A15B2	TRUE	1.35738	-5.29408	-1.82083	6.40964	41.3338	-52423.9	3.47325	0.0421805	0.00215199	0.00204753
A15B215	TRUE	1.06385	-5.4325	-1.37905	6.55221	0.266681	-49348.1	4.05345	0.012265	0.00125717	0.00123332
A15B284	TRUE	3.58472	-5.33811	-1.10324	6.55357	-0.0576573	-34643.6	4.23487	0.0394644	0.00251374	0.00241558
A15B3	TRUE	1.33155	-5.85986	-2.51209			-49086.8	3.34777	0.0539726	0.00301196	0.00285276
A15B302	TRUE	0.540254	-5.7633	-2.24443			-39865.1	3.51887	0.0405824	0.00171018	0.00164109
A15B309	TRUE	2.05472	-5.26899	-1.47797	6.62671	0.409986	-42066.7	3.79102	0.0212455	0.00188507	0.00186478
A15B319	TRUE	1.82564	-5.662	-1.62588	6.84966	0.449897	-40037.4	4.03612	0.0240868	0.00261759	0.00253416
A15B336	TRUE	1.63634	-5.43757	-1.5424	6.53657	0.513771	-48294.9	3.89517	0.0104045	0.00158766	0.0014106
A15B375	TRUE	3.29992	-5.30374	-1.1096			-34916.1	4.19414	0.0497701	0.00229004	0.00224037
A15B386	TRUE	1.49199	-5.76586	-1.81077			-70889.6	3.95509	0.00812009	0.00100584	0.000951663
A15B387	TRUE	1.13146	-5.60479	-1.11088	6.76133	0.0379584	-37106.7	4.49391	0.0189754	0.00261104	0.0024859
A15B4	TRUE	1.56557	-5.4889	-1.36079			-43320.8	4.12811	0.0157475	0.00163551	0.00159572
A15B480	TRUE	2.10306	-4.98496	-0.987	6.09086	-0.211697	-43319.6	3.99796	0.0340417	0.0018186	0.00179325
A15B5	TRUE	1.52072	-5.46078	-1.3717			-39177.7	4.08908	0.0351229	0.00133111	0.00129145
A15B573	TRUE	1.18302	-5.55305	-1.38452	6.77278	0.269387	-42068.9	4.16853	0.0163511	0.00198452	0.00196215
A15B6	TRUE	1.3608	-5.14217	-1.8731			-30826.8	3.26907	0.0356569	0.00244562	0.00228866
A15B626	TRUE	2.87734	-5.38753	-1.24439	6.46683	0.108498	-43266	4.14314	0.0149533	0.00128556	0.00119556
A15B635	TRUE	2.053	-5.58933	-2.61528	6.80308	1.3849	-59776.6	2.97405	0.00926207	0.00131869	0.00120802
A15B680	TRUE	5.78972	-5.36775	-1.64057	6.38166	0.638364	-61383.4	3.72718	0.0290785	0.00112381	0.00109441
A15B694	TRUE	0.730126	-5.20044	-1.36803	6.34583	0.293315	-38849.9	3.83241	0.0149568	0.00205316	0.00180654
A15B696	TRUE	0.837627	-5.51358	-1.44337	6.59531	0.399633	-44572.5	4.07021	0.0315019	0.00109157	0.0010753
A15B7	TRUE	1.57268	-5.53229	-1.21907			-26620	4.31322	0.0628078	0.00445686	0.00425998
A15B709	TRUE	4.53642	-5.61358	-1.6227	6.79108	0.550896	-40593	3.99088	0.0407632	0.00155428	0.0015155
A15B763	TRUE	6.15105	-5.12438	-1.12276	6.33552	0.0205135	-40986.1	4.00162	0.0131226	0.00294149	0.0024892
A15B769	TRUE	3.34795	-5.79091	-2.30139			-57437.7	3.48952	0.0410428	0.0015402	0.0014845
A15B770	TRUE	5.69831	-4.86978	-1.3009			-56457.4	3.56888	0.0220532	0.00271496	0.00242712
A15B771	TRUE	4.31462	-5.61681	-3.25363			-88317.9	2.36318	0.0114031	0.000711106	0.00066937
A15B772	TRUE	9.26405	-6.01182	-3.33881			-58307	2.67301	0.0183615	0.00170945	0.00156387
A15B773	TRUE	3.63293	-6.18816	-3.68819			-68400.6	2.49997	0.0175594	0.00117446	0.00110672
A15B775	TRUE	2.16825	-4.8067	-1.22496			-99385.1	3.58174	0.00117128	0.000247358	0.000206724
A15B8	TRUE	1.47956	-5.4506	-1.45481			-34970.5	3.99579	0.0302686	0.0021617	0.00207202
A15B9	TRUE	1.48501	-5.48868	-1.33751			-34970.2	4.15117	0.0221862	0.0029033	0.00265093
A160B162	TRUE	4.0216	-5.71414	-2.44085	7.17188	0.854795	-34585.4	3.27329	0.0129251	0.0101566	0.00676973
A160B244	TRUE	8.45671	-5.47612	-2.1943	6.82447	0.55537	-31578.2	3.28182	0.0166734	0.00898517	0.00642926
A160B331	TRUE	3.03274	-6.58716	-2.52785	7.94251	0.862564	-58776.8	4.05931	0.00809589	0.00327095	0.00313937
A160B365	TRUE	4.6544	-5.96617	-2.47721	7.33985	0.789831	-50230.6	3.48896	0.0138128	0.0100312	0.0068724
A160B375	TRUE	7.6795	-5.89163	-2.28141	7.27592	0.608223	-32723	3.61022	0.0162444	0.00861205	0.00623626
A160B442	TRUE	9.92014	-5.43306	-2.11919	6.81463	0.590208	-34585.2	3.31387	0.0163361	0.00853994	0.0079757
A160B455	TRUE	1.73365	-6.13814	-2.6658	7.36564	1.11608	-64942.6	3.47234	0.00683925	0.00582008	0.0035379
A160B575	TRUE	6.563	-5.62508	-2.34919	6.92835	0.750838	-56580.1	3.27589	0.00978053	0.006986	0.00438776
A160B739	TRUE	5.66368	-6.02945	-2.44127	7.21099	0.891123	-41073.7	3.58818	0.00806544	0.00523234	0.00325201
A160B762	TRUE	6.53457	-5.92045	-2.21348	7.27008	0.582068	-38792.9	3.70697	0.0110201	0.00869877	0.00605114
A161B160	TRUE	1.06524	-6.40673	-2.47677	7.59164	1.27163	-57085.3	3.92996	0.00933627	0.00385001	0.00315211
A161B268	TRUE	2.33166	-6.11566	-1.37227	7.42666	0.0234883	-50806	4.74339	0.0133512	0.00573708	0.00444357
A161B281	TRUE	6.77731	-5.44164	-1.02628	6.48628	-0.0599197	-62350.2	4.41536	0.00724611	0.00201834	0.00173055
A161B324	TRUE	4.12126	-5.76513	-1.23376	6.95253	-0.0784872	-68588.2	4.53137	0.00662413	0.00157605	0.00145939
A161B326	TRUE	2.91657	-5.76912	-1.2188	6.93131	-0.0658376	-72676.6	4.55032	0.00598766	0.00223007	0.00199304
A161B327	TRUE	6.68743	-5.14708	-0.8349	6.38319	-0.492246	-53880	4.31218	0.00765021	0.00504799	0.00318634
A161B344	TRUE	1.54127	-6.1673	-1.33457	7.43853	-0.0986554	-52734.1	4.83273	0.00918005	0.0054327	0.00384206
A161B413	TRUE	3.80719	-6.07492	-1.13225	7.37404	-0.206147	-48919.3	4.94267	0.0112484	0.00489059	0.00362004
A161B519	TRUE	2.94168	-5.95105	-1.21333	7.20337	-0.0580658	-52734.4	4.73772	0.00910568	0.00496268	0.00343117
A161B538	TRUE	4.73261	-6.30358	-1.43398	7.63781	0.127025	-51471.3	4.8696	0.0108349	0.00568525	0.00390484
A161B644	TRUE	1.5161	-6.08448	-1.49412	7.23809	0.200664	-59221.1	4.59036	0.0107772	0.0028856	0.00244094
A161B667	TRUE	2.25028	-6.11629	-1.65123	7.25956	0.38517	-56004.9	4.46506	0.00725716	0.00281934	0.00207151
A161B683	TRUE	1.67632	-6.27681	-1.93574	7.49043	0.773971	-61399.8	4.34107	0.00643672	0.00226718	0.00171784
A161B687	TRUE	2.15621	-6.06609	-1.56412	7.22782	0.366228	-54804.7	4.50197	0.00801629	0.00337546	0.00243524
A161B730	TRUE	2.64611	-5.6644	-1.34056	6.66373	0.194562	-65630.9	4.32384	0.0052965	0.00118278	0.000980658
A162B158	TRUE	3.0889	-5.62178	-0.90648	6.96026	-0.449972	-31164	4.7153	0.0139248	0.00786616	0.00549102
A162B174	TRUE	2.37846	-5.45268	-1.41762	6.85149	0.152613	-75275.9	4.03506	0.00571015	0.00245064	0.00218577
A162B241	TRUE	4.22785	-6.32824	-1.58452	7.55175	0.26669	-75692.7	4.74372	0.00740472	0.00283107	0.00253103
A162B313	TRUE	1.46834	-5.27415	-0.45973	6.60152	-0.864945	-33574.2	4.81442	0.0147289	0.00589934	0.00461329
A162B359	TRUE	2.07458	-5.24755	-1.26046	6.51341	0.0426337	-57306.2	3.98709	0.00758239	0.00517186	0.00357017
A162B399	TRUE	1.43079	-6.13587	-0.91055	7.5804	-0.509047	-34761.1	5.22532	0.014949	0.00830066	0.00666426
A162B415	TRUE	0.953371	-5.59249	-0.60582	6.91685	-0.692013	-31622.2	4.98667	0.0146382	0.00592081	0.00471765
A162B470	TRUE	1.28415	-5.96672	-1.27516	7.30117	-0.138986	-36558.7	4.69156	0.0137855	0.00715934	0.00548378
A162B593	TRUE	1.62063	-5.7279	-0.72444	7.0281	-0.544253	-41871.8	5.00346	0.0105347	0.00482289	0.0044895
A162B659	TRUE	6.38776	-6.28142	-1.78323	7.63296	0.416031	-42508.8	4.49819	0.015249	0.00514692	0.00437776
A162B676	TRUE	0.223359	-5.59593	-1.33927	6.74823	0.0398695	-42796.6	4.25666	0.00583356	0.00456057	0.00277822
A162B683	TRUE	3.54357	-6.00019	-1.58749	7.15349	0.425561	-41966.1	4.4127	0.00562927	0.00423574	0.00249491
A162B708	TRUE	2.87757	-5.94685	-1.24007	7.24968	-0.0157993	-36570.5	4.70678	0.0107833	0.00775237	0.00621671
A162B733	TRUE	0.355027	-5.55765	-0.96516	6.89463	-0.335334	-37508	4.59249	0.0176107	0.00430249	0.00386915
A162B741	TRUE	2.756	-5.59816	-1.17434	6.97869	-0.104258	-85374.1	4.42382	0.00962125	0.00416398	0.00346399
A162B763	TRUE	4.33876	-5.46293	-0.86094	6.79306	-0.489272	-37507.3	4.60199	0.0103905	0.00757946	0.00547514
A163B246	TRUE	2.05389	-5.60765	-0.82386	6.85353	-0.475731	-47757.2	4.78379	0.0134945	0.00406033	0.0033245
A163B280	TRUE	3.8376	-6.32878	-1.68184	7.5815	0.461225	-44864.7	4.64694	0.0135631	0.00555013	0.00462197
A163B302	TRUE	7.17917	-6.32275	-2.05755	7.52069	0.873395	-48887.4	4.2652	0.0118402	0.00343359	0.00271757
A163B349	TRUE	2.95755	-5.65836	-0.89706	6.97993	-0.329349	-49020.3	4.7613	0.0116564	0.00335114	0.00278375
A163B527	TRUE	3.35414	-5.91076	-1.31576	7.09299	0.0379777	-53980.8	4.595	0.010605	0.00296801	0.00249618
A163B675	TRUE	1.58953	-5.57979	-0.93826	6.60511	-0.155128	-54424.8	4.64153	0.00725921	0.00177241	0.001451
A163B704	TRUE	1.48596	-5.29086	-1.69721	6.41096	0.583402	-83106.2	3.59365	0.0139606	0.00262238	0.00227797
A163B759	TRUE	5.10036	-6.35855	-1.1599	7.51258	0.0177787	-49071.9	5.19865	0.00617596	0.00516207	0.00308615
A163B760	TRUE	0.829677	-6.20409	-1.66536	7.36999	0.670531	-58450.9	4.53873	0.00712768	0.00151802	0.00127094
A164B226	TRUE	0.835893	-5.23888	-1.86085	6.24875	0.843972	-70046	3.37803	0.00572706	0.00141765	0.00132495
A164B230	TRUE	0.929054	-5.39162	-1.74561	6.46173	0.678174	-53282.4	3.64601	0.0075506	0.00355983	0.00267083
A164B275	TRUE	2.15521	-5.55644	-0.98723	6.8976	-0.309369	-40461.8	4.56921	0.0153359	0.00862226	0.00608076
A164B280	TRUE	2.11908	-6.32842	-1.74473	7.60124	0.395401	-41660.3	4.58369	0.0145022	0.00776531	0.00580015
A164B385	TRUE	0.703009	-5.71984	-1.17399	6.82673	0.0484222	-66592.8	4.54585	0.0114261	0.00271693	0.00235266
A164B416	TRUE	3.24662	-5.9869	-1.81916	7.16889	0.606004	-53174.6	4.16774	0.0106183	0.00307878	0.00276751
A164B464	TRUE	0.784097	-5.77852	-0.90137	7.05092	-0.270283	-57302.5	4.87715	0.00998697	0.00189362	0.00172284
A164B476	TRUE	3.56588	-5.56628	-0.61511	6.82693	-0.658358	-44984.1	4.95117	0.0175705	0.00551457	0.00454265
A164B565	TRUE	3.73917	-5.49608	-0.52472	6.75494	-0.7557	-44984.1	4.97136	0.0181011	0.00546829	0.0044691
A164B667	TRUE	1.38006	-5.886	-1.42159	7.05076	0.218871	-45867.8	4.46441	0.0129004	0.00284866	0.00237813
A164B669	TRUE	0.32513	-6.04	-1.39941	7.16588	0.24954	-50390.5	4.64059	0.0117747	0.00259711	0.00223763
A164B725	TRUE	2.67508	-6.22164	-1.58236	7.44367	0.342446	-45867.6	4.63928	0.0128057	0.00281936	0.00237981
A165B189	TRUE	0.143863	-5.75251	-1.55813	45.9573	-38.8272	-44593	4.19438	0.0222546	0.00406717	0.00406276
A165B256	TRUE	0.267833	-5.39663	-2.04614	6.6507	0.78797	-77323.6	3.35049	0.0391596	0.00392332	0.00356605
A165B281	TRUE	1.82081	-5.26989	-0.93658	6.32402	-0.146054	-53842.1	4.33331	0.0169763	0.00176958	0.00175677
A165B323	TRUE	0.5847	-6.041	-1.53015	7.31287	0.186416	-47261.5	4.51085	0.0385297	0.00357718	0.00336192
A165B352	TRUE	4.82479	-5.93161	-1.80201		0.572325	-47380.1	4.1296	0.0336295	0.00304854	0.00295305
A165B418	TRUE	0.089944	-5.56744	-1.39273		0.232391	-61199.8	4.17471	0.0133939	0.00114171	0.00112949
A165B446	TRUE	1.45242	-6.03506	-1.51607	7.27086	0.212766	-45308.7	4.51899	0.0371334	0.00346146	0.00336032
A165B521	TRUE	0.439252	-5.32456	-0.75977	6.53463	-0.5292	-43355.1	4.56479	0.0298741	0.00379006	0.00366805
A165B547	TRUE	0.856348	-6.61216	-1.6278	-34.7055	0.308615	-47444.8	4.98436	0.0191047	0.00416649	0.00394937
A165B673	TRUE	0.518317	-5.82452	-1.48953	6.92176	0.283904	-50570.1	4.33499	0.0286336	0.00185975	0.00177006
A165B675	TRUE	0.157271	-5.6058	-1.34598	6.63096	0.198846	-52849.6	4.25982	0.0370324	0.001363	0.00132523
A165B690	TRUE	0.0788301	-6.32895	-1.81921	7.53183	0.687142	-47496.7	4.50974	0.0394298	0.00214906	0.00206235
A166B132	TRUE	7.56267	-5.85461	-1.99703	7.00871	0.872832	-72401	3.85758	0.00972794	0.00158704	0.00144927
A166B159	TRUE	1.3398	-5.26402	-1.96656	6.31037	0.92204	-63324.7	3.29746	0.0109798	0.00161163	0.00153304
A166B225	TRUE	2.38497	-5.53553	-1.4537	6.70918	0.249289	-46506.7	4.08183	0.0357997	0.00284577	0.00276513
A166B256	TRUE	1.66737	-5.3893	-2.03075	6.64787	0.771658	-77323.5	3.35855	0.0397183	0.00391429	0.00356315
A166B289	TRUE	2.04529	-6.03047	-1.72621	7.34214	0.390862	-42089.7	4.30426	0.0309232	0.0060425	0.00571523
A166B312	TRUE	2.65047	-5.05915	-0.76487	6.20178	-0.443158	-71989.1	4.29428	0.00821706	0.00169653	0.00157715
A166B334	TRUE	3.62009	-6.5254	-2.11067	7.75348	0.890609	-46572	4.41473	0.0295993	0.00297219	0.00284206
A166B385	TRUE	1.73733	-5.74844	-1.34424	6.8657	0.1634	-68221.9	4.4042	0.0198142	0.00209273	0.00205966
A166B387	TRUE	1.34063	-5.81667	-1.3275	7.05325	0.115929	-44553.9	4.48917	0.0199232	0.0050743	0.00469323
A166B414	TRUE	1.62383	-6.0353	-1.26865	7.27565	-0.00919911	-62880.2	4.76665	0.0340694	0.00290527	0.00280994
A166B528	TRUE	1.54174	-6.16703	-1.61542	7.42887	0.320319	-47235.1	4.55161	0.0242035	0.00338501	0.00307039
A166B589	TRUE	1.63306	-6.32987	-1.60062	7.63834	0.317823	-60413.2	4.72925	0.0200444	0.00252745	0.00234857
A166B627	TRUE	2.96364	-5.84469	-1.27316	7.24062	-0.017338	-50712.8	4.57153	0.0131964	0.00577323	0.00481973
A166B667	TRUE	3.09347	-5.9763	-1.67654	7.12003	0.557166	-47496.9	4.29976	0.0399863	0.00215511	0.00207888
A166B670	TRUE	4.58773	-6.1275	-1.53304	7.35246	0.240149	-46296.7	4.59446	0.0218196	0.00344008	0.00321785
A166B698	TRUE	3.7238	-5.76092	-1.15857	7.00026	-0.0102061	-48433.4	4.60235	0.0274255	0.00263764	0.00247041
A166B700	TRUE	2.38937	-6.12794	-1.86778	7.23889	0.703927	-47496.9	4.26016	0.0400338	0.00217212	0.00209459
A166B718	TRUE	3.43241	-5.9817	-1.30607	7.20457	0.0337967	-52706.2	4.67563	0.0115177	0.00482866	0.0039722
A166B768	TRUE	1.51722	-6.01356	-1.55283	7.14472	0.411284	-52019.6	4.46073	0.0328427	0.0018904	0.00187476
A167B158	TRUE	3.03129	-5.90178	-1.17943	7.19148	-0.105975	-42089.6	4.72235	0.0427212	0.00452549	0.00432791
A167B162	TRUE	4.66263	-5.47127	-1.52839	6.73535	0.27108	-44225.5	3.94288	0.018901	0.00508106	0.00465544
A167B201	TRUE	3.19481	-5.44372	-1.25193	6.63446	0.0718182	-48641.9	4.19179	0.0151599	0.00473235	0.00428701
A167B225	TRUE	0.277843	-5.49276	-1.40046	6.65844	0.236157	-46506.5	4.0923	0.0402973	0.00283894	0.00276159
A167B233	TRUE	2.92379	-6.40223	-1.47002	7.70364	0.178742	-45308.4	4.93221	0.0287629	0.00382428	0.00361741
A167B358	TRUE	1.52158	-6.72083	-2.31146	7.98028	1.09267	-44161.5	4.40937	0.0401354	0.00380958	0.00359602
A167B368	TRUE	1.63859	-6.01903	-1.73782	7.23431	0.540892	-45425.9	4.28121	0.0219924	0.00437499	0.00386492
A167B375	TRUE	1.13864	-5.65488	-1.11996	6.92687	-0.211371	-42363.2	4.53492	0.0367836	0.00432599	0.00406988
A167B402	TRUE	1.35786	-5.78413	-1.16735	6.96863	-0.0446598	-56795.1	4.61678	0.0252328	0.00151432	0.0015083
A167B403	TRUE	3.1105	-5.91556	-1.43883	7.14059	0.127607	-49397.8	4.47673	0.0325726	0.00290106	0.00278795
A167B420	TRUE	3.17431	-5.98751	-2.02157	6.99354	0.982439	-55728.8	3.96594	0.0349659	0.00129965	0.00127935
A167B435	TRUE	5.34508	-5.68055	-1.20343	6.87266	0.000631005	-60014.7	4.47712	0.0110941	0.00153065	0.00144641
A167B579	TRUE	0.792922	-5.76404	-1.61154	6.96495	0.378868	-62007.5	4.1525	0.0322911	0.00365268	0.00354709
A167B601	TRUE	5.35093	-5.68011	-1.20424	6.87224	0.00137643	-60014.7	4.47587	0.0110881	0.00153088	0.00144633
A167B685	TRUE	1.25428	-6.03098	-1.36268	7.14532	0.172195	-48761	4.6683	0.0322948	0.00193079	0.00185063
A167B687	TRUE	0.76439	-5.92197	-1.51864	7.08644	0.332764	-46296.6	4.40333	0.043432	0.00259188	0.00250323
A168B273	TRUE	5.16941	-5.30524	-0.94708	6.79412	-0.49144	-43301	4.35816	0.0158163	0.00772988	0.00632881
A168B288	TRUE	1.92771	-6.03034	-1.34239	7.31308	0.0490784	-44225.8	4.68795	0.0158428	0.00717375	0.00612786
A168B298	TRUE	1.56071	-6.56459	-2.22475	7.85787	0.947057	-44161.4	4.33984	0.0137138	0.0056321	0.00414773
A168B343	TRUE	1.27161	-5.81545	-1.2836	7.01269	0.0346464	-46362.9	4.53185	0.0136641	0.00405662	0.00330657
A168B369	TRUE	4.15095	-5.55415	-1.51866	6.84676	0.319208	-51650.5	4.03549	0.0090306	0.00451325	0.00339631
A168B382	TRUE	3.23137	-5.2054	-0.78194	6.45278	-0.571199	-45372	4.42346	0.0191061	0.00410622	0.00354096
A168B391	TRUE	1.01098	-6.24079	-1.50992	7.52326	0.182403	-45098.7	4.73087	0.0159741	0.00497421	0.00400386
A168B417	TRUE	3.08218	-5.96781	-1.2599	7.28368	-0.0568236	-42297.9	4.70791	0.0184599	0.00794396	0.00590162
A168B448	TRUE	3.06432	-5.68751	-1.05159	6.89573	-0.228575	-64168.4	4.63592	0.0053145	0.00420852	0.00302407
A168B564	TRUE	4.50069	-6.08646	-1.03686	7.39028	-0.354773	-47485.6	5.0496	0.016999	0.00566516	0.00447514
A168B573	TRUE	2.65975	-5.86477	-1.43768	7.10536	0.20861	-49516	4.42709	0.00936779	0.0058323	0.00403241
A168B608	TRUE	1.80534	-5.86655	-1.16871	7.05154	-0.119786	-58931.6	4.69784	0.0107543	0.00218769	0.00199655
A168B619	TRUE	0.967213	-5.70731	-1.05593	6.89188	-0.141872	-75593.9	4.65138	0.00389054	0.00288999	0.00287538
A168B633	TRUE	5.90477	-6.59497	-2.52147	7.79763	1.08917	-61829.7	4.0735	0.00695743	0.00422361	0.00323371
A168B635	TRUE	3.79043	-6.27505	-2.69119	7.58306	1.32695	-67223.6	3.58386	0.00761366	0.00393735	0.00288143
A168B680	TRUE	3.51743	-5.73824	-1.65519	6.83541	0.540883	-68830.5	4.08305	0.011725	0.00224917	0.00192571
A168B700	TRUE	2.40374	-6.18229	-1.72473	7.29335	0.457878	-47496.9	4.45756	0.0120121	0.00288649	0.0023848
A168B713	TRUE	1.83789	-6.08654	-1.35181	7.20328	0.0735086	-50570.1	4.73473	0.018037	0.00244842	0.00224898
A168B716	TRUE	3.15786	-6.05384	-1.02127	7.30482	-0.335758	-48432.8	5.03257	0.0105838	0.00625871	0.00559106
A168B737	TRUE	2.53646	-5.89835	-1.43894	6.83096	0.476109	-59182.5	4.45941	0.00628965	0.00104949	0.000908768
A168B756	TRUE	5.15934	-6.45546	-1.7934	7.68418	0.607747	-47167.7	4.66206	0.0134491	0.00350184	0.00283833
A16B1	TRUE	0.0117599	-4.57714	-0.47627		-0.384791	-63713.9	4.10087	0.00515828	0.000733615	0.000721
A16B10	TRUE	4.23762	-5.82912	-1.18364			-56280.4	4.64548	0.0103376	0.000933764	0.000932094
A16B11	TRUE	0.371914	-5.5864	-1.37912			-60749.6	4.20728	0.00437477	0.00266737	0.00191001
A16B12	TRUE	0.00250624	-4.99159	-0.56018			-51264.5	4.43141	0.0101842	0.00113453	0.00109246
A16B13	TRUE	0.00376754	-6.00578	-0.96086			-48256.8	5.04492	0.00571553	0.00184664	0.00154883
A16B2	TRUE	0.258886	-5.89898	-0.89632			-48945.3	5.00266	0.0342676	0.00378421	0.00369105
A16B233	TRUE	1.7346	-6.08884	-1.00434	7.56116	-0.211822	-34382.8	5.0845	0.0286388	0.00365385	0.00363065
A16B3	TRUE	1.47853	-6.73102	-1.85901			-45608.2	4.87201	0.0401886	0.0056135	0.0052938
A16B302	TRUE	0.00614307	-6.4706	-1.5332			-36386.3	4.9374	0.0356357	0.00279447	0.00271175
A16B308	TRUE	0.269683	-5.84497	-0.79209	7.13071	-0.417329	-48945.3	5.05288	0.0221229	0.00495061	0.00474968
A16B316	TRUE	0.856352	-5.56998	-0.29917	6.84527	-0.948913	-31437.6	5.27081	0.025096	0.0055704	0.00548974
A16B346	TRUE	0.878767	-6.23223	-1.55615	7.44374	0.37599	-32363.8	4.67608	0.0325807	0.00364799	0.00358342
A16B375	TRUE	0.292644	-5.67592	-0.17173			-31437.6	5.50419	0.0343498	0.00417971	0.00406775
A16B386	TRUE	6.27505	-6.05471	-1.29658			-67411.2	4.75813	0.00732248	0.00157954	0.0014179
[truncated: 11,404 more rows]
