# Supplementary material for: Integrated System Built for Small-Molecule Semiconductors via High-Throughput Approaches
Source: J Am Chem Soc. 2023 Jul 19;145(30):16517–25. doi: 10.1021/jacs.3c03271 (PMC10401720; doi:10.1021/jacs.3c03271)
Supplement: Supplementary file 7 — ja3c03271_si_007.xlsx [file ja3c03271_si_007.xlsx]

## Sheet: Sheet1
ID	C	N	O	H	S	F	Cl	NumAtoms	AtomIsInRing	AtomIsAromatic	NumBonds	BondIsConjugated	BondIsAromatic	NumRotatableBonds	fr_C_O_noCOO	ExactMolWt	FpDensityMorgan3	FractionCSP3	MolLogP	MolMR	has_CN(C)C	has_CNC	has_C=NC	has_Thiophene	has_Pyrrole	has_Benzimidazole	has_Benzothiophene	has_Naphthalene	has_Biphenyl	dipole	homo	lumo	gap	energy	a	b	c	MolFormular
A1B1	53	2	4	44	0	0	0	103	49	48	111	61	48	16	0	772.33	0.79661	0.0943396	13.5658	241.13	2	6	0	0	0	0	0	0	3	1.53799	-4.52107	-1.0958	3.42527	-66756.1	0.00526638	0.000511844	0.000470232	C53H44N2O4
A2B1	46	3	4	41	0	0	0	94	42	42	100	54	42	17	0	699.31	0.981132	0.108696	11.698	215.42	2	6	0	0	0	0	0	0	0	1.4171	-4.50972	-1.0615	3.44822	-60945.7	0.00548356	0.000764948	0.000709796	C46H41N3O4
A3B1	53	2	5	42	0	0	0	102	49	48	110	64	48	16	1	786.309	0.766667	0.0754717	13.206	241.756	2	6	0	0	0	0	0	0	3	0.137423	-4.61707	-2.19951	2.41756	-68768	0.00504454	0.000521857	0.000477216	C53H42N2O5
A4B1	45	3	4	39	0	0	0	91	42	42	97	54	42	16	0	685.294	0.961538	0.0888889	11.3896	210.683	2	6	0	0	0	0	0	0	0	1.39174	-4.49454	-1.20065	3.29389	-59877.5	0.00556252	0.000784813	0.000698567	C45H39N3O4
A5B1	47	2	4	42	0	0	0	95	42	42	101	54	42	17	0	698.314	0.849057	0.106383	12.303	217.625	2	6	0	0	0	0	0	0	2	0.311669	-4.52402	-0.74921	3.77481	-60509.5	0.0054541	0.000774684	0.000690975	C47H42N2O4
A6B1	46	3	6	38	0	1	0	94	42	42	100	57	42	17	0	747.274	1	0.0869565	12.0419	219.5	2	6	0	0	0	0	0	0	2	1.66325	-4.66289	-2.06132	2.60157	-67696.8	0.00481479	0.000802319	0.00069692	C46H38FN3O6
A7B1	50	2	4	42	0	0	0	98	46	46	105	59	47	16	0	734.314	0.75	0.08	13.1478	230.394	2	6	0	0	0	0	0	1	2	0.43212	-4.5376	-1.08163	3.45597	-63616.3	0.00504103	0.000775134	0.000684509	C50H42N2O4
A8B1	43	3	4	37	1	0	0	88	41	41	94	53	41	16	0	691.25	1.01961	0.0930233	11.4511	208.56	2	6	0	0	0	0	0	0	0	1.6235	-4.44453	-1.44365	3.00088	-68604.3	0.0052727	0.000860711	0.000751317	C43H37N3O4S
A9B1	47	2	5	42	0	0	0	96	42	42	102	55	42	18	0	714.309	0.796296	0.106383	12.0032	219.44	2	6	0	0	0	0	0	0	2	4.02466	-4.43817	-0.83024	3.60793	-62553.7	0.00515229	0.000786737	0.000691299	C47H42N2O5
A10B1	46	2	4	40	0	0	0	92	42	42	98	54	42	16	0	684.299	0.634615	0.0869565	11.9946	212.888	2	6	0	0	0	0	0	0	2	0.0265187	-4.50561	-0.87434	3.63127	-59441.4	0.00559059	0.000776981	0.000689741	C46H40N2O4
A11B1	46	3	4	41	0	0	0	94	42	42	100	54	42	17	0	699.31	0.867925	0.108696	11.698	215.42	2	6	0	0	0	0	0	0	0	3.4021	-4.65273	-0.68886	3.96387	-60945.4	0.00489584	0.000949521	0.000816027	C46H41N3O4
A12B1	45	3	6	39	1	0	0	94	41	41	100	56	41	18	1	749.256	1.12727	0.111111	11.2377	219.899	2	6	0	0	0	0	0	0	0	3.11481	-4.53041	-1.55219	2.97822	-74797.3	0.00428294	0.000863782	0.000736456	C45H39N3O6S
A13B1	65	2	4	50	0	0	0	121	61	60	132	74	60	16	0	922.377	0.746479	0.0769231	16.3381	289.186	2	6	0	0	0	0	0	0	4	1.13917	-4.51573	-1.16597	3.34976	-79281.1	0.00395022	0.00050393	0.000463031	C65H50N2O4
A14B1	52	2	4	44	0	0	0	102	48	48	109	61	48	17	0	760.33	0.568966	0.0769231	13.6616	238.324	2	6	0	0	0	0	0	0	3	0.00829364	-4.57035	-1.05537	3.51498	-65720.2	0.00548234	0.000490464	0.000454971	C52H44N2O4
A15B1	52	3	4	43	0	0	0	102	49	49	110	63	51	16	0	773.325	0.830508	0.0769231	13.6291	242.251	2	6	0	0	1	0	0	0	2	2.70404	-4.50919	-1.03208	3.47711	-67192.5	0.00520699	0.000518611	0.000475512	C52H43N3O4
A16B1	50	2	4	48	0	0	0	104	42	42	110	54	42	20	0	740.361	0.696429	0.16	13.2283	231.836	2	6	0	0	0	0	0	0	2	0.0117599	-4.57714	-0.47627	4.10087	-63713.9	0.00515828	0.000733615	0.000721	C50H48N2O4
A17B1	46	2	4	38	0	2	0	92	42	42	98	54	42	16	0	720.28	0.759259	0.0869565	12.2728	212.804	2	6	0	0	0	0	0	0	2	0.131651	-4.58349	-1.24082	3.34267	-64836.2	0.00485795	0.000816767	0.000707572	C46H38F2N2O4
A18B1	52	2	4	36	0	8	0	102	48	48	109	61	48	17	0	904.255	0.606061	0.0769231	14.7744	237.988	2	6	0	0	0	0	0	0	3	0.00473635	-4.80147	-1.51241	3.28906	-87298.5	0.00449621	0.000475431	0.000473397	C52H36F8N2O4
A19B1	48	2	4	40	2	0	0	96	46	46	103	59	46	17	0	772.243	0.785714	0.0833333	13.7846	234.078	2	6	0	2	0	0	0	0	0	0.0200522	-4.33197	-1.5805	2.75147	-83173.4	0.00547407	0.000539706	0.000495803	C48H40N2O4S2
A20B1	54	2	4	46	0	0	0	106	48	48	113	63	48	18	0	786.346	0.716667	0.0740741	14.165	248.258	2	6	0	0	0	0	0	0	2	0.219626	-4.54512	-1.52348	3.02164	-67823.6	0.00545076	0.000395362	0.000370896	C54H46N2O4
A21B1	46	4	4	38	1	0	0	93	45	45	100	58	46	16	0	742.261	0.836364	0.0869565	11.9993	223.861	2	6	0	0	0	0	0	0	2	0.249129	-4.46358	-2.24233	2.22125	-73214.8	0.00484462	0.000786194	0.000691588	C46H38N4O4S
A22B1	44	4	4	38	0	0	0	90	42	42	96	54	42	16	0	686.289	0.903846	0.0909091	10.7846	208.478	2	6	0	0	0	0	0	0	0	4.94297	-4.53967	-1.34708	3.19259	-60313.7	0.00531889	0.00079673	0.000719832	C44H38N4O4
A23B1	56	2	4	44	0	0	0	106	52	52	115	67	55	16	0	808.33	0.741935	0.0714286	14.892	256.592	2	6	0	0	0	0	0	5	2	0.309718	-4.54618	-1.51694	3.02924	-69863.4	0.00506188	0.000567575	0.000530085	C56H44N2O4
A24B1	54	2	6	42	0	0	0	104	50	48	112	66	48	16	2	814.304	0.741935	0.0740741	13.0406	246.985	2	6	0	0	0	0	0	0	3	3.34929	-4.68701	-2.84903	1.83798	-71848	0.00489588	0.000497064	0.00045494	C54H42N2O6
A25B1	52	2	4	42	1	0	0	101	49	49	109	63	51	16	0	790.287	0.813559	0.0769231	14.3625	245.777	2	6	0	1	0	0	2	0	2	5.33981	-4.59811	-0.96171	3.6364	-76518.7	0.00301229	0.000931586	0.000723281	C52H42N2O4S
A26B1	56	2	4	44	0	0	0	106	52	52	115	67	55	16	0	808.33	0.677419	0.0714286	14.892	256.592	2	6	0	0	0	0	0	5	2	0.0245643	-4.58321	-1.48222	3.10099	-69863.6	0.00518587	0.000492442	0.000455665	C56H44N2O4
A27B1	46	6	4	36	2	0	0	94	48	45	102	62	46	16	0	800.224	0.931034	0.0869565	12.7257	235.402	2	6	0	0	0	0	0	0	2	0.00234798	-4.35863	-3.12265	1.23598	-86987.8	0.0042919	0.000783002	0.000704393	C46H36N6O4S2
A28B1	46	4	4	36	1	2	0	93	45	45	100	58	46	16	0	778.243	0.877193	0.0869565	12.2775	223.777	2	6	0	0	0	0	0	0	2	1.08901	-4.55015	-2.40405	2.1461	-78609.4	0.00452023	0.000799949	0.000699051	C46H36F2N4O4S
A29B1	60	2	4	46	0	0	0	112	56	56	122	72	60	16	0	858.346	0.727273	0.0666667	16.0452	274.098	2	6	0	0	0	0	0	6	2	0.323848	-4.50378	-1.89985	2.60393	-74038.3	0.00492786	0.000469485	0.000441891	C60H46N2O4
A30B1	78	4	6	66	0	0	0	154	72	72	165	93	72	27	0	1154.5	0.363636	0.0769231	20.6184	360.794	4	12	0	0	0	0	0	0	3	0.0313908	-4.35617	-0.80911	3.54706	-100068	0.000527556	0.000526397	0.00027307	C78H66N4O6
A1B2	29	0	0	18	2	0	0	49	31	30	55	35	32	2	0	430.085	1.41935	0.0344828	9.0212	136.322	0	0	0	2	0	0	2	0	1	0.417963	-5.32457	-1.88036	3.44421	-51987.5	0.0441406	0.00211818	0.00202194	C29H18S2
A2B2	22	1	0	15	2	0	0	40	24	24	44	28	26	3	0	357.065	2.04	0.0454545	7.15342	110.612	0	0	0	2	0	0	2	0	0	1.23399	-5.62879	-1.86563	3.76316	-46177.1	0.0539422	0.00402956	0.00380793	C22H15NS2
A3B2	29	0	1	16	2	0	0	48	31	30	54	38	32	2	1	444.064	1.34375	0	8.6614	136.948	0	0	0	2	0	0	2	0	1	1.88533	-5.56134	-2.58934	2.972	-53999.3	0.0383714	0.00211189	0.00200172	C29H16OS2
A6B2	22	1	2	12	2	1	0	40	24	24	44	31	26	3	0	405.029	1.82143	0	7.4973	114.692	0	0	0	2	0	0	2	0	0	2.67064	-5.95723	-2.5407	3.41653	-52928	0.0340147	0.00388731	0.00356857	C22H12FNO2S2
A7B2	26	0	0	16	2	0	0	44	28	28	49	33	31	2	0	392.069	1.21429	0	8.6032	125.586	0	0	0	2	0	0	2	1	0	0.469086	-5.57658	-1.7776	3.79898	-48847.7	0.0304959	0.0038964	0.00361462	C26H16S2
A8B2	19	1	0	11	3	0	0	34	23	23	38	27	25	2	0	349.005	1.91304	0	6.9065	103.752	0	0	0	2	0	0	2	0	0	0.928555	-5.49127	-2.20069	3.29058	-53835.5	0.0625666	0.00446914	0.00417119	C19H11NS3
A10B2	22	0	0	14	2	0	0	38	24	24	42	28	26	2	0	342.054	1.29167	0	7.45	108.08	0	0	0	2	0	0	2	0	0	0.00179545	-5.47242	-1.90081	3.57161	-44672.8	0.0670248	0.00401127	0.00378476	C22H14S2
A11B2	22	1	0	15	2	0	0	40	24	24	44	28	26	3	0	357.065	1.72	0.0454545	7.15342	110.612	0	0	0	2	0	0	2	0	0	2.04215	-5.9727	-1.41426	4.55844	-46176.7	0.0379514	0.0048125	0.00446475	C22H15NS2
A12B2	21	1	2	13	3	0	0	40	23	23	44	30	25	4	1	407.011	2.14815	0.047619	6.6931	115.091	0	0	0	2	0	0	2	0	0	1.84445	-5.56066	-2.33741	3.22325	-60028.5	0.0205145	0.00450014	0.00369343	C21H13NO2S3
A13B2	41	0	0	24	2	0	0	67	43	42	76	48	44	2	0	580.132	1.13953	0.0243902	11.7935	184.378	0	0	0	2	0	0	2	0	2	0.877362	-5.30147	-1.8901	3.41137	-64512.5	0.0108971	0.00201229	0.00187514	C41H24S2
A14B2	28	0	0	18	2	0	0	48	30	30	53	35	32	3	0	418.085	1.13333	0	9.117	133.516	0	0	0	2	0	0	2	0	1	0.337897	-5.48922	-1.84254	3.64668	-50951.6	0.0555614	0.00201541	0.00195885	C28H18S2
A15B2	28	1	0	17	2	0	0	48	31	31	54	37	35	2	0	431.08	1.41935	0	9.0845	137.443	0	0	0	2	1	0	2	0	0	1.35738	-5.29408	-1.82083	3.47325	-52423.9	0.0421805	0.00215199	0.00204753	C28H17NS2
A17B2	22	0	0	12	2	2	0	38	24	24	42	28	26	2	0	378.035	1.38462	0	7.7282	107.996	0	0	0	2	0	0	2	0	0	6.87117e-05	-5.62526	-2.14299	3.48227	-50067.5	0.0486748	0.00395259	0.00365573	C22H12F2S2
A18B2	28	0	0	10	2	8	0	48	30	30	53	35	32	3	0	562.01	0.973684	0	10.2298	133.18	0	0	0	2	0	0	2	0	1	0.620224	-6.01557	-2.36077	3.6548	-72529.7	0.0251417	0.00186418	0.00179977	C28H10F8S2
A19B2	24	0	0	14	4	0	0	42	28	28	47	33	30	3	0	429.998	1.10714	0	9.24	129.27	0	0	0	4	0	0	2	0	0	0.00104187	-5.10781	-2.20061	2.9072	-68404.8	0.050221	0.00230414	0.00220306	C24H14S4
A20B2	30	0	0	20	2	0	0	52	30	30	57	37	32	4	0	444.101	1.28125	0	9.6204	143.45	0	0	0	2	0	0	2	0	0	0.0327542	-5.26713	-2.1371	3.13003	-53055	0.053836	0.0014835	0.00144376	C30H20S2
A21B2	22	2	0	12	3	0	0	39	27	27	44	32	30	2	0	400.016	1.51852	0	7.4547	119.053	0	0	0	2	0	0	2	0	0	1.33106	-5.35814	-2.84359	2.51455	-58446.1	0.0358363	0.00395355	0.00356072	C22H12N2S3
A22B2	20	2	0	12	2	0	0	36	24	24	40	28	26	2	0	344.044	1.79167	0	6.24	103.67	0	0	0	2	0	0	2	0	0	1.89553	-5.72326	-2.22288	3.50038	-45544.9	0.0687443	0.00413618	0.00390145	C20H12N2S2
A23B2	32	0	0	18	2	0	0	52	34	34	59	41	39	2	0	466.085	1.17647	0	10.3474	151.784	0	0	0	2	0	0	2	5	0	0.72264	-5.3193	-2.057	3.2623	-55094.7	0.0297375	0.00242416	0.00231302	C32H18S2
A24B2	30	0	2	16	2	0	0	50	32	30	56	40	32	2	2	472.059	1.26471	0	8.496	142.177	0	0	0	2	0	0	2	0	1	4.35267	-5.73218	-3.17965	2.55253	-57079.3	0.0307802	0.00200347	0.00188107	C30H16O2S2
A27B2	22	4	0	10	4	0	0	40	30	27	46	36	30	2	0	457.979	1.6	0	8.1811	130.594	0	0	0	2	0	0	2	0	0	0.0011082	-5.16474	-3.64327	1.52147	-72219.3	0.0215041	0.00390383	0.00330403	C22H10N4S4
A28B2	22	2	0	10	3	2	0	39	27	27	44	32	30	2	0	435.997	1.51724	0	7.7329	118.969	0	0	0	2	0	0	2	0	0	0.633206	-5.53266	-2.96236	2.5703	-63840.7	0.0287485	0.00390174	0.00343548	C22H10F2N2S3
A29B2	36	0	0	20	2	0	0	58	38	38	66	46	44	2	0	516.101	1.07895	0	11.5006	169.29	0	0	0	2	0	0	2	6	0	0.0239477	-5.05217	-2.32854	2.72363	-59269.7	0.0256573	0.00186018	0.00177263	C36H20S2
A30B2	42	1	0	27	3	0	0	73	45	45	81	54	48	6	0	641.131	0.869565	0	13.8015	203.582	1	3	0	3	0	0	3	0	0	0.922347	-4.94704	-1.64024	3.3068	-77915.2	0.00216214	0.00216194	0.00110252	C42H27NS3
A31B2	30	0	0	18	3	0	0	51	33	33	57	39	36	3	0	474.057	0.939394	0	10.3317	148.899	0	0	0	3	0	0	3	0	0	1.00682	-5.70101	-1.72635	3.97466	-63853.5	0.0052188	0.00498446	0.00254949	C30H18S3
A32B2	57	0	0	32	4	0	0	93	61	60	106	70	64	4	0	844.139	0.704918	0.0175439	17.5569	266.016	0	0	0	4	0	0	4	0	2	0.00717151	-5.28445	-1.90848	3.37597	-102874	0.0018225	0.00181057	0.00106625	C57H32S4
A33B2	48	0	0	30	3	0	0	81	51	51	90	60	54	6	0	702.151	0.72549	0	15.3327	225.207	0	0	0	3	0	0	3	0	3	0.33555	-5.6276	-1.71141	3.91619	-82690.1	0.00151119	0.00151037	0.000767996	C48H30S3
A30B3	33	4	0	18	3	0	0	58	33	33	63	45	33	6	0	566.069	0.9	0	9.95694	165.209	1	3	0	3	0	0	0	0	0	4.32474	-5.55268	-2.43578	3.1169	-72909.5	0.00296463	0.00296433	0.00151699	C33H18N4S3
A31B3	21	3	0	9	3	0	0	36	21	21	39	30	21	3	0	398.996	1	0	6.48714	110.526	0	0	0	3	0	0	0	0	0	0.014205	-6.70815	-2.72392	3.98423	-58847.7	0.00760211	0.00760175	0.00380097	C21H9N3S3
A32B3	45	4	0	20	4	0	0	73	45	44	82	58	44	4	0	744.057	0.735849	0.0222222	12.4308	214.852	0	0	0	4	0	0	0	0	2	0.0260915	-6.01307	-2.74048	3.27259	-96199.9	0.00254788	0.00254173	0.00155822	C45H20N4S4
A33B3	39	3	0	21	3	0	0	66	39	39	72	51	39	6	0	627.09	0.733333	0	11.4881	186.834	0	0	0	3	0	0	0	0	3	1.62619	-6.23074	-2.40665	3.82409	-77684.4	0.00201468	0.0020072	0.00102371	C39H21N3S3
A30B4	60	1	0	39	0	0	0	100	60	60	111	72	66	6	0	773.308	0.590164	0	17.0766	262.469	1	3	0	0	0	0	0	6	3	0.118858	-4.99487	-1.29295	3.70192	-64260.5	0.0016742	0.00156858	0.000828597	C60H39N
A31B4	48	0	0	30	0	0	0	78	48	48	87	57	54	3	0	606.235	0.5625	0	13.6068	207.786	0	0	0	0	0	0	0	6	3	0.247008	-5.6871	-1.30128	4.38582	-50198.9	0.00336366	0.00320611	0.00202155	C48H30
A32B4	81	0	0	48	0	0	0	129	81	80	146	94	88	4	0	1020.38	0.481481	0.0123457	21.9237	344.532	0	0	0	0	0	0	0	8	6	1.03133	-5.51713	-1.52655	3.99058	-84667.7	0.00180646	0.00116194	0.000797411	C81H48
A33B4	66	0	0	42	0	0	0	108	66	66	120	78	72	6	0	834.329	0.469697	0	18.6078	284.094	0	0	0	0	0	0	0	6	6	0.157287	-5.7213	-1.3596	4.3617	-69035.5	0.00118946	0.00112042	0.000585847	C66H42
A30B5	54	1	0	39	0	0	0	94	54	54	102	63	54	9	0	701.308	0.418182	0	15.1584	233.741	1	3	0	0	0	0	0	0	6	0.0211091	-4.94006	-1.23081	3.70925	-58045.8	0.00140874	0.00140646	0.000711038	C54H39N
A31B5	42	0	0	30	0	0	0	72	42	42	78	48	42	6	0	534.235	0.380952	0	11.6886	179.058	0	0	0	0	0	0	0	0	6	0.0127773	-5.90655	-1.2307	4.67585	-43984.2	0.00280473	0.00280128	0.00141724	C42H30
A32B5	73	0	0	48	0	0	0	121	73	72	134	82	72	8	0	924.376	0.356164	0.0136986	19.3661	306.228	0	0	0	0	0	0	0	0	10	0.00878928	-5.45896	-1.48806	3.9709	-76381.7	0.00120866	0.00115776	0.00065568	C73H48
A33B5	60	0	0	42	0	0	0	102	60	60	111	69	60	9	0	762.329	0.266667	0	16.6896	255.366	0	0	0	0	0	0	0	0	9	0.0164422	-5.79755	-1.3447	4.45285	-62820.8	0.00104116	0.00103664	0.00052395	C60H42
A30B6	42	1	0	33	0	0	0	76	36	36	81	48	36	9	0	551.261	0.627907	0	11.6676	187.235	1	3	0	0	0	0	0	0	0	0.0553087	-4.77699	-1.66551	3.11148	-45519.4	0.00262201	0.00215913	0.00120471	C42H33N
A31B6	30	0	0	24	0	0	0	54	24	24	57	33	24	6	0	384.188	0.666667	0	8.1978	132.552	0	0	0	0	0	0	0	0	0	0.0302977	-5.57819	-1.75644	3.82175	-31457.8	0.00651315	0.00450062	0.00267218	C30H24
A32B6	57	0	0	40	0	0	0	97	49	48	106	62	48	8	0	724.313	0.578947	0.0175439	14.7117	244.22	0	0	0	0	0	0	0	0	2	0.00288491	-5.15581	-1.92812	3.22769	-59679.8	0.00208794	0.00203981	0.00119872	C57H40
A33B6	48	0	0	36	0	0	0	84	42	42	90	54	42	9	0	612.282	0.541667	0	13.1988	208.86	0	0	0	0	0	0	0	0	3	0.0293208	-5.49519	-1.71851	3.77668	-50294.4	0.00181299	0.00155712	0.000851756	C48H36
A30B7	36	1	0	27	0	0	0	64	36	36	69	42	36	6	0	473.214	0.594595	0	10.1574	157.433	1	3	0	0	0	0	0	0	3	0.00720043	-4.9487	-1.00957	3.93913	-39209.2	0.0043042	0.00430011	0.00218292	C36H27N
A31B7	24	0	0	18	0	0	0	42	24	24	45	27	24	3	0	306.141	0.625	0	6.6876	102.75	0	0	0	0	0	0	0	0	3	0.0214187	-6.1545	-0.96408	5.19042	-25147.6	0.0122299	0.0122122	0.00643299	C24H18
A32B7	49	0	0	32	0	0	0	81	49	48	90	54	48	4	0	620.25	0.530612	0.0204082	12.6981	204.484	0	0	0	0	0	0	0	0	6	0.00141314	-5.52648	-1.34561	4.18087	-51266.2	0.00342046	0.00332662	0.00219713	C49H32
A33B7	42	0	0	30	0	0	0	72	42	42	78	48	42	6	0	534.235	0.380952	0	11.6886	179.058	0	0	0	0	0	0	0	0	6	0.0143802	-5.90573	-1.22995	4.67578	-43984.2	0.00280504	0.00280085	0.00141727	C42H30
A30B8	48	1	0	33	0	0	0	82	48	48	90	57	51	6	0	623.261	0.632653	0	13.617	209.951	1	3	0	0	0	0	0	3	3	0.0667291	-4.9471	-1.36011	3.58699	-51735	0.00237258	0.00195277	0.00107913	C48H33N
A31B8	36	0	0	24	0	0	0	60	36	36	66	42	39	3	0	456.188	0.638889	0	10.1472	155.268	0	0	0	0	0	0	0	3	3	0.022469	-5.81881	-1.38583	4.43298	-37673.4	0.00549094	0.00427004	0.00249225	C36H24
A32B8	65	0	0	40	0	0	0	105	65	64	118	74	68	4	0	820.313	0.523077	0.0153846	17.3109	274.508	0	0	0	0	0	0	0	4	6	0.00675376	-5.44704	-1.54704	3.9	-67967.3	0.0020986	0.00162169	0.00106128	C65H40
A33B8	54	0	0	36	0	0	0	90	54	54	99	63	57	6	0	684.282	0.462963	0	15.1482	231.576	0	0	0	0	0	0	0	3	6	0.0233056	-5.74743	-1.42697	4.32046	-56510	0.00163928	0.00139644	0.000758723	C54H36
A30B9	48	1	0	33	0	0	0	82	48	48	90	57	51	6	0	623.261	0.653061	0	13.617	209.951	1	3	0	0	0	0	0	3	3	0.0110217	-4.98252	-1.2716	3.71092	-51734.6	0.00317173	0.00222942	0.00133875	C48H33N
A31B9	36	0	0	24	0	0	0	60	36	36	66	42	39	3	0	456.188	0.666667	0	10.1472	155.268	0	0	0	0	0	0	0	3	3	0.156706	-5.72458	-1.27249	4.45209	-37673	0.00704652	0.00544732	0.00376941	C36H24
A32B9	65	0	0	40	0	0	0	105	65	64	118	74	68	4	0	820.313	0.538462	0.0153846	17.3109	274.508	0	0	0	0	0	0	0	4	6	0.52456	-5.53621	-1.4502	4.08601	-67966.5	0.00359717	0.00153191	0.00129302	C65H40
A33B9	54	0	0	36	0	0	0	90	54	54	99	63	57	6	0	684.282	0.5	0	15.1482	231.576	0	0	0	0	0	0	0	3	6	0.0629396	-5.73778	-1.35036	4.38742	-56509.6	0.00208825	0.00155894	0.000904588	C54H36
A30B10	75	7	0	51	0	0	0	133	81	81	147	96	84	12	0	1049.42	0.646341	0	19.1751	337.625	1	3	0	0	0	3	0	0	3	4.20404	-5.27269	-1.75232	3.52037	-88916.5	0.00393094	0.00042603	0.000416217	C75H51N7
A31B10	63	6	0	42	0	0	0	111	69	69	123	81	72	9	0	882.347	0.666667	0	15.7053	282.942	0	0	0	0	0	3	0	0	3	0.381524	-5.78132	-1.5326	4.24872	-74856.1	0.00120626	0.00119403	0.000609492	C63H42N6
A32B10	101	8	0	64	0	0	0	173	109	108	194	126	112	12	0	1388.53	0.513761	0.00990099	24.7217	444.74	0	0	0	0	0	4	0	0	6	0.810551	-5.48498	-1.89712	3.58786	-117543	0.0026174	0.000330285	0.000328572	C101H64N8
A33B10	81	6	0	54	0	0	0	141	87	87	156	102	90	12	0	1110.44	0.528736	0	20.7063	359.25	0	0	0	0	0	3	0	0	6	1.71323	-5.72393	-1.56715	4.15678	-93692.7	0.000519378	0.000513995	0.000262988	C81H54N6
A30B11	90	1	0	57	0	0	0	148	90	90	165	108	99	9	0	1151.45	0.395604	0	25.5372	391.295	1	3	0	0	0	0	0	9	6	1.68105	-5.02373	-1.42514	3.59859	-95622.2	0.00260115	0.00041203	0.000367406	C90H57N
A31B11	78	0	0	48	0	0	0	126	78	78	141	93	87	6	0	984.376	0.333333	0	22.0674	336.612	0	0	0	0	0	0	0	9	6	1.26816	-5.54709	-1.33978	4.20731	-81559.5	0.0025459	0.00177938	0.00162377	C78H48
A32B11	121	0	0	72	0	0	0	193	121	120	218	142	132	8	0	1524.56	0.322314	0.00826446	33.2045	516.3	0	0	0	0	0	0	0	12	10	0.00314001	-5.50923	-1.44592	4.06331	-126483	0.00204571	0.00033226	0.000331081	C121H72
A33B11	96	0	0	60	0	0	0	156	96	96	174	114	105	9	0	1212.47	0.291667	0	27.0684	412.92	0	0	0	0	0	0	0	9	9	0.55775	-5.46735	-1.40484	4.06251	-100397	0.00216855	0.000336789	0.000299256	C96H60
A30B12	72	4	0	54	0	0	0	130	72	72	141	87	72	15	0	974.435	0.289474	0	20.5668	321.482	4	12	0	0	0	0	0	0	3	0.0161681	-4.6503	-1.03807	3.61223	-81393.9	0.000769463	0.000766772	0.000398358	C72H54N4
A31B12	60	3	0	45	0	0	0	108	60	60	117	72	60	12	0	807.361	0.396825	0	17.097	266.799	3	9	0	0	0	0	0	0	3	0.0219926	-4.97049	-0.98666	3.98383	-67332.3	0.00142662	0.00142332	0.000723359	C60H45N3
A32B12	97	4	0	68	0	0	0	169	97	96	186	114	96	16	0	1288.54	0.356436	0.0103093	26.5773	423.216	4	12	0	0	0	0	0	0	6	0.383999	-4.8097	-1.48535	3.32435	-107511	0.00274111	0.000405928	0.0004025	C97H68N4
A33B12	78	3	0	57	0	0	0	138	78	78	150	93	78	15	0	1035.46	0.320988	0	22.098	343.107	3	9	0	0	0	0	0	0	6	0.031749	-4.99151	-1.19696	3.79455	-86168.9	0.000587705	0.000586056	0.000301951	C78H57N3
A30B13	72	1	0	51	0	0	0	124	72	72	135	84	72	12	0	929.402	0.342466	0	20.1594	310.049	1	3	0	0	0	0	0	0	9	0.01878	-4.99003	-1.12659	3.86344	-76882.3	0.0010354	0.00103265	0.000523423	C72H51N
A31B13	60	0	0	42	0	0	0	102	60	60	111	69	60	9	0	762.329	0.25	0	16.6896	255.366	0	0	0	0	0	0	0	0	9	0.0297918	-6.09157	-1.1595	4.93207	-62820.7	0.00191529	0.00185359	0.00108828	C60H42
A32B13	97	0	0	64	0	0	0	161	97	96	178	110	96	12	0	1228.5	0.298969	0.0103093	26.0341	407.972	0	0	0	0	0	0	0	0	14	0.00171228	-5.52569	-1.64087	3.88482	-101495	0.00170749	0.000558321	0.000540021	C97H64
A33B13	78	0	0	54	0	0	0	132	78	78	144	90	78	12	0	990.423	0.205128	0	21.6906	331.674	0	0	0	0	0	0	0	0	12	0.0316414	-5.91275	-1.28937	4.62338	-81657.2	0.000771578	0.000766737	0.00038836	C78H54
A1087B3	31	3	0	23	2	0	0	59	28	28	63	37	28	8	0	501.133	1.36111	0.0967742	9.28202	151.392	1	3	0	2	0	0	0	0	0	2.21915	-5.40581	-2.23397	3.17184	-58602.1	0.00871171	0.00264188	0.00212706	C31H23N3S2
A1090B3	32	3	0	25	2	0	0	62	28	28	66	37	28	5	0	515.149	1.32432	0.125	9.65426	155.881	1	3	0	2	0	0	0	0	0	2.75257	-5.34138	-2.26002	3.08136	-59670	0.00533882	0.0027439	0.00186437	C32H25N3S2
A1106B3	28	3	0	17	2	0	0	50	28	28	54	37	28	5	0	459.086	1.21212	0	8.35676	137.181	1	3	0	2	0	0	0	0	0	2.04011	-5.41723	-2.29011	3.12712	-55397.2	0.0117069	0.00278058	0.00230626	C28H17N3S2
A30B770	36	1	6	27	3	0	0	73	45	33	81	45	33	6	0	665.1	0.934783	0.166667	9.6555	184.034	1	3	0	3	0	0	0	0	0	3.69374	-4.45795	-1.09997	3.35798	-83965.3	0.00238171	0.00237744	0.0012499	C36H27NO6S3
A1087B770	33	1	4	29	2	0	0	69	36	28	75	37	28	8	0	567.154	1.4	0.212121	9.08106	163.942	1	3	0	2	0	0	0	0	0	3.25088	-4.55945	-1.05543	3.50402	-65972.6	0.00783964	0.00213068	0.00177793	C33H29NO4S2
A1090B770	34	1	4	31	2	0	0	72	36	28	78	37	28	5	0	581.169	1.36585	0.235294	9.4533	168.431	1	3	0	2	0	0	0	0	0	2.76312	-4.5306	-1.08523	3.44537	-67040.5	0.00499155	0.00218747	0.00158805	C34H31NO4S2
A1106B770	30	1	4	23	2	0	0	60	36	28	66	37	28	5	0	525.107	1.27027	0.133333	8.1558	149.731	1	3	0	2	0	0	0	0	0	2.22959	-4.58442	-1.10934	3.47508	-62767.7	0.0104662	0.00220988	0.00190817	C30H23NO4S2
A30B772	42	7	0	21	3	0	0	73	33	33	78	57	33	9	0	719.102	0.865385	0	11.6336	208.673	1	3	0	3	0	0	0	0	0	9.51949	-5.74428	-3.27498	2.4693	-86739.7	0.00168349	0.00168057	0.000866528	C42H21N7S3
A525B386	34	3	5	31	0	6	0	79	24	24	83	35	26	3	2	675.217	1.33333	0.323529	9.2327	166.815	0	0	0	0	2	0	0	0	0	11.5232	-5.39419	-1.52588	3.86831	-66686.9	0.00486467	0.00162135	0.00156134	C34H31F6N3O5
A1058B3	52	6	0	28	4	0	0	90	52	52	100	68	56	8	0	864.126	0.854839	0.0384615	14.3997	255.646	0	0	0	4	2	0	0	0	0	11.2633	-5.60191	-2.16684	3.43507	-106555	0.0040242	0.00164713	0.00136102	C52H28N6S4
A1104B1	32	3	2	23	2	0	0	62	28	28	66	41	28	10	0	545.123	1.69231	0.0625	9.06116	160.058	1	3	0	2	0	0	0	0	0	13.4648	-4.92095	-2.85331	2.06764	-63725.3	0.00957995	0.00153912	0.00134931	C32H23N3O2S2
A1058B6	64	2	0	48	0	0	0	114	56	56	124	72	60	12	0	844.382	0.666667	0.03125	16.6806	285.014	0	0	0	0	2	0	0	0	0	5.51277	-4.56822	-1.42037	3.14785	-70034.4	0.00279091	0.00168518	0.00122044	C64H48N2
A51B12	43	3	1	32	0	3	0	82	42	42	88	52	42	10	0	663.25	0.86	0.0232558	12.441	197.775	2	6	0	0	0	0	0	0	2	4.64914	-5.03584	-1.08305	3.95279	-59701.8	0.00511869	0.00143758	0.0011449	C43H32F3N3O
A1021B1	54	2	6	44	0	0	0	106	48	48	113	65	48	19	2	816.32	0.709677	0.0740741	13.0602	247.991	2	6	0	0	0	0	0	0	2	12.0825	-4.81352	-2.0651	2.74842	-71879.2	0.00315547	0.00185134	0.00140021	C54H44N2O6
A1103B1	28	3	2	21	1	0	0	55	23	23	58	35	23	9	0	463.135	1.73529	0.0714286	7.33266	136.745	1	3	0	1	0	0	0	0	0	11.6785	-5.03663	-2.70609	2.33054	-48719.8	0.00989596	0.00293476	0.00232649	C28H21N3O2S
A52B1	47	3	4	40	0	3	0	97	42	42	103	55	42	17	0	767.297	0.912281	0.106383	12.5956	222.302	2	6	0	0	0	0	0	0	2	4.05607	-4.51437	-0.79277	3.7216	-70106.9	0.00335351	0.00100492	0.000790483	C47H40F3N3O4
A359B3	22	3	0	11	2	0	0	38	23	23	42	31	25	2	0	381.039	1.55556	0	6.52146	111.861	0	0	0	2	1	0	0	0	0	9.79664	-5.80256	-2.13843	3.66413	-49086.8	0.0177725	0.00444357	0.00355479	C22H11N3S2
A1090B1	62	3	4	57	0	0	0	126	54	54	134	69	54	19	0	907.435	0.623188	0.129032	16.7619	286.271	3	9	0	0	0	0	0	0	2	2.21488	-4.41474	-0.79282	3.62192	-77775.7	0.00186683	0.000547425	0.000438177	C62H57N3O4
A1047B3	28	2	0	16	2	0	0	48	28	28	52	36	28	4	0	444.075	1.09375	0	8.22096	133.37	0	0	0	2	0	0	0	0	2	10.4445	-6.2589	-2.27318	3.98572	-53893.3	0.00802215	0.00564682	0.00337871	C28H16N2S2
A1058B12	104	6	0	76	0	0	0	186	104	104	204	124	108	20	0	1408.61	0.445455	0.0192308	28.5462	464.01	4	12	0	0	2	0	0	0	4	4.22531	-4.53455	-1.02537	3.50918	-117867	0.00123979	0.000528097	0.000454991	C104H76N6
A30B771	54	7	0	27	6	0	0	94	48	48	102	75	48	12	0	965.065	0.776119	0	16.8191	278.612	1	3	0	6	0	0	0	0	0	5.84764	-5.45446	-3.2669	2.18756	-131756	0.000821839	0.000638563	0.000363559	C54H27N7S6
A1106B771	42	5	0	23	4	0	0	74	38	38	80	57	38	9	0	725.084	1.09804	0	12.9315	212.783	1	3	0	4	0	0	0	0	0	4.75728	-5.36091	-3.15724	2.20367	-94628.3	0.00488051	0.000682221	0.000607189	C42H23N5S4
A30B773	48	13	0	21	3	0	0	85	45	45	93	72	48	9	0	875.121	0.828125	0	11.4632	247.961	1	3	0	0	0	0	0	0	3	1.21354	-5.85675	-3.7251	2.13165	-101880	0.00119367	0.00119246	0.0005994	C48H21N13S3
A30B769	45	4	0	24	3	0	0	76	45	45	84	60	48	6	0	716.116	0.903846	0	13.4165	217.727	1	3	0	3	0	0	3	0	0	3.69494	-5.4821	-2.20622	3.27588	-85435.8	0.00160657	0.00160525	0.000819749	C45H24N4S3
